# Supplementary material for: Quantitative proteomic analysis of the influence of lignin on biofuel production by Clostridium acetobutylicum ATCC 824
Source: Biotechnol Biofuels. 2016 May 31;9:113. doi: 10.1186/s13068-016-0523-0 (PMC4886415; doi:10.1186/s13068-016-0523-0)
Supplement: Supplementary file 2 — 10.1186/s13068-016-0523-0 Proteomic data. The detailed proteomics information included, Phenyx ID, quantification ID and fold changes (iTRAQ ratio; ExpCL vs ExpC, StaCL/StaC, StaC vs ExpC and StaCL vs ExpC) are provided in separate excel file “Supporting information proteomics iTRAQ”. [file 13068_2016_523_MOESM2_ESM.xlsx]

## Sheet: Phenyx peptides ID
Sr. No	AC	Protein name	Sequence coverage(%)	Number of peptides	Unique peptides	Peptide sequence	Charge	z-score	p-value	m/z	Miss. cleav.	Modif	113.1	114.1	115.1	116.1	117.1	118.1	119.1	121.1	PM key
1	Q97GY6	Pyruvate-flavodoxin oxidoreductase	28	103	30	FITDLLEPINR	2	8.66175	4.437e-16	817.952	0	iTRAQ_8plex_Nterm::::::::::::	40.1876	38.1256	50.6617	51.8272	53.9776	49.8192	46.9019	46.1006	FITDLLEPINR%iTRAQ_8plex_Nterm::::::::::::%sample_0%cmpd_3823
						FITDLLEPINR	2	8.29579	1.019e-14	817.979	0	iTRAQ_8plex_Nterm::::::::::::	37.0731	34.9829	49.7272	47.2465	51.7288	47.3091	43.798	43.1812	FITDLLEPINR%iTRAQ_8plex_Nterm::::::::::::%sample_0%cmpd_4194
						GRVPFINFFDGFR	3	16.0811	4.313e-56	625.998	1	iTRAQ_8plex_Nterm::::::::::::::	10.8616	7.5237	18.7139	14.6028	14.9164	24.9371	7.5072	6.6931	GRVPFINFFDGFR%iTRAQ_8plex_Nterm::::::::::::::%sample_0%cmpd_9196
						STPASAIAQFAASGK	3	12.8304	1.862e-35	672.355	0	iTRAQ_8plex_Nterm:::::::::::::::iTRAQ_8plex_K:	24.3932	21.3958	35.1106	33.8245	41.7652	36.5773	30.3725	31.293	STPASAIAQFAASGK%iTRAQ_8plex_Nterm:::::::::::::::iTRAQ_8plex_K:%sample_0%cmpd_19844
						STPASAIAQFAASGK	3	12.6028	3.424e-34	672.352	0	iTRAQ_8plex_Nterm:::::::::::::::iTRAQ_8plex_K:	14.5119	12.5503	24.6365	23.036	29.8416	24.4868	18.9496	19.1718	STPASAIAQFAASGK%iTRAQ_8plex_Nterm:::::::::::::::iTRAQ_8plex_K:%sample_0%cmpd_22258
						GRVPFINFFDGFR	3	14.3834	8.196e-45	625.999	1	iTRAQ_8plex_Nterm::::::::::::::	2.6941	1.9356	4.5567	3.4204	3.6183	6.1255	1.827	1.4699	GRVPFINFFDGFR%iTRAQ_8plex_Nterm::::::::::::::%sample_0%cmpd_7808
						GRVPFINFFDGFR	3	14.3232	1.951e-44	625.994	1	iTRAQ_8plex_Nterm::::::::::::::	4.64	3.895	9.5528	7.6565	6.0657	12.73	3.5519	3.0574	GRVPFINFFDGFR%iTRAQ_8plex_Nterm::::::::::::::%sample_0%cmpd_6995
						STPASAIAQFAASGK	3	11.7632	1.014e-29	672.37	0	iTRAQ_8plex_Nterm:::::::::::::::iTRAQ_8plex_K:	24.4598	20.8873	34.1559	32.8271	40.5228	35.6925	29.9648	30.5389	STPASAIAQFAASGK%iTRAQ_8plex_Nterm:::::::::::::::iTRAQ_8plex_K:%sample_0%cmpd_20640
						STPASAIAQFAASGK	3	11.8668	2.959e-30	672.344	0	iTRAQ_8plex_Nterm:::::::::::::::iTRAQ_8plex_K:	29.7997	26.9738	41.4147	39.2637	46.6545	41.8649	36.5038	36.2312	STPASAIAQFAASGK%iTRAQ_8plex_Nterm:::::::::::::::iTRAQ_8plex_K:%sample_0%cmpd_21483
						GRVPFINFFDGFR	3	13.9635	3.242e-42	625.988	1	iTRAQ_8plex_Nterm::::::::::::::	10.2934	7.5426	17.8397	14.2477	14.0925	24.071	7.2302	5.9679	GRVPFINFFDGFR%iTRAQ_8plex_Nterm::::::::::::::%sample_0%cmpd_8538
						GLLDVDAVNEFR	3	12.1128	9.395e-32	551.291	0	iTRAQ_8plex_Nterm:::::::::::::	2.3153	1.7882	4.1126	3.4829	3.5654	4.2289	1.895	1.6855	GLLDVDAVNEFR%iTRAQ_8plex_Nterm:::::::::::::%sample_0%cmpd_9105
						AFYNSDVRPVIVGGR	3	12.3928	5.406e-33	651.996	0	iTRAQ_8plex_Nterm::::::::::::::::	30.3864	28.776	43.9786	42.5196	43.3306	52.7602	32.0436	30.9311	AFYNSDVRPVIVGGR%iTRAQ_8plex_Nterm::::::::::::::::%sample_0%cmpd_21386
						EAINTEVSEGLK	3	10.8761	1.941e-25	633.332	0	iTRAQ_8plex_Nterm::::::::::::iTRAQ_8plex_K:	10.8001	8.8124	16.7892	16.6511	23.2462	35.8518	15.8836	14.6256	EAINTEVSEGLK%iTRAQ_8plex_Nterm::::::::::::iTRAQ_8plex_K:%sample_0%cmpd_22123
						GLLDVDAVNEFR	3	11.7503	7.316e-30	551.286	0	iTRAQ_8plex_Nterm:::::::::::::	3.0634	2.3113	6.0661	5.9196	4.7457	6.0916	2.8182	2.4597	GLLDVDAVNEFR%iTRAQ_8plex_Nterm:::::::::::::%sample_0%cmpd_8461
						AFYNSDVRPVIVGGR	3	11.5679	1.132e-28	652.011	0	iTRAQ_8plex_Nterm::::::::::::::::	26.8405	24.7483	40.2203	38.6971	39.1251	49.2772	27.8701	26.9186	AFYNSDVRPVIVGGR%iTRAQ_8plex_Nterm::::::::::::::::%sample_0%cmpd_22161
						LITQLFGDR	2	8.43017	1.778e-15	683.885	0	iTRAQ_8plex_Nterm::::::::::	9.408	9.8587	21.6468	18.637	22.7404	30.6461	18.2596	15.4929	LITQLFGDR%iTRAQ_8plex_Nterm::::::::::%sample_0%cmpd_4701
						LITQLFGDR	2	9.2104	1.673e-18	683.885	0	iTRAQ_8plex_Nterm::::::::::	31.5377	33.8839	47.309	44.8133	51.0785	53.6558	45.167	43.4057	LITQLFGDR%iTRAQ_8plex_Nterm::::::::::%sample_0%cmpd_4711
						EFLLGEVR	2	8.64056	2.433e-16	633.858	0	iTRAQ_8plex_Nterm:::::::::	32.5037	32.3099	45.8475	46.8421	49.7626	60.0176	41.8003	41.0984	EFLLGEVR%iTRAQ_8plex_Nterm:::::::::%sample_0%cmpd_5576
						GSNEGSDIYFQGK	3	10.3628	6.388e-23	670.655	0	iTRAQ_8plex_Nterm:::::::::::::iTRAQ_8plex_K:	35.8177	33.6839	44.4676	44.5021	44.8191	50.5781	34.2326	23.3857	GSNEGSDIYFQGK%iTRAQ_8plex_Nterm:::::::::::::iTRAQ_8plex_K:%sample_0%cmpd_25225
						EAINTEVSEGLK	3	10.2765	1.165e-22	633.322	0	iTRAQ_8plex_Nterm::::::::::::iTRAQ_8plex_K:	12.798	10.7907	19.2776	20.0617	27.2495	39.2768	18.7113	17.4427	EAINTEVSEGLK%iTRAQ_8plex_Nterm::::::::::::iTRAQ_8plex_K:%sample_0%cmpd_21345
						ALNPDHPVQR	3	13.3651	9.675e-39	484.26	0	iTRAQ_8plex_Nterm:::::::::::	22.4997	20.2358	29.5425	29.5748	31.577	25.8277	17.2495	18.188	ALNPDHPVQR%iTRAQ_8plex_Nterm:::::::::::%sample_0%cmpd_30464
						AVDCGYWALYR	3	13.2977	2.603e-38	556.268	0	iTRAQ_8plex_Nterm::::MMTS::::::::	1.4063	1.8358	2.6176	3.4493	2.915	3.4692	2.4729	0.8232	AVDCGYWALYR%iTRAQ_8plex_Nterm::::MMTS::::::::%sample_0%cmpd_2436
						LITQLFGDR	2	8.28387	5.783e-15	683.893	0	iTRAQ_8plex_Nterm::::::::::	6.5152	6.3299	15.1989	12.1851	16.41	22.6003	12.9298	10.7942	LITQLFGDR%iTRAQ_8plex_Nterm::::::::::%sample_0%cmpd_5242
						LITQLFGDR	2	7.70197	6.431e-13	683.9	0	iTRAQ_8plex_Nterm::::::::::	8.7642	9.7066	20.6584	17.2891	21.9265	29.0788	17.5067	15.0178	LITQLFGDR%iTRAQ_8plex_Nterm::::::::::%sample_0%cmpd_6279
						AFYNSDVRPVIVGGR	3	12.2635	2.753e-32	652.329	0	iTRAQ_8plex_Nterm::::DEAMID::::::::::::	9.1569	7.4046	15.1074	13.5088	14.256	26.1366	7.9248	7.4376	AFYNSDVRPVIVGGR%iTRAQ_8plex_Nterm::::DEAMID::::::::::::%sample_0%cmpd_18302
						VPFINFFDGFR	2	9.46492	1.807e-19	831.939	0	iTRAQ_8plex_Nterm::::::::::::	32.5228	33.0898	43.3975	43.4948	44.1358	52.2192	34.046	32.5043	VPFINFFDGFR%iTRAQ_8plex_Nterm::::::::::::%sample_0%cmpd_1336
						ALNPDHPVQR	3	12.6013	2.076e-34	484.262	0	iTRAQ_8plex_Nterm:::::::::::	17.2821	15.0948	21.1647	21.2086	22.7842	18.1443	12.0504	12.2446	ALNPDHPVQR%iTRAQ_8plex_Nterm:::::::::::%sample_0%cmpd_30606
						LITQLFGDR	2	8.27097	6.444e-15	683.897	0	iTRAQ_8plex_Nterm::::::::::	31.1072	32.995	46.8033	44.6076	48.9297	53.0855	44.3561	42.637	LITQLFGDR%iTRAQ_8plex_Nterm::::::::::%sample_0%cmpd_5253
						EFLLGEVR	2	8.60965	3.078e-16	633.867	0	iTRAQ_8plex_Nterm:::::::::	31.112	30.8123	44.4628	45.7634	48.5972	59.0409	40.3383	39.0214	EFLLGEVR%iTRAQ_8plex_Nterm:::::::::%sample_0%cmpd_6103
						DAVVTNYGK	3	10.6861	1.531e-24	525.608	0	iTRAQ_8plex_Nterm:::::::::iTRAQ_8plex_K:	7.9639	7.105	13.7514	13.413	19.2137	28.0428	10.9518	9.5936	DAVVTNYGK%iTRAQ_8plex_Nterm:::::::::iTRAQ_8plex_K:%sample_0%cmpd_25169
						ALNPDHPVQR	3	13.3871	7.193e-39	484.26	0	iTRAQ_8plex_Nterm:::::::::::	4.5217	4.6274	7.4418	7.1	6.7789	5.8352	3.5908	3.2584	ALNPDHPVQR%iTRAQ_8plex_Nterm:::::::::::%sample_0%cmpd_30753
						FITDLLEPINR	3	10.6606	2.187e-24	545.652	0	iTRAQ_8plex_Nterm::::::::::::	0.7481	0.5754	0.9935	1.0986	1.2527	1.1226	0.7337	0.6713	FITDLLEPINR%iTRAQ_8plex_Nterm::::::::::::%sample_0%cmpd_4193
						DAVVTNYGK	3	10.0216	1.586e-21	525.611	0	iTRAQ_8plex_Nterm:::::::::iTRAQ_8plex_K:	9.0671	8.3273	14.5156	15.4614	21.0686	30.1717	11.7584	10.2942	DAVVTNYGK%iTRAQ_8plex_Nterm:::::::::iTRAQ_8plex_K:%sample_0%cmpd_24292
						DAVVTNYGK	3	10.5339	7.807e-24	525.613	0	iTRAQ_8plex_Nterm:::::::::iTRAQ_8plex_K:	5.2934	4.6702	8.8126	9.1964	12.5989	20.1083	7.3273	6.4578	DAVVTNYGK%iTRAQ_8plex_Nterm:::::::::iTRAQ_8plex_K:%sample_0%cmpd_22778
						VPFINFFDGFR	2	8.97776	1.603e-17	831.962	0	iTRAQ_8plex_Nterm::::::::::::	37.504	38.4973	48.9913	48.1338	48.3758	54.7886	39.5125	37.5218	VPFINFFDGFR%iTRAQ_8plex_Nterm::::::::::::%sample_0%cmpd_1563
						VNMICQAAFFK	3	10.4144	2.697e-23	642.677	0	iTRAQ_8plex_Nterm:::::MMTS::::::iTRAQ_8plex_K:	3.589	4.4515	9.0994	8.0979	14.56	25.9244	9.0474	6.9968	VNMICQAAFFK%iTRAQ_8plex_Nterm:::::MMTS::::::iTRAQ_8plex_K:%sample_0%cmpd_3522
						VPFINFFDGFR	3	13.2662	3.49e-38	554.952	0	iTRAQ_8plex_Nterm::::::::::::	1.018	1.3221	2.4647	2.1684	2.3705	4.1224	1.4869	1.269	VPFINFFDGFR%iTRAQ_8plex_Nterm::::::::::::%sample_0%cmpd_1180
						IAQGIGLGGR	2	7.68294	8.746e-12	623.365	0	iTRAQ_8plex_Nterm:::::::::::	57.0201	60.1163	59.0685	59.4589	50.871	57.4782	49.2101	49.5162	IAQGIGLGGR%iTRAQ_8plex_Nterm:::::::::::%sample_0%cmpd_11246
						GIAINVPEWNVDK	3	10.9727	8.686e-26	688.366	0	iTRAQ_8plex_Nterm:::::::::::::iTRAQ_8plex_K:	21.0932	17.6578	29.1691	29.6173	38.3398	44.8841	23.2348	21.8085	GIAINVPEWNVDK%iTRAQ_8plex_Nterm:::::::::::::iTRAQ_8plex_K:%sample_0%cmpd_15703
						VNMICQAAFFK	3	10.2188	2.066e-22	642.661	0	iTRAQ_8plex_Nterm:::::MMTS::::::iTRAQ_8plex_K:	6.2216	6.8198	14.2244	12.8327	21.8155	34.9811	13.4251	10.1031	VNMICQAAFFK%iTRAQ_8plex_Nterm:::::MMTS::::::iTRAQ_8plex_K:%sample_0%cmpd_3108
						IAQGIGLGGR	2	7.2679	2.076e-10	623.366	0	iTRAQ_8plex_Nterm:::::::::::	58.0387	59.5884	58.7392	58.5282	49.3773	56.5494	48.219	48.1835	IAQGIGLGGR%iTRAQ_8plex_Nterm:::::::::::%sample_0%cmpd_11936
						NAPEGMQYK	3	10.7642	7.414e-25	549.271	0	iTRAQ_8plex_Nterm:::::::::iTRAQ_8plex_K:	9.3969	9.8538	18.9815	18.9777	28.3289	40.535	16.5978	15.4487	NAPEGMQYK%iTRAQ_8plex_Nterm:::::::::iTRAQ_8plex_K:%sample_0%cmpd_27978
						GIAINVPEWNVDK	3	10.7734	7.722e-25	688.378	0	iTRAQ_8plex_Nterm:::::::::::::iTRAQ_8plex_K:	22.85	19.8361	30.6931	31.6852	40.0167	46.815	25.4556	23.7196	GIAINVPEWNVDK%iTRAQ_8plex_Nterm:::::::::::::iTRAQ_8plex_K:%sample_0%cmpd_16344
						FITDLLEPINR	3	9.04516	2.1e-17	545.627	0	iTRAQ_8plex_Nterm::::::::::::	0.7433	0.8323	1.4711	1.5831	1.932	1.3112	1.069	0.8623	FITDLLEPINR%iTRAQ_8plex_Nterm::::::::::::%sample_0%cmpd_3822
						AVDCGYWALYR	3	11.255	2.386e-27	556.264	0	iTRAQ_8plex_Nterm::::MMTS::::::::	1.2074	2.454	2.8373	3.574	3.7629	4.5917	2.8958	0.8232	AVDCGYWALYR%iTRAQ_8plex_Nterm::::MMTS::::::::%sample_0%cmpd_2065
						FITDLLEPINR	3	9.52018	2.429e-19	545.63	0	iTRAQ_8plex_Nterm::::::::::::	2.1259	1.5646	3.4725	3.3485	4.0375	2.7144	1.8464	2.0432	FITDLLEPINR%iTRAQ_8plex_Nterm::::::::::::%sample_0%cmpd_3827
						NAPEGMQYK	3	10.845	3.074e-25	549.268	0	iTRAQ_8plex_Nterm:::::::::iTRAQ_8plex_K:	10.4478	11.1806	20.5052	20.2968	30.0102	41.4008	18.2254	17.286	NAPEGMQYK%iTRAQ_8plex_Nterm:::::::::iTRAQ_8plex_K:%sample_0%cmpd_27284
						IDVPAAWADAK	3	10.1573	3.828e-22	588.989	0	iTRAQ_8plex_Nterm:::::::::::iTRAQ_8plex_K:	13.3379	11.176	21.5703	21.6594	26.0164	34.3423	17.0742	17.5802	IDVPAAWADAK%iTRAQ_8plex_Nterm:::::::::::iTRAQ_8plex_K:%sample_0%cmpd_14258
						FITDLLEPINR	3	10.4665	1.73e-23	545.649	0	iTRAQ_8plex_Nterm::::::::::::	2.2443	2.2638	5.0202	4.2025	5.801	4.0886	2.7988	2.8125	FITDLLEPINR%iTRAQ_8plex_Nterm::::::::::::%sample_0%cmpd_4201
						VPFINFFDGFR	2	8.96379	1.867e-17	831.91	0	iTRAQ_8plex_Nterm::::::::::::	30.6854	31.3918	41.5057	41.7722	41.871	51.4014	32.0438	29.9464	VPFINFFDGFR%iTRAQ_8plex_Nterm::::::::::::%sample_0%cmpd_1131
						VPFINFFDGFR	3	12.7584	2.687e-35	554.968	0	iTRAQ_8plex_Nterm::::::::::::	0.8097	0.78	1.5619	1.4584	1.2382	2.6177	0.7386	0.6272	VPFINFFDGFR%iTRAQ_8plex_Nterm::::::::::::%sample_0%cmpd_1561
						IDVPAAWADAK	3	9.97386	2.47e-21	588.99	0	iTRAQ_8plex_Nterm:::::::::::iTRAQ_8plex_K:	6.2832	5.4787	12.0893	11.4224	14.4394	19.7504	8.6635	8.4325	IDVPAAWADAK%iTRAQ_8plex_Nterm:::::::::::iTRAQ_8plex_K:%sample_0%cmpd_14915
						LLPLLEK	2	5.68739	7.095e-07	717.458	0	iTRAQ_8plex_Nterm:::::::iTRAQ_8plex_K:	49.3928	44.6218	54.3158	55.5023	58.6507	62.5478	53.1355	52.2547	LLPLLEK%iTRAQ_8plex_Nterm:::::::iTRAQ_8plex_K:%sample_0%cmpd_4668
						VPFINFFDGFR	3	11.6365	2.579e-29	554.959	0	iTRAQ_8plex_Nterm::::::::::::	0.6913	0.661	1.1798	1.4152	1.3491	2.5451	0.6997	0.6271	VPFINFFDGFR%iTRAQ_8plex_Nterm::::::::::::%sample_0%cmpd_1335
						VPFINFFDGFR	3	12.8898	4.932e-36	554.941	0	iTRAQ_8plex_Nterm::::::::::::	1.8371	1.9118	3.248	2.6144	2.7895	5.0174	1.6666	1.7688	VPFINFFDGFR%iTRAQ_8plex_Nterm::::::::::::%sample_0%cmpd_1132
						IDVPAAWADAK	3	8.48335	2.724e-15	588.983	0	iTRAQ_8plex_Nterm:::::::::::iTRAQ_8plex_K:	11.5767	10.9478	14.3199	13.5523	14.6128	14.0943	8.9259	9.0008	IDVPAAWADAK%iTRAQ_8plex_Nterm:::::::::::iTRAQ_8plex_K:%sample_0%cmpd_16288
						YFDYAMTLPER	3	9.0328	1.665e-17	570.618	0	iTRAQ_8plex_Nterm::::::::::::	1.7046	1.7121	2.4838	2.2978	3.5268	2.608	2.2254	2.5087	YFDYAMTLPER%iTRAQ_8plex_Nterm::::::::::::%sample_0%cmpd_6215
						VPFINFFDGFR	3	11.7312	8.469e-30	554.944	0	iTRAQ_8plex_Nterm::::::::::::	0.3314	0.5992	1.0842	1.0218	1.5707	3.9192	1.1467	1.0337	VPFINFFDGFR%iTRAQ_8plex_Nterm::::::::::::%sample_0%cmpd_1675
						VPFINFFDGFR	3	10.9466	6.626e-26	554.965	0	iTRAQ_8plex_Nterm::::::::::::	0.2746	0.2045	0.4394	0.3838	0.6745	1.6645	0.2575	0.3479	VPFINFFDGFR%iTRAQ_8plex_Nterm::::::::::::%sample_0%cmpd_1790
						IANIIPVEDAVK	3	9.78819	1.531e-20	630.695	0	iTRAQ_8plex_Nterm::::::::::::iTRAQ_8plex_K:	6.1552	7.3001	13.8614	13.533	18.9874	30.1235	13.1433	10.4364	IANIIPVEDAVK%iTRAQ_8plex_Nterm::::::::::::iTRAQ_8plex_K:%sample_0%cmpd_13585
						VPFINFFDGFR	3	12.0024	3.314e-31	554.942	0	iTRAQ_8plex_Nterm::::::::::::	0.8901	0.7609	1.6765	1.6119	1.4839	2.5934	0.8941	0.789	VPFINFFDGFR%iTRAQ_8plex_Nterm::::::::::::%sample_0%cmpd_1130
						VPFINFFDGFR	3	12.2326	1.998e-32	554.956	0	iTRAQ_8plex_Nterm::::::::::::	1.0559	1.284	2.737	2.3794	2.0524	3.7837	1.5257	1.0927	VPFINFFDGFR%iTRAQ_8plex_Nterm::::::::::::%sample_0%cmpd_1340
						AGMGCSQLEQK	3	8.62082	1.153e-15	602.62	0	iTRAQ_8plex_Nterm:::::MMTS::::::iTRAQ_8plex_K:	10.639	10.9192	17.0232	18.2486	28.7047	31.1006	12.3901	10.0885	AGMGCSQLEQK%iTRAQ_8plex_Nterm:::::MMTS::::::iTRAQ_8plex_K:%sample_0%cmpd_22133
						AGMGCSQLEQK	3	7.87037	6.135e-13	602.635	0	iTRAQ_8plex_Nterm:::::MMTS::::::iTRAQ_8plex_K:	13.6032	13.7538	20.8399	23.0076	34.4142	36.9167	15.913	13.1853	AGMGCSQLEQK%iTRAQ_8plex_Nterm:::::MMTS::::::iTRAQ_8plex_K:%sample_0%cmpd_20530
						IANIIPVEDAVK	3	9.36734	9.001e-19	630.694	0	iTRAQ_8plex_Nterm::::::::::::iTRAQ_8plex_K:	15.7242	18.2191	30.779	30.2074	37.8823	48.6676	29.872	26.076	IANIIPVEDAVK%iTRAQ_8plex_Nterm::::::::::::iTRAQ_8plex_K:%sample_0%cmpd_12869
						VPFINFFDGFR	3	11.6762	1.619e-29	554.968	0	iTRAQ_8plex_Nterm::::::::::::	2.6184	2.7299	5.2685	4.4376	4.3363	7.9013	2.3032	4.091	VPFINFFDGFR%iTRAQ_8plex_Nterm::::::::::::%sample_0%cmpd_1565
						DAVVTNYGK	3	9.09272	1.251e-17	525.626	0	iTRAQ_8plex_Nterm:::::::::iTRAQ_8plex_K:	7.0266	6.3253	11.4924	11.6767	16.7425	25.8807	10.024	8.5845	DAVVTNYGK%iTRAQ_8plex_Nterm:::::::::iTRAQ_8plex_K:%sample_0%cmpd_23513
						VPFINFFDGFR	3	11.7248	9.082e-30	555.269	0	iTRAQ_8plex_Nterm:::::DEAMID:::::::	0.7954	0.5469	1.1368	1.3624	1.4599	3.0385	0.7969	0.7987	VPFINFFDGFR%iTRAQ_8plex_Nterm:::::DEAMID:::::::%sample_0%cmpd_756
						VEVMDYEDLR	3	7.72734	1.664e-12	524.914	0	iTRAQ_8plex_Nterm:::::::::::	0.7954	0.7134	1.2992	1.2473	1.1804	2.2305	0.8503	0.6468	VEVMDYEDLR%iTRAQ_8plex_Nterm:::::::::::%sample_0%cmpd_13503
						YDVLAGLK	3	6.75718	1.822e-09	496.29	0	iTRAQ_8plex_Nterm::::::::iTRAQ_8plex_K:	1.4062	1.0082	2.4743	2.7057	4.3266	6.5514	2.4101	1.7247	YDVLAGLK%iTRAQ_8plex_Nterm::::::::iTRAQ_8plex_K:%sample_0%cmpd_7656
						YDVLAGLK	3	7.40944	1.643e-11	496.288	0	iTRAQ_8plex_Nterm::::::::iTRAQ_8plex_K:	1.2074	1.3887	2.9711	3.0175	4.2735	6.7739	2.4586	2.2343	YDVLAGLK%iTRAQ_8plex_Nterm::::::::iTRAQ_8plex_K:%sample_0%cmpd_6836
						YDVLAGLK	3	7.53478	6.335e-12	496.293	0	iTRAQ_8plex_Nterm::::::::iTRAQ_8plex_K:	4.9669	4.7748	9.3525	9.8825	14.3624	20.9601	7.9833	6.6098	YDVLAGLK%iTRAQ_8plex_Nterm::::::::iTRAQ_8plex_K:%sample_0%cmpd_9060
						AGMGCSQLEQK	3	8.05921	1.332e-13	602.608	0	iTRAQ_8plex_Nterm:::::MMTS::::::iTRAQ_8plex_K:	12.2203	12.379	18.7521	20.6229	31.4747	33.6694	14.2898	11.2154	AGMGCSQLEQK%iTRAQ_8plex_Nterm:::::MMTS::::::iTRAQ_8plex_K:%sample_0%cmpd_21356
						YDVLAGLK	3	6.82501	1.139e-09	496.289	0	iTRAQ_8plex_Nterm::::::::iTRAQ_8plex_K:	2.8552	2.8059	5.1539	5.301	7.9641	12.3913	4.548	3.4053	YDVLAGLK%iTRAQ_8plex_Nterm::::::::iTRAQ_8plex_K:%sample_0%cmpd_8417
						LITQLFGDR	3	9.17574	3.969e-18	456.259	0	iTRAQ_8plex_Nterm::::::::::	0.0237	0.1189	0.3057	0.1727	0.212	0.2661	0.0875	0.1225	LITQLFGDR%iTRAQ_8plex_Nterm::::::::::%sample_0%cmpd_5244
						EPTGDFK	3	7.7076	1.006e-12	467.925	0	iTRAQ_8plex_Nterm:::::::iTRAQ_8plex_K:	8.0399	8.1468	12.8346	13.8545	17.9085	34.43	13.9647	11.5534	EPTGDFK%iTRAQ_8plex_Nterm:::::::iTRAQ_8plex_K:%sample_0%cmpd_26604
						LLPLLEK	3	6.7494	1.262e-09	478.638	0	iTRAQ_8plex_Nterm:::::::iTRAQ_8plex_K:	6.0511	5.1743	9.3237	9.3642	13.2589	19.0679	7.3029	6.8204	LLPLLEK%iTRAQ_8plex_Nterm:::::::iTRAQ_8plex_K:%sample_0%cmpd_4673
						LITQLFGDR	3	8.91653	4.258e-17	456.252	0	iTRAQ_8plex_Nterm::::::::::	0.1042	0.0999	0.2006	0.1055	0.1542	0.2951	0.102	0.1127	LITQLFGDR%iTRAQ_8plex_Nterm::::::::::%sample_0%cmpd_4703
						LLPLLEK	3	6.66815	2.202e-09	478.637	0	iTRAQ_8plex_Nterm:::::::iTRAQ_8plex_K:	8.8494	7.1432	13.3407	13.5378	19.498	28.8897	11.778	10.0345	LLPLLEK%iTRAQ_8plex_Nterm:::::::iTRAQ_8plex_K:%sample_0%cmpd_3788
						LLPLLEK	3	6.5314	5.538e-09	478.652	0	iTRAQ_8plex_Nterm:::::::iTRAQ_8plex_K:	3.8921	2.4968	5.6267	6.5245	9.294	15.8364	5.5053	4.6451	LLPLLEK%iTRAQ_8plex_Nterm:::::::iTRAQ_8plex_K:%sample_0%cmpd_4136
						ALNPDHPVQR	3	10.0487	9.309e-22	484.259	0	iTRAQ_8plex_Nterm:::::::::::	0.0758	0.0428	0.0955	0.1055	0.1397	0.1113	0.1069	0.0539	ALNPDHPVQR%iTRAQ_8plex_Nterm:::::::::::%sample_0%cmpd_30689
						EPTGDFKEFLLGEVR	4	7.98965	3.667e-13	587.044	1	iTRAQ_8plex_Nterm:::::::iTRAQ_8plex_K:::::::::	3.6458	2.6537	4.9675	4.6965	6.7836	16.7068	3.411	2.6409	EPTGDFKEFLLGEVR%iTRAQ_8plex_Nterm:::::::iTRAQ_8plex_K:::::::::%sample_0%cmpd_18483
						LLPLLEK	3	6.21474	4.37e-08	478.635	0	iTRAQ_8plex_Nterm:::::::iTRAQ_8plex_K:	1.6808	1.3792	3.3484	3.4973	4.9144	7.9061	2.7599	2.2637	LLPLLEK%iTRAQ_8plex_Nterm:::::::iTRAQ_8plex_K:%sample_0%cmpd_3779
						IDVPAAWADAK	3	7.18262	8.514e-11	588.973	0	iTRAQ_8plex_Nterm:::::::::::iTRAQ_8plex_K:	17.4334	16.6069	21.3075	19.726	20.8709	20.2291	13.0898	13.1506	IDVPAAWADAK%iTRAQ_8plex_Nterm:::::::::::iTRAQ_8plex_K:%sample_0%cmpd_15654
						EAGSQAEPLYLDVVK	4	6.80954	3.035e-09	557.547	0	iTRAQ_8plex_Nterm:::::::::::::::iTRAQ_8plex_K:	1.4252	1.1081	2.3405	2.4754	2.5873	3.9626	1.618	1.3621	EAGSQAEPLYLDVVK%iTRAQ_8plex_Nterm:::::::::::::::iTRAQ_8plex_K:%sample_0%cmpd_16292
						LLPLLEK	3	6.02596	1.429e-07	478.652	0	iTRAQ_8plex_Nterm:::::::iTRAQ_8plex_K:	0.9659	2.1306	3.2099	4.1785	6.7164	1.1419	0.243	0.3332	LLPLLEK%iTRAQ_8plex_Nterm:::::::iTRAQ_8plex_K:%sample_0%cmpd_6199
						LLPLLEK	3	6.5786	4.037e-09	478.637	0	iTRAQ_8plex_Nterm:::::::iTRAQ_8plex_K:	0.5682	0.3709	0.7833	0.9595	0.9539	1.7564	0.6414	0.5145	LLPLLEK%iTRAQ_8plex_Nterm:::::::iTRAQ_8plex_K:%sample_0%cmpd_4678
						LLPLLEK	3	5.77747	6.446e-07	478.649	0	iTRAQ_8plex_Nterm:::::::iTRAQ_8plex_K:	2.0266	1.403	3.721	3.3821	4.5578	8.9512	3.0029	2.053	LLPLLEK%iTRAQ_8plex_Nterm:::::::iTRAQ_8plex_K:%sample_0%cmpd_5201
						LLPLLEK	3	6.12872	7.53e-08	478.653	0	iTRAQ_8plex_Nterm:::::::iTRAQ_8plex_K:	5.4783	4.1376	8.2253	8.7312	12.392	19.6441	7.6141	6.1542	LLPLLEK%iTRAQ_8plex_Nterm:::::::iTRAQ_8plex_K:%sample_0%cmpd_4145
						LLPLLEK	3	5.75641	7.303e-07	478.648	0	iTRAQ_8plex_Nterm:::::::iTRAQ_8plex_K:	6.3022	5.0887	9.6343	9.7242	13.9674	22.1455	7.8326	7.0164	LLPLLEK%iTRAQ_8plex_Nterm:::::::iTRAQ_8plex_K:%sample_0%cmpd_5212
						DTLPVHIYSVYENLK	4	6.53332	2.158e-08	600.564	0	iTRAQ_8plex_Nterm:::::::::::::::iTRAQ_8plex_K:	4.0246	3.8807	5.985	7.5365	9.2071	15.5845	4.4313	4.2383	DTLPVHIYSVYENLK%iTRAQ_8plex_Nterm:::::::::::::::iTRAQ_8plex_K:%sample_0%cmpd_15716
						STPASAIAQFAASGK	4	6.09084	2.69e-07	504.518	0	iTRAQ_8plex_Nterm:::::::::::::::iTRAQ_8plex_K:	1.0559	1.0035	1.452	1.6215	2.5391	2.0176	1.1953	1.2984	STPASAIAQFAASGK%iTRAQ_8plex_Nterm:::::::::::::::iTRAQ_8plex_K:%sample_0%cmpd_22261
						LLPLLEK	3	5.64444	1.409e-06	478.652	0	iTRAQ_8plex_Nterm:::::::iTRAQ_8plex_K:	0.303	0.3377	0.7786	0.7292	0.9492	1.5628	0.6705	0.3773	LLPLLEK%iTRAQ_8plex_Nterm:::::::iTRAQ_8plex_K:%sample_0%cmpd_5218
						DTLPVHIYSVYENLK	4	6.02281	5.4e-07	600.575	0	iTRAQ_8plex_Nterm:::::::::::::::iTRAQ_8plex_K:	4.555	4.3278	6.2047	8.357	9.2939	16.3491	4.4265	4.1893	DTLPVHIYSVYENLK%iTRAQ_8plex_Nterm:::::::::::::::iTRAQ_8plex_K:%sample_0%cmpd_16361
						LLPLLEK	3	5.69999	1.018e-06	478.649	0	iTRAQ_8plex_Nterm:::::::iTRAQ_8plex_K:	0.1562	0.0999	0.1767	0.2063	0.3854	0.6048	0.136	0.1274	LLPLLEK%iTRAQ_8plex_Nterm:::::::iTRAQ_8plex_K:%sample_0%cmpd_5234
						EPTGDFKEFLLGEVR	4	7.19674	1.69e-10	587.051	1	iTRAQ_8plex_Nterm:::::::iTRAQ_8plex_K:::::::::	3.1487	1.8975	4.0743	4.2312	5.9261	14.462	2.7696	2.0285	EPTGDFKEFLLGEVR%iTRAQ_8plex_Nterm:::::::iTRAQ_8plex_K:::::::::%sample_0%cmpd_19193
						ALNPDHPVQR	3	5.76019	8.402e-07	484.261	0	iTRAQ_8plex_Nterm:::::::::::	0.1136	0.0951	0.0621	0.0768	0.1108	0.0823	0.0534	0.0686	ALNPDHPVQR%iTRAQ_8plex_Nterm:::::::::::%sample_0%cmpd_30683
						TSHEIQK	3	5.18481	2.162e-05	484.266	0	iTRAQ_8plex_Nterm:::::::iTRAQ_8plex_K:	1.0559	1.07	2.608	2.389	1.2671	1.079	1.0495	0.9701	TSHEIQK%iTRAQ_8plex_Nterm:::::::iTRAQ_8plex_K:%sample_0%cmpd_27331
						ALNPDHPVQR	3	7.38712	1.5e-11	484.261	0	iTRAQ_8plex_Nterm:::DEAMID::::::::	0.1231	0.038	0.0955	0.1631	0.1879	0.1016	0.0972	0.049	ALNPDHPVQR%iTRAQ_8plex_Nterm:::DEAMID::::::::%sample_0%cmpd_30694
						VVDMNNAAIDQGVGAIVK	4	6.60326	2.051e-08	606.562	0	iTRAQ_8plex_Nterm:::::DEAMID:::::::::::::iTRAQ_8plex_K:	5.3408	4.8461	7.8621	8.28	11.9726	21.7532	5.9133	5.228	VVDMNNAAIDQGVGAIVK%iTRAQ_8plex_Nterm:::::DEAMID:::::::::::::iTRAQ_8plex_K:%sample_0%cmpd_15715
						VVDMNNAAIDQGVGAIVK	4	5.5261	1.642e-05	606.578	0	iTRAQ_8plex_Nterm::::::DEAMID:::::DEAMID:::::::iTRAQ_8plex_K:	4.6449	4.3991	7.289	7.4982	10.8597	18.9327	4.7618	4.106	VVDMNNAAIDQGVGAIVK%iTRAQ_8plex_Nterm::::::DEAMID:::::DEAMID:::::::iTRAQ_8plex_K:%sample_0%cmpd_16358
						TSHEIQK	3	5.12053	3.047e-05	484.27	0	iTRAQ_8plex_Nterm:::::::iTRAQ_8plex_K:	0.5066	0.5707	1.9775	2.0245	1.0503	0.6145	0.758	0.9408	TSHEIQK%iTRAQ_8plex_Nterm:::::::iTRAQ_8plex_K:%sample_0%cmpd_28027
						AFYNSDVRPVIVGGR	4	5.74686	2.237e-06	489.246	0	iTRAQ_8plex_Nterm::::DEAMID::::::::::::	0.3693	0.3995	0.8932	0.8251	0.7275	1.1612	0.7482	0.343	AFYNSDVRPVIVGGR%iTRAQ_8plex_Nterm::::DEAMID::::::::::::%sample_0%cmpd_21387
2	P30717	60 kDa chaperonin	59	205	27	NVTAGANPMLIR	3	17.2212	2.567e-64	520.953	0	iTRAQ_8plex_Nterm:::::::::::::	4.659	6.2111	9.7631	7.287	11.91	12.7009	12.6576	11.9113	NVTAGANPMLIR%iTRAQ_8plex_Nterm:::::::::::::%sample_0%cmpd_11252
						NVTAGANPMLIR	3	16.834	1.919e-61	520.954	0	iTRAQ_8plex_Nterm:::::::::::::	4.3276	5.5168	8.0436	6.4572	10.6381	10.6979	10.9473	10.6178	NVTAGANPMLIR%iTRAQ_8plex_Nterm:::::::::::::%sample_0%cmpd_11943
						QILYGEEAR	2	10.7593	3.777e-25	691.857	0	iTRAQ_8plex_Nterm::::::::::	40.0078	29.7553	41.8301	41.7465	43.4697	41.8162	44.2968	45.0072	QILYGEEAR%iTRAQ_8plex_Nterm::::::::::%sample_0%cmpd_16810
						IEDALAATK	2	9.27948	1.337e-18	770.434	0	iTRAQ_8plex_Nterm:::::::::iTRAQ_8plex_K:	44.9752	47.1891	49.7692	47.3559	53.134	53.9211	53.9265	54.8454	IEDALAATK%iTRAQ_8plex_Nterm:::::::::iTRAQ_8plex_K:%sample_0%cmpd_16958
						VGNEGVITVEESK	3	12.0978	1.437e-31	657.011	0	iTRAQ_8plex_Nterm:::::::::::::iTRAQ_8plex_K:	27.2766	34.1784	33.4628	35.8437	44.1398	48.218	45.1131	45.3649	VGNEGVITVEESK%iTRAQ_8plex_Nterm:::::::::::::iTRAQ_8plex_K:%sample_0%cmpd_22860
						QILYGEEAR	2	10.5092	5.521e-24	691.873	0	iTRAQ_8plex_Nterm::::::::::	42.5831	34.1594	45.737	46.8558	49.5697	47.2163	49.8412	50.8873	QILYGEEAR%iTRAQ_8plex_Nterm::::::::::%sample_0%cmpd_17483
						LAGGVAVVK	2	8.56619	6.043e-16	711.438	0	iTRAQ_8plex_Nterm:::::::::iTRAQ_8plex_K:	47.4887	51.5645	52.6822	52.9591	64.9152	62.4992	61.375	62.5427	LAGGVAVVK%iTRAQ_8plex_Nterm:::::::::iTRAQ_8plex_K:%sample_0%cmpd_13373
						VGAASETELK	3	11.476	2.785e-28	538.305	0	iTRAQ_8plex_Nterm::::::::::iTRAQ_8plex_K:	14.891	21.4153	22.3205	23.7943	34.3853	36.3602	36.7865	36.9829	VGAASETELK%iTRAQ_8plex_Nterm::::::::::iTRAQ_8plex_K:%sample_0%cmpd_23521
						IEDALAATK	2	8.85964	6.824e-17	770.459	0	iTRAQ_8plex_Nterm:::::::::iTRAQ_8plex_K:	48.4698	51.9455	52.8976	53.8623	58.8919	60.9325	60.3165	60.8776	IEDALAATK%iTRAQ_8plex_Nterm:::::::::iTRAQ_8plex_K:%sample_0%cmpd_17634
						DIAILTGGEVISEELGK	3	13.6088	5.273e-40	784.752	0	iTRAQ_8plex_Nterm:::::::::::::::::iTRAQ_8plex_K:	30.0272	32.999	21.0875	34.011	43.2636	44.2353	43.1501	43.993	DIAILTGGEVISEELGK%iTRAQ_8plex_Nterm:::::::::::::::::iTRAQ_8plex_K:%sample_0%cmpd_10789
						DIAILTGGEVISEELGK	3	13.2285	8.925e-38	784.766	0	iTRAQ_8plex_Nterm:::::::::::::::::iTRAQ_8plex_K:	29.7579	31.9625	20.3903	32.3083	39.1006	41.4052	40.6919	41.1613	DIAILTGGEVISEELGK%iTRAQ_8plex_Nterm:::::::::::::::::iTRAQ_8plex_K:%sample_0%cmpd_11553
						DIAILTGGEVISEELGK	3	12.4701	1.615e-33	784.77	0	iTRAQ_8plex_Nterm:::::::::::::::::iTRAQ_8plex_K:	19.4313	21.9521	14.9836	22.0668	28.1743	30.2583	29.4636	30.2404	DIAILTGGEVISEELGK%iTRAQ_8plex_Nterm:::::::::::::::::iTRAQ_8plex_K:%sample_0%cmpd_12258
						VASISAADPEIGK	3	13.5912	6.298e-40	622.674	0	iTRAQ_8plex_Nterm:::::::::::::iTRAQ_8plex_K:	28.588	32.8853	37.4842	37.8288	47.0455	49.6114	47.9901	48.6923	VASISAADPEIGK%iTRAQ_8plex_Nterm:::::::::::::iTRAQ_8plex_K:%sample_0%cmpd_19004
						DIAILTGGEVISEELGK	3	12.3973	4.012e-33	784.759	0	iTRAQ_8plex_Nterm:::::::::::::::::iTRAQ_8plex_K:	32.3238	35.7956	25.8114	37.0671	48.0714	50.9993	50.1859	51.3475	DIAILTGGEVISEELGK%iTRAQ_8plex_Nterm:::::::::::::::::iTRAQ_8plex_K:%sample_0%cmpd_9953
						YVDMLSVGIVDPTK	3	11.8115	7.607e-30	715.727	0	iTRAQ_8plex_Nterm::::::::::::::iTRAQ_8plex_K:	29.8052	32.771	32.8376	33.2242	39.091	40.5827	38.9475	40.1079	YVDMLSVGIVDPTK%iTRAQ_8plex_Nterm::::::::::::::iTRAQ_8plex_K:%sample_0%cmpd_7779
						YVDMLSVGIVDPTK	3	11.8427	5.247e-30	715.72	0	iTRAQ_8plex_Nterm::::::::::::::iTRAQ_8plex_K:	29.1517	32.3666	32.1112	33.7326	39.1487	40.447	39.3458	40.142	YVDMLSVGIVDPTK%iTRAQ_8plex_Nterm::::::::::::::iTRAQ_8plex_K:%sample_0%cmpd_6959
						VASISAADPEIGK	3	13.2848	3.956e-38	622.658	0	iTRAQ_8plex_Nterm:::::::::::::iTRAQ_8plex_K:	26.8596	30.9163	35.9078	30.1685	45.4022	47.8739	46.5758	47.4326	VASISAADPEIGK%iTRAQ_8plex_Nterm:::::::::::::iTRAQ_8plex_K:%sample_0%cmpd_18298
						LLIIADDVEGEALATLVVNK	3	10.8404	5.219e-25	902.208	0	iTRAQ_8plex_Nterm::::::::::::::::::::iTRAQ_8plex_K:	5.6676	6.9862	7.891	7.9445	12.7918	17.4038	14.543	15.9978	LLIIADDVEGEALATLVVNK%iTRAQ_8plex_Nterm::::::::::::::::::::iTRAQ_8plex_K:%sample_0%cmpd_4294
						VGNEGVITVEESK	3	10.3501	5.538e-23	657.002	0	iTRAQ_8plex_Nterm:::::::::::::iTRAQ_8plex_K:	11.1882	18.5519	16.5359	19.2414	30.2269	32.8567	30.0808	30.304	VGNEGVITVEESK%iTRAQ_8plex_Nterm:::::::::::::iTRAQ_8plex_K:%sample_0%cmpd_21341
						QIAANAGLEGSVIIEK	3	10.9457	1.313e-25	741.103	0	iTRAQ_8plex_Nterm::::::::::::::::iTRAQ_8plex_K:	0.5919	0.6373	0.5923	0.5229	0.9202	1.3693	0.8843	0.9848	QIAANAGLEGSVIIEK%iTRAQ_8plex_Nterm::::::::::::::::iTRAQ_8plex_K:%sample_0%cmpd_17849
						QIAANAGLEGSVIIEK	3	10.4285	3.463e-23	741.104	0	iTRAQ_8plex_Nterm::::::::::::::::iTRAQ_8plex_K:	0.3551	0.4613	0.4108	0.331	0.6215	1.0306	0.7094	0.6811	QIAANAGLEGSVIIEK%iTRAQ_8plex_Nterm::::::::::::::::iTRAQ_8plex_K:%sample_0%cmpd_17868
						VGAASETELK	3	9.29866	2.276e-18	538.293	0	iTRAQ_8plex_Nterm::::::::::iTRAQ_8plex_K:	18.4846	22.9512	23.376	24.8496	30.3672	29.3929	30.5768	31.4656	VGAASETELK%iTRAQ_8plex_Nterm::::::::::iTRAQ_8plex_K:%sample_0%cmpd_22050
						LLIIADDVEGEALATLVVNK	3	9.80299	2.574e-20	902.174	0	iTRAQ_8plex_Nterm::::::::::::::::::::iTRAQ_8plex_K:	6.4013	10.1916	9.8253	9.9831	16.1738	21.8744	18.1918	19.6282	LLIIADDVEGEALATLVVNK%iTRAQ_8plex_Nterm::::::::::::::::::::iTRAQ_8plex_K:%sample_0%cmpd_3907
						LIADAMEK	2	6.74974	1.037e-09	749.929	0	iTRAQ_8plex_Nterm::::::::iTRAQ_8plex_K:	38.5312	42.0493	42.032	42.7519	52.0849	55.6349	52.8733	53.6557	LIADAMEK%iTRAQ_8plex_Nterm::::::::iTRAQ_8plex_K:%sample_0%cmpd_14888
						SMGTELDVVEGMQFDR	3	10.6196	3.867e-24	706.664	0	iTRAQ_8plex_Nterm:::::::::::::::::	0.0474	0.1046	0.086	0.0911	0.1108	0.2081	0.1069	0.098	SMGTELDVVEGMQFDR%iTRAQ_8plex_Nterm:::::::::::::::::%sample_0%cmpd_12369
						IEDALAATK	3	7.84581	5.313e-13	513.957	0	iTRAQ_8plex_Nterm:::::::::iTRAQ_8plex_K:	0.4498	0.5564	0.7738	0.5517	0.7275	0.9629	1.001	0.9506	IEDALAATK%iTRAQ_8plex_Nterm:::::::::iTRAQ_8plex_K:%sample_0%cmpd_17063
						LADTVK	2	5.15774	2.287e-05	627.888	0	iTRAQ_8plex_Nterm::::::iTRAQ_8plex_K:	45.4682	47.2139	49.0388	50.7442	55.043	55.3449	56.673	56.9583	LADTVK%iTRAQ_8plex_Nterm::::::iTRAQ_8plex_K:%sample_0%cmpd_20416
						IEDALAATK	3	7.50434	7.625e-12	513.969	0	iTRAQ_8plex_Nterm:::::::::iTRAQ_8plex_K:	0.3362	0.447	0.449	0.4749	0.5203	0.6435	0.6511	0.6125	IEDALAATK%iTRAQ_8plex_Nterm:::::::::iTRAQ_8plex_K:%sample_0%cmpd_17729
						QIAANAGLEGSVIIEK	3	10.2151	3.197e-22	741.098	0	iTRAQ_8plex_Nterm::::::::::::::::iTRAQ_8plex_K:	0.1799	0.5184	0.4012	0.4078	0.7998	0.7742	0.7337	0.8281	QIAANAGLEGSVIIEK%iTRAQ_8plex_Nterm::::::::::::::::iTRAQ_8plex_K:%sample_0%cmpd_17895
						QIAANAGLEGSVIIEK	3	10.3936	4.998e-23	741.099	0	iTRAQ_8plex_Nterm::::::::::::::::iTRAQ_8plex_K:	0.3078	0.5802	0.5445	0.4941	0.8335	1.1371	1.0253	1.1613	QIAANAGLEGSVIIEK%iTRAQ_8plex_Nterm::::::::::::::::iTRAQ_8plex_K:%sample_0%cmpd_17900
						GIGFDALHEK	3	9.72697	2.881e-20	565.633	0	iTRAQ_8plex_Nterm::::::::::iTRAQ_8plex_K:	40.8412	45.5539	46.9753	48.5323	60.2224	65.8968	60.5793	62.0376	GIGFDALHEK%iTRAQ_8plex_Nterm::::::::::iTRAQ_8plex_K:%sample_0%cmpd_22865
						FGAPLITNDGVSIAK	3	10.22	4.245e-22	704.73	0	iTRAQ_8plex_Nterm::::::::DEAMID:::::::iTRAQ_8plex_K:	14.4933	19.0801	18.1554	21.4293	35.2765	35.3248	36.6649	36.5026	FGAPLITNDGVSIAK%iTRAQ_8plex_Nterm::::::::DEAMID:::::::iTRAQ_8plex_K:%sample_0%cmpd_12150
						QIAANAGLEGSVIIEK	3	10.2918	1.446e-22	741.103	0	iTRAQ_8plex_Nterm::::::::::::::::iTRAQ_8plex_K:	0.2036	0.409	0.4155	0.3694	0.5637	0.9	0.7483	0.8477	QIAANAGLEGSVIIEK%iTRAQ_8plex_Nterm::::::::::::::::iTRAQ_8plex_K:%sample_0%cmpd_17872
						ALEEPVR	2	6.65885	6.348e-10	559.313	0	iTRAQ_8plex_Nterm::::::::	11.0083	12.9403	14.4773	14.919	19.0017	24.4529	19.2168	19.3587	ALEEPVR%iTRAQ_8plex_Nterm::::::::%sample_0%cmpd_18816
						QIAANAGLEGSVIIEK	3	10.0695	1.421e-21	741.078	0	iTRAQ_8plex_Nterm::::::::::::::::iTRAQ_8plex_K:	0.4214	0.4708	0.4299	0.5997	0.6456	1.1467	1.035	0.9456	QIAANAGLEGSVIIEK%iTRAQ_8plex_Nterm::::::::::::::::iTRAQ_8plex_K:%sample_0%cmpd_17238
						IEDALAATK	3	7.7774	9.143e-13	513.96	0	iTRAQ_8plex_Nterm:::::::::iTRAQ_8plex_K:	1.0843	5.0269	4.38	4.5047	8.3785	1.4516	0.6365	0.6418	IEDALAATK%iTRAQ_8plex_Nterm:::::::::iTRAQ_8plex_K:%sample_0%cmpd_19024
						NVTAGANPMLIR	3	9.07339	1.408e-17	526.265	0	iTRAQ_8plex_Nterm:::::::::Oxidation_M::::	10.4638	8.4367	11.6641	11.1871	10.2959	18.8308	7.2933	13.9344	NVTAGANPMLIR%iTRAQ_8plex_Nterm:::::::::Oxidation_M::::%sample_0%cmpd_21304
						IEDALAATK	3	7.8784	4.095e-13	513.969	0	iTRAQ_8plex_Nterm:::::::::iTRAQ_8plex_K:	3.3192	4.3231	6.9784	5.042	8.4508	9.6867	8.8677	8.5403	IEDALAATK%iTRAQ_8plex_Nterm:::::::::iTRAQ_8plex_K:%sample_0%cmpd_17630
						TVEGLK	2	5.21301	1.366e-05	627.861	0	iTRAQ_8plex_Nterm::::::iTRAQ_8plex_K:	48.204	51.8259	51.7365	52.4218	58.2025	58.6048	59.597	60.5781	TVEGLK%iTRAQ_8plex_Nterm::::::iTRAQ_8plex_K:%sample_0%cmpd_21996
						QIAANAGLEGSVIIEK	3	10.0161	2.441e-21	741.098	0	iTRAQ_8plex_Nterm::::::::::::::::iTRAQ_8plex_K:	1.018	1.2127	1.0078	0.8347	2.1392	2.7048	2.1623	2.1804	QIAANAGLEGSVIIEK%iTRAQ_8plex_Nterm::::::::::::::::iTRAQ_8plex_K:%sample_0%cmpd_17974
						IEDALAATK	3	8.02254	1.279e-13	513.953	0	iTRAQ_8plex_Nterm:::::::::iTRAQ_8plex_K:	0.2273	0.5089	0.769	0.4509	0.795	0.5371	0.5976	0.7742	IEDALAATK%iTRAQ_8plex_Nterm:::::::::iTRAQ_8plex_K:%sample_0%cmpd_17047
						LAGGVAVVK	3	9.37993	4.885e-19	474.634	0	iTRAQ_8plex_Nterm:::::::::iTRAQ_8plex_K:	6.6856	8.4463	9.0277	9.0765	19.1128	23.4082	19.9556	21.0933	LAGGVAVVK%iTRAQ_8plex_Nterm:::::::::iTRAQ_8plex_K:%sample_0%cmpd_11933
						IEDALAATK	3	7.30482	3.429e-11	513.97	0	iTRAQ_8plex_Nterm:::::::::iTRAQ_8plex_K:	0.9801	1.2127	1.925	1.5783	2.3705	2.3321	2.3761	1.7933	IEDALAATK%iTRAQ_8plex_Nterm:::::::::iTRAQ_8plex_K:%sample_0%cmpd_20595
						QIAANAGLEGSVIIEK	3	9.64707	9.535e-20	741.097	0	iTRAQ_8plex_Nterm::::::::::::::::iTRAQ_8plex_K:	0.303	0.2711	0.2675	0.3262	0.53	0.6967	0.6706	0.5341	QIAANAGLEGSVIIEK%iTRAQ_8plex_Nterm::::::::::::::::iTRAQ_8plex_K:%sample_0%cmpd_17883
						GIGFDALHEK	3	9.07535	1.411e-17	565.654	0	iTRAQ_8plex_Nterm::::::::::iTRAQ_8plex_K:	13.0208	16.4027	16.9758	18.4601	28.1898	34.1978	28.6774	29.2658	GIGFDALHEK%iTRAQ_8plex_Nterm::::::::::iTRAQ_8plex_K:%sample_0%cmpd_23580
						GIGFDALHEK	3	9.41458	5.913e-19	565.632	0	iTRAQ_8plex_Nterm::::::::::iTRAQ_8plex_K:	21.344	26.5222	26.6284	27.3582	38.9472	44.1685	39.6041	41.0779	GIGFDALHEK%iTRAQ_8plex_Nterm::::::::::iTRAQ_8plex_K:%sample_0%cmpd_24368
						IEDALAATK	3	6.92224	5.49e-10	513.972	0	iTRAQ_8plex_Nterm:::::::::iTRAQ_8plex_K:	0.6439	0.7324	0.9839	0.782	0.8961	1.1419	1.2196	1.1171	IEDALAATK%iTRAQ_8plex_Nterm:::::::::iTRAQ_8plex_K:%sample_0%cmpd_17669
						LAGGVAVVK	3	8.62919	4.572e-16	474.635	0	iTRAQ_8plex_Nterm:::::::::iTRAQ_8plex_K:	0.7386	2.7631	2.7752	3.4109	7.0102	1.2483	0.6754	0.9555	LAGGVAVVK%iTRAQ_8plex_Nterm:::::::::iTRAQ_8plex_K:%sample_0%cmpd_14750
						IINSEK	2	5.80689	4.932e-07	656.373	0	iTRAQ_8plex_Nterm::::::iTRAQ_8plex_K:	49.2314	53.7523	54.7509	52.6326	61.3299	60.9943	59.8394	60.715	IINSEK%iTRAQ_8plex_Nterm::::::iTRAQ_8plex_K:%sample_0%cmpd_24266
						IINSEK	2	5.70946	8.784e-07	656.375	0	iTRAQ_8plex_Nterm::::::iTRAQ_8plex_K:	45.1875	51.1181	50.0886	50.3543	57.128	59.7124	59.0186	59.6422	IINSEK%iTRAQ_8plex_Nterm::::::iTRAQ_8plex_K:%sample_0%cmpd_22751
						IEDALAATK	3	8.09278	7.202e-14	513.954	0	iTRAQ_8plex_Nterm:::::::::iTRAQ_8plex_K:	19.6067	25.8043	32.4545	25.5065	37.0827	40.6802	38.8072	41.1569	IEDALAATK%iTRAQ_8plex_Nterm:::::::::iTRAQ_8plex_K:%sample_0%cmpd_16967
						IEDALAATK	3	7.09373	1.612e-10	513.954	0	iTRAQ_8plex_Nterm:::::::::iTRAQ_8plex_K:	0.786	1.0082	1.1272	1.0314	1.59	1.4467	1.3362	1.3376	IEDALAATK%iTRAQ_8plex_Nterm:::::::::iTRAQ_8plex_K:%sample_0%cmpd_16991
						ALEEPVR	2	6.46647	2.558e-09	559.303	0	iTRAQ_8plex_Nterm::::::::	39.3394	43.1332	42.8229	27.3384	46.0086	47.9219	46.4978	47.4032	ALEEPVR%iTRAQ_8plex_Nterm::::::::%sample_0%cmpd_19585
						IINSEK	2	5.48346	3.232e-06	656.373	0	iTRAQ_8plex_Nterm::::::iTRAQ_8plex_K:	42.9716	49.6293	48.264	48.776	57.5528	58.6673	57.2208	57.643	IINSEK%iTRAQ_8plex_Nterm::::::iTRAQ_8plex_K:%sample_0%cmpd_25141
						IEDALAATK	3	8.04725	1.046e-13	513.965	0	iTRAQ_8plex_Nterm:::::::::iTRAQ_8plex_K:	16.5956	21.7528	27.9558	21.9473	33.2772	36.7812	35.3678	37.2231	IEDALAATK%iTRAQ_8plex_Nterm:::::::::iTRAQ_8plex_K:%sample_0%cmpd_17645
						IINSEK	2	5.45527	4.523e-06	656.396	0	iTRAQ_8plex_Nterm::::::iTRAQ_8plex_K:	44.0898	50.1106	49.2967	49.674	56.8978	59.3651	57.7514	58.6583	IINSEK%iTRAQ_8plex_Nterm::::::iTRAQ_8plex_K:%sample_0%cmpd_23488
						QIAANAGLEGSVIIEK	3	9.30163	2.607e-18	741.078	0	iTRAQ_8plex_Nterm::::::::::::::::iTRAQ_8plex_K:	0.2936	0.5184	0.4251	0.5565	0.9299	1.35	1.1564	0.9456	QIAANAGLEGSVIIEK%iTRAQ_8plex_Nterm::::::::::::::::iTRAQ_8plex_K:%sample_0%cmpd_17230
						QIAANAGLEGSVIIEK	3	9.42572	8.052e-19	741.101	0	iTRAQ_8plex_Nterm::::::::::::::::iTRAQ_8plex_K:	0.1515	0.3567	0.3439	0.2734	0.5107	0.7935	0.5636	0.6419	QIAANAGLEGSVIIEK%iTRAQ_8plex_Nterm::::::::::::::::iTRAQ_8plex_K:%sample_0%cmpd_17887
						IEDALAATK	3	6.43567	1.518e-08	513.953	0	iTRAQ_8plex_Nterm:::::::::iTRAQ_8plex_K:	4.8106	5.2598	7.3844	6.1934	6.62	7.7851	9.5382	9.5447	IEDALAATK%iTRAQ_8plex_Nterm:::::::::iTRAQ_8plex_K:%sample_0%cmpd_16979
						IEDALAATK	3	6.7085	2.428e-09	513.954	0	iTRAQ_8plex_Nterm:::::::::iTRAQ_8plex_K:	0.5587	0.5849	0.8741	0.6284	1.0648	1.0161	1.0155	0.9799	IEDALAATK%iTRAQ_8plex_Nterm:::::::::iTRAQ_8plex_K:%sample_0%cmpd_17040
						ALEEPVR	2	5.97263	5.37e-08	559.313	0	iTRAQ_8plex_Nterm::::::::	41.191	45.2406	44.2037	22.6761	47.0931	49.1464	47.9268	48.7903	ALEEPVR%iTRAQ_8plex_Nterm::::::::%sample_0%cmpd_20371
						IEDALAATK	3	6.41927	1.691e-08	513.967	0	iTRAQ_8plex_Nterm:::::::::iTRAQ_8plex_K:	0.4972	0.5945	0.7881	0.71	0.901	0.9	0.8892	0.931	IEDALAATK%iTRAQ_8plex_Nterm:::::::::iTRAQ_8plex_K:%sample_0%cmpd_17712
						IEDALAATK	3	8.39816	5.601e-15	513.949	0	iTRAQ_8plex_Nterm:::::::::iTRAQ_8plex_K:	0.7623	0.8132	1.2037	0.9547	1.084	1.3402	1.3799	1.5042	IEDALAATK%iTRAQ_8plex_Nterm:::::::::iTRAQ_8plex_K:%sample_0%cmpd_15599
						IEDALAATK	3	7.7081	1.577e-12	513.955	0	iTRAQ_8plex_Nterm:::::::::iTRAQ_8plex_K:	0.2604	0.3947	0.6544	0.3166	0.5444	0.5661	0.7094	0.735	IEDALAATK%iTRAQ_8plex_Nterm:::::::::iTRAQ_8plex_K:%sample_0%cmpd_17083
						QIAANAGLEGSVIIEK	3	9.05931	2.475e-17	741.1	0	iTRAQ_8plex_Nterm::::::::::::::::iTRAQ_8plex_K:	0.2983	0.214	0.2914	0.2926	0.7468	0.8032	0.5685	0.6615	QIAANAGLEGSVIIEK%iTRAQ_8plex_Nterm::::::::::::::::iTRAQ_8plex_K:%sample_0%cmpd_17892
						FGAPLITNDGVSIAK	3	9.06956	3.298e-17	704.403	0	iTRAQ_8plex_Nterm:::::::::::::::iTRAQ_8plex_K:	25.7335	35.0969	32.9715	35.4797	49.6858	48.6053	51.6681	51.8624	FGAPLITNDGVSIAK%iTRAQ_8plex_Nterm:::::::::::::::iTRAQ_8plex_K:%sample_0%cmpd_12131
						IEDALAATK	3	8.196	3.069e-14	513.955	0	iTRAQ_8plex_Nterm:::::::::iTRAQ_8plex_K:	0.4167	0.5659	0.7595	0.3694	0.7516	0.7451	0.6754	0.7301	IEDALAATK%iTRAQ_8plex_Nterm:::::::::iTRAQ_8plex_K:%sample_0%cmpd_17056
						IEDALAATK	3	7.17296	9.064e-11	513.968	0	iTRAQ_8plex_Nterm:::::::::iTRAQ_8plex_K:	0.3172	0.5231	0.5732	0.5373	0.5926	0.7597	0.758	0.784	IEDALAATK%iTRAQ_8plex_Nterm:::::::::iTRAQ_8plex_K:%sample_0%cmpd_17737
						LAGGVAVVK	3	9.78407	9.754e-21	474.634	0	iTRAQ_8plex_Nterm:::::::::iTRAQ_8plex_K:	7.5426	9.7256	10.088	10.7507	21.3675	25.6338	22.5405	23.891	LAGGVAVVK%iTRAQ_8plex_Nterm:::::::::iTRAQ_8plex_K:%sample_0%cmpd_11243
						IANIQEILPLLEQIVQQGK	3	9.04001	3.352e-17	919.201	0	iTRAQ_8plex_Nterm:::::::::::::::::::iTRAQ_8plex_K:	21.4249	29.8087	29.8	30.6439	42.6373	49.2049	43.9721	45.1305	IANIQEILPLLEQIVQQGK%iTRAQ_8plex_Nterm:::::::::::::::::::iTRAQ_8plex_K:%sample_0%cmpd_8629
						IEDALAATK	3	6.79685	1.321e-09	513.969	0	iTRAQ_8plex_Nterm:::::::::iTRAQ_8plex_K:	0.3125	0.5992	0.8884	0.5661	0.8528	1.05	0.7726	0.8722	IEDALAATK%iTRAQ_8plex_Nterm:::::::::iTRAQ_8plex_K:%sample_0%cmpd_17716
						IEDALAATK	3	7.26682	4.545e-11	513.957	0	iTRAQ_8plex_Nterm:::::::::iTRAQ_8plex_K:	1.1127	1.2745	1.8437	1.2809	2.3029	2.9901	2.828	2.2294	IEDALAATK%iTRAQ_8plex_Nterm:::::::::iTRAQ_8plex_K:%sample_0%cmpd_19808
						IEDALAATK	3	8.15903	4.171e-14	513.956	0	iTRAQ_8plex_Nterm:::::::::iTRAQ_8plex_K:	5.0852	6.4108	10.3886	6.5049	12.4689	14.5781	12.536	12.2297	IEDALAATK%iTRAQ_8plex_Nterm:::::::::iTRAQ_8plex_K:%sample_0%cmpd_16952
						IEDALAATK	3	7.67483	2.046e-12	513.956	0	iTRAQ_8plex_Nterm:::::::::iTRAQ_8plex_K:	0.2036	0.5327	0.6591	0.3598	0.6456	0.7548	0.7823	0.8281	IEDALAATK%iTRAQ_8plex_Nterm:::::::::iTRAQ_8plex_K:%sample_0%cmpd_17078
						IEDALAATK	3	7.76871	9.792e-13	513.966	0	iTRAQ_8plex_Nterm:::::::::iTRAQ_8plex_K:	0.2983	0.3329	0.4442	0.307	0.5252	0.5806	0.3596	0.5439	IEDALAATK%iTRAQ_8plex_Nterm:::::::::iTRAQ_8plex_K:%sample_0%cmpd_17721
						IEDALAATK	3	8.2107	2.716e-14	513.945	0	iTRAQ_8plex_Nterm:::::::::iTRAQ_8plex_K:	0.4877	0.428	0.5445	0.5085	0.7372	0.8274	0.6705	0.7154	IEDALAATK%iTRAQ_8plex_Nterm:::::::::iTRAQ_8plex_K:%sample_0%cmpd_21429
						IEDALAATK	3	6.29079	3.901e-08	513.969	0	iTRAQ_8plex_Nterm:::::::::iTRAQ_8plex_K:	3.6411	4.9937	6.1092	4.9557	5.3866	6.3579	8.3284	7.7123	IEDALAATK%iTRAQ_8plex_Nterm:::::::::iTRAQ_8plex_K:%sample_0%cmpd_17657
						IEDALAATK	3	7.01984	2.743e-10	513.96	0	iTRAQ_8plex_Nterm:::::::::iTRAQ_8plex_K:	1.9697	2.5777	3.2289	2.2355	3.522	4.6353	3.7366	3.7532	IEDALAATK%iTRAQ_8plex_Nterm:::::::::iTRAQ_8plex_K:%sample_0%cmpd_19059
						GIGFDALHEK	3	8.82062	1.417e-16	565.632	0	iTRAQ_8plex_Nterm::::::::::iTRAQ_8plex_K:	11.1314	14.367	14.8978	14.9817	24.3255	30.0509	24.5712	25.1938	GIGFDALHEK%iTRAQ_8plex_Nterm::::::::::iTRAQ_8plex_K:%sample_0%cmpd_25246
						GTFNCVAVK	3	10.199	2.344e-22	531.931	0	iTRAQ_8plex_Nterm::::DEAMID:MMTS::::iTRAQ_8plex_K:	23.2005	27.3216	25.406	25.6987	34.843	42.0647	34.3863	37.7565	GTFNCVAVK%iTRAQ_8plex_Nterm::::DEAMID:MMTS::::iTRAQ_8plex_K:%sample_0%cmpd_12706
						FGAPLITNDGVSIAK	3	8.87046	1.916e-16	704.724	0	iTRAQ_8plex_Nterm::::::::DEAMID:::::::iTRAQ_8plex_K:	17.6418	22.5374	21.1931	24.1443	39.4629	38.7162	40.2553	40.1723	FGAPLITNDGVSIAK%iTRAQ_8plex_Nterm::::::::DEAMID:::::::iTRAQ_8plex_K:%sample_0%cmpd_11466
						IEDALAATK	3	6.81799	1.14e-09	513.962	0	iTRAQ_8plex_Nterm:::::::::iTRAQ_8plex_K:	0.2367	0.4138	0.4346	0.4462	0.5541	0.7693	0.6948	0.6174	IEDALAATK%iTRAQ_8plex_Nterm:::::::::iTRAQ_8plex_K:%sample_0%cmpd_17750
						QIAANAGLEGSVIIEK	3	8.25554	2.85e-14	741.102	0	iTRAQ_8plex_Nterm::::::::::::::::iTRAQ_8plex_K:	0.3125	0.4756	0.4251	0.3742	0.6649	0.6967	0.6511	0.6174	QIAANAGLEGSVIIEK%iTRAQ_8plex_Nterm::::::::::::::::iTRAQ_8plex_K:%sample_0%cmpd_17879
						IEDALAATK	3	6.34028	3.016e-08	514.277	0	iTRAQ_8plex_Nterm:::::::::iTRAQ_8plex_K:	9.0293	11.5803	13.1592	12.6696	10.903	11.201	9.2466	9.1674	IEDALAATK%iTRAQ_8plex_Nterm:::::::::iTRAQ_8plex_K:%sample_0%cmpd_18349
						TVEGLKK	3	6.42961	2.181e-08	563.02	1	iTRAQ_8plex_Nterm::::::iTRAQ_8plex_K:iTRAQ_8plex_K:	29.8338	32.0439	33.1913	33.5418	44.3432	46.2928	45.7896	46.2429	TVEGLKK%iTRAQ_8plex_Nterm::::::iTRAQ_8plex_K:iTRAQ_8plex_K:%sample_0%cmpd_31018
						QIAANAGLEGSVIIEK	3	8.46754	4.724e-15	741.1	0	iTRAQ_8plex_Nterm::::::::::::::::iTRAQ_8plex_K:	0.374	0.4328	0.4203	0.4366	0.5782	0.9193	0.8552	0.7693	QIAANAGLEGSVIIEK%iTRAQ_8plex_Nterm::::::::::::::::iTRAQ_8plex_K:%sample_0%cmpd_17860
						TVEGLKK	3	6.1044	1.759e-07	563.017	1	iTRAQ_8plex_Nterm::::::iTRAQ_8plex_K:iTRAQ_8plex_K:	43.5355	45.0546	45.8288	47.232	55.7123	56.2006	56.0943	56.4973	TVEGLKK%iTRAQ_8plex_Nterm::::::iTRAQ_8plex_K:iTRAQ_8plex_K:%sample_0%cmpd_30774
						LAGGVAVVK	3	6.71065	1.434e-09	474.625	0	iTRAQ_8plex_Nterm:::::::::iTRAQ_8plex_K:	0.8002	1.1461	1.1894	1.2137	1.8646	2.3322	2.0311	2.2588	LAGGVAVVK%iTRAQ_8plex_Nterm:::::::::iTRAQ_8plex_K:%sample_0%cmpd_12816
						IEDALAATK	3	7.74317	1.198e-12	513.96	0	iTRAQ_8plex_Nterm:::::::::iTRAQ_8plex_K:	0.7718	1.0748	1.4855	0.8971	1.6381	2.1822	1.7298	1.6953	IEDALAATK%iTRAQ_8plex_Nterm:::::::::iTRAQ_8plex_K:%sample_0%cmpd_16230
						NVTAGANPMLIR	3	7.5786	4.261e-12	526.272	0	iTRAQ_8plex_Nterm:::::::::Oxidation_M::::	10.9279	8.004	11.3442	10.9041	10.4067	18.7923	5.8356	13.8463	NVTAGANPMLIR%iTRAQ_8plex_Nterm:::::::::Oxidation_M::::%sample_0%cmpd_22078
						GIGFDALHEK	3	7.97131	1.955e-13	565.654	0	iTRAQ_8plex_Nterm::::::::::iTRAQ_8plex_K:	0.2794	0.3567	0.3439	0.4366	0.7902	0.9	0.7872	0.686	GIGFDALHEK%iTRAQ_8plex_Nterm::::::::::iTRAQ_8plex_K:%sample_0%cmpd_23794
						IEDALAATK	3	7.69115	1.801e-12	513.951	0	iTRAQ_8plex_Nterm:::::::::iTRAQ_8plex_K:	0.8854	0.9892	1.5189	1.1897	1.7297	1.5193	1.5792	1.808	IEDALAATK%iTRAQ_8plex_Nterm:::::::::iTRAQ_8plex_K:%sample_0%cmpd_17033
						IEDALAATK	3	6.84222	1.037e-09	513.638	0	iTRAQ_8plex_Nterm:::::::::iTRAQ_8plex_K:	3.125	3.5669	3.5203	3.6508	3.6232	3.7402	3.7463	3.2877	IEDALAATK%iTRAQ_8plex_Nterm:::::::::iTRAQ_8plex_K:%sample_0%cmpd_17659
						GIGFDALHEK	3	7.82267	6.438e-13	565.652	0	iTRAQ_8plex_Nterm::::::::::iTRAQ_8plex_K:	0.7434	0.7086	0.6448	0.8155	1.8068	2.0128	1.6472	1.7689	GIGFDALHEK%iTRAQ_8plex_Nterm::::::::::iTRAQ_8plex_K:%sample_0%cmpd_23729
						IANIQEILPLLEQIVQQGK	3	7.96613	3.52e-13	919.214	0	iTRAQ_8plex_Nterm:::::::::::::::::::iTRAQ_8plex_K:	23.7072	33.0902	32.556	33.4071	45.5425	53.4733	46.1489	47.8205	IANIQEILPLLEQIVQQGK%iTRAQ_8plex_Nterm:::::::::::::::::::iTRAQ_8plex_K:%sample_0%cmpd_9301
						NVNGKEDIAR	3	7.67706	2.084e-12	575.633	1	iTRAQ_8plex_Nterm:::::iTRAQ_8plex_K::::::	39.9885	41.0592	47.2755	48.0126	52.7872	54.7679	54.398	54.4437	NVNGKEDIAR%iTRAQ_8plex_Nterm:::::iTRAQ_8plex_K::::::%sample_0%cmpd_29972
						GTFNCVAVK	3	9.2224	3.399e-18	531.935	0	iTRAQ_8plex_Nterm::::DEAMID:MMTS::::iTRAQ_8plex_K:	21.8085	25.0104	23.5671	25.2095	33.2292	39.5248	31.821	34.5033	GTFNCVAVK%iTRAQ_8plex_Nterm::::DEAMID:MMTS::::iTRAQ_8plex_K:%sample_0%cmpd_13435
						GIGFDALHEK	3	6.59462	5.308e-09	565.656	0	iTRAQ_8plex_Nterm::::::::::iTRAQ_8plex_K:	0.6203	0.8941	0.8072	0.6572	1.4069	2.1628	1.5258	1.3278	GIGFDALHEK%iTRAQ_8plex_Nterm::::::::::iTRAQ_8plex_K:%sample_0%cmpd_23716
						IEDALAATK	3	7.5937	3.839e-12	513.95	0	iTRAQ_8plex_Nterm:::::::::iTRAQ_8plex_K:	0.2841	0.3186	0.4538	0.4126	0.4143	0.629	0.413	0.4067	IEDALAATK%iTRAQ_8plex_Nterm:::::::::iTRAQ_8plex_K:%sample_0%cmpd_22201
						TVEGLKK	3	6.81463	1.611e-09	563.022	1	iTRAQ_8plex_Nterm::::::iTRAQ_8plex_K:iTRAQ_8plex_K:	40.4014	42.0921	42.8391	43.644	52.7208	53.0657	53.4076	54.136	TVEGLKK%iTRAQ_8plex_Nterm::::::iTRAQ_8plex_K:iTRAQ_8plex_K:%sample_0%cmpd_30916
						IEDALAATK	3	7.59363	3.842e-12	513.969	0	iTRAQ_8plex_Nterm:::::::::iTRAQ_8plex_K:	0.1894	0.2901	0.2723	0.307	0.4481	0.3677	0.4325	0.2744	IEDALAATK%iTRAQ_8plex_Nterm:::::::::iTRAQ_8plex_K:%sample_0%cmpd_17783
						LAGGVAVVK	3	8.31483	6.799e-15	474.627	0	iTRAQ_8plex_Nterm:::::::::iTRAQ_8plex_K:	0.09	0.2426	0.234	0.1439	0.2698	0.4935	0.2624	0.2646	LAGGVAVVK%iTRAQ_8plex_Nterm:::::::::iTRAQ_8plex_K:%sample_0%cmpd_13602
						LAGGVAVVK	3	8.38992	3.6e-15	474.627	0	iTRAQ_8plex_Nterm:::::::::iTRAQ_8plex_K:	0.2367	0.1855	0.3869	0.3406	0.5155	0.5854	0.3741	0.441	LAGGVAVVK%iTRAQ_8plex_Nterm:::::::::iTRAQ_8plex_K:%sample_0%cmpd_13572
						QILYGEEAR	3	7.56899	4.401e-12	461.573	0	iTRAQ_8plex_Nterm::::::::::	3.9772	4.1851	5.9897	6.1596	3.8784	3.2272	3.5422	3.714	QILYGEEAR%iTRAQ_8plex_Nterm::::::::::%sample_0%cmpd_16812
						GIGFDALHEK	3	7.44849	1.175e-11	565.654	0	iTRAQ_8plex_Nterm::::::::::iTRAQ_8plex_K:	0.8381	1.0843	1.175	0.7436	1.5321	2.0612	1.8124	2.1853	GIGFDALHEK%iTRAQ_8plex_Nterm::::::::::iTRAQ_8plex_K:%sample_0%cmpd_23737
						GIGFDALHEK	3	7.26989	4.479e-11	565.652	0	iTRAQ_8plex_Nterm::::::::::iTRAQ_8plex_K:	0.7197	0.6706	0.8025	0.8012	1.6285	2.2306	1.8027	1.7737	GIGFDALHEK%iTRAQ_8plex_Nterm::::::::::iTRAQ_8plex_K:%sample_0%cmpd_23771
						NVNGKEDIAR	3	8.29234	1.421e-14	575.642	1	iTRAQ_8plex_Nterm:::::iTRAQ_8plex_K::::::	19.5261	22.8796	24.8038	25.9188	35.6279	37.463	36.0914	36.9434	NVNGKEDIAR%iTRAQ_8plex_Nterm:::::iTRAQ_8plex_K::::::%sample_0%cmpd_30135
						GIGFDALHEK	3	7.46739	1.018e-11	565.651	0	iTRAQ_8plex_Nterm::::::::::iTRAQ_8plex_K:	0.4593	0.5136	0.4442	0.4989	0.7757	0.9919	0.8163	1.1613	GIGFDALHEK%iTRAQ_8plex_Nterm::::::::::iTRAQ_8plex_K:%sample_0%cmpd_23803
						GIGFDALHEK	3	6.96342	4.135e-10	565.639	0	iTRAQ_8plex_Nterm::::::::::iTRAQ_8plex_K:	0.5208	0.7514	1.0174	0.8587	1.561	1.8531	1.6861	1.6904	GIGFDALHEK%iTRAQ_8plex_Nterm::::::::::iTRAQ_8plex_K:%sample_0%cmpd_22994
						LAGGVAVVK	3	9.56058	8.665e-20	474.62	0	iTRAQ_8plex_Nterm:::::::::iTRAQ_8plex_K:	0.1089	0.0713	0.1624	0.0864	0.2746	0.3048	0.1895	0.2744	LAGGVAVVK%iTRAQ_8plex_Nterm:::::::::iTRAQ_8plex_K:%sample_0%cmpd_12845
						ALEEPVR	2	6.1109	2.279e-08	559.325	0	iTRAQ_8plex_Nterm::::::::	0.1042	0.0761	0.0955	0.1967	0.3132	0.2903	0.2235	0.1911	ALEEPVR%iTRAQ_8plex_Nterm::::::::%sample_0%cmpd_21071
						GIGFDALHEK	3	7.12083	1.336e-10	565.65	0	iTRAQ_8plex_Nterm::::::::::iTRAQ_8plex_K:	0.374	0.6801	0.5732	0.6956	1.2238	1.4467	0.9961	1.318	GIGFDALHEK%iTRAQ_8plex_Nterm::::::::::iTRAQ_8plex_K:%sample_0%cmpd_23786
						LAGGVAVVK	3	7.76066	6.252e-13	474.631	0	iTRAQ_8plex_Nterm:::::::::iTRAQ_8plex_K:	0.1894	0.1665	0.1672	0.1919	0.2843	0.4258	0.3402	0.2793	LAGGVAVVK%iTRAQ_8plex_Nterm:::::::::iTRAQ_8plex_K:%sample_0%cmpd_13614
						GIGFDALHEK	3	7.44298	1.226e-11	565.652	0	iTRAQ_8plex_Nterm::::::::::iTRAQ_8plex_K:	0.4593	0.5897	0.7308	0.6716	1.3298	1.5919	1.2828	1.3181	GIGFDALHEK%iTRAQ_8plex_Nterm::::::::::iTRAQ_8plex_K:%sample_0%cmpd_23778
						LIADAMEK	3	8.0961	5.987e-14	500.269	0	iTRAQ_8plex_Nterm::::::::iTRAQ_8plex_K:	16.302	19.0801	19.7079	19.6399	36.3994	45.6935	36.1307	38.7417	LIADAMEK%iTRAQ_8plex_Nterm::::::::iTRAQ_8plex_K:%sample_0%cmpd_13493
						LAGGVAVVK	3	8.81228	9.074e-17	474.626	0	iTRAQ_8plex_Nterm:::::::::iTRAQ_8plex_K:	0.322	0.3139	0.3487	0.3934	0.3806	0.4935	0.3644	0.3381	LAGGVAVVK%iTRAQ_8plex_Nterm:::::::::iTRAQ_8plex_K:%sample_0%cmpd_12857
						IANIQEILPLLEQIVQQGK	4	7.45613	2.686e-11	689.644	0	iTRAQ_8plex_Nterm:::::::::::::::::::iTRAQ_8plex_K:	4.3939	7.0005	6.8065	6.9368	12.6327	19.4021	13.7071	13.3567	IANIQEILPLLEQIVQQGK%iTRAQ_8plex_Nterm:::::::::::::::::::iTRAQ_8plex_K:%sample_0%cmpd_10956
						IANIQEILPLLEQIVQQGK	4	7.60293	9.264e-12	689.661	0	iTRAQ_8plex_Nterm:::::::::::::::::::iTRAQ_8plex_K:	1.7613	3.0628	3.315	3.0415	5.4443	8.835	6.0398	6.1884	IANIQEILPLLEQIVQQGK%iTRAQ_8plex_Nterm:::::::::::::::::::iTRAQ_8plex_K:%sample_0%cmpd_9300
						LAGGVAVVK	3	9.30435	9.977e-19	474.625	0	iTRAQ_8plex_Nterm:::::::::iTRAQ_8plex_K:	0.1704	0.2283	0.2914	0.2974	0.4095	0.6096	0.3596	0.3969	LAGGVAVVK%iTRAQ_8plex_Nterm:::::::::iTRAQ_8plex_K:%sample_0%cmpd_12790
						GIGFDALHEK	3	6.30696	3.543e-08	565.651	0	iTRAQ_8plex_Nterm::::::::::iTRAQ_8plex_K:	0.6345	0.623	0.7977	0.9835	1.4888	1.9402	1.3994	1.465	GIGFDALHEK%iTRAQ_8plex_Nterm::::::::::iTRAQ_8plex_K:%sample_0%cmpd_23761
						LIADAMEK	3	8.00532	1.257e-13	500.282	0	iTRAQ_8plex_Nterm::::::::iTRAQ_8plex_K:	7.2017	11.0287	10.9192	11.3984	20.1728	19.8229	15.0773	15.3116	LIADAMEK%iTRAQ_8plex_Nterm::::::::iTRAQ_8plex_K:%sample_0%cmpd_14223
						LAGGVAVVK	3	7.90889	1.922e-13	474.624	0	iTRAQ_8plex_Nterm:::::::::iTRAQ_8plex_K:	0.161	0.2521	0.2818	0.1535	0.3228	0.4355	0.2964	0.294	LAGGVAVVK%iTRAQ_8plex_Nterm:::::::::iTRAQ_8plex_K:%sample_0%cmpd_12831
						VEDLGSAESVK	3	5.58858	3.159e-06	581.296	0	iTRAQ_8plex_Nterm:::::::::::iTRAQ_8plex_K:	0.2936	0.5945	0.4347	0.4269	0.5444	0.4403	0.4519	0.4312	VEDLGSAESVK%iTRAQ_8plex_Nterm:::::::::::iTRAQ_8plex_K:%sample_0%cmpd_21593
						LAGGVAVVK	3	7.22706	3.652e-11	474.622	0	iTRAQ_8plex_Nterm:::::::::iTRAQ_8plex_K:	0.0994	0.2045	0.1863	0.1391	0.3276	0.3435	0.3013	0.4557	LAGGVAVVK%iTRAQ_8plex_Nterm:::::::::iTRAQ_8plex_K:%sample_0%cmpd_12883
						LAGGVAVVK	3	5.96855	1.771e-07	474.599	0	iTRAQ_8plex_Nterm:::::::::iTRAQ_8plex_K:	0.1468	0.176	0.1433	0.1391	0.3806	0.4355	0.2138	0.1519	LAGGVAVVK%iTRAQ_8plex_Nterm:::::::::iTRAQ_8plex_K:%sample_0%cmpd_11419
						LIADAMEK	3	7.55457	4.434e-12	500.288	0	iTRAQ_8plex_Nterm::::::::iTRAQ_8plex_K:	24.5361	29.89	31.7782	33.274	50.2703	53.0044	46.796	48.5366	LIADAMEK%iTRAQ_8plex_Nterm::::::::iTRAQ_8plex_K:%sample_0%cmpd_14905
						IEDALAATK	3	5.5531	3.733e-06	513.624	0	iTRAQ_8plex_Nterm:::::::::iTRAQ_8plex_K:	3.679	4.1756	4.3944	3.6027	4.5819	3.7884	4.9707	5.0125	IEDALAATK%iTRAQ_8plex_Nterm:::::::::iTRAQ_8plex_K:%sample_0%cmpd_16981
						LAGGVAVVK	3	7.23817	3.365e-11	474.628	0	iTRAQ_8plex_Nterm:::::::::iTRAQ_8plex_K:	0.1941	0.1474	0.2627	0.1727	0.2843	0.358	0.3741	0.3038	LAGGVAVVK%iTRAQ_8plex_Nterm:::::::::iTRAQ_8plex_K:%sample_0%cmpd_12899
						LAGGVAVVK	3	7.63301	1.697e-12	474.628	0	iTRAQ_8plex_Nterm:::::::::iTRAQ_8plex_K:	0.1184	0.1141	0.2197	0.1151	0.3662	0.4016	0.3353	0.2842	LAGGVAVVK%iTRAQ_8plex_Nterm:::::::::iTRAQ_8plex_K:%sample_0%cmpd_12891
						LAGGVAVVK	3	7.39774	1.025e-11	474.623	0	iTRAQ_8plex_Nterm:::::::::iTRAQ_8plex_K:	0.0947	0.1474	0.086	0.1967	0.3084	0.3145	0.2284	0.1421	LAGGVAVVK%iTRAQ_8plex_Nterm:::::::::iTRAQ_8plex_K:%sample_0%cmpd_12920
						QIAANAGLEGSVIIEK	3	7.27073	6.74e-11	741.099	0	iTRAQ_8plex_Nterm::::::::::::::::iTRAQ_8plex_K:	0.3882	0.5041	0.4681	0.5229	0.795	1.1951	1.035	0.882	QIAANAGLEGSVIIEK%iTRAQ_8plex_Nterm::::::::::::::::iTRAQ_8plex_K:%sample_0%cmpd_17906
						IINSEK	3	6.06835	1.473e-07	437.914	0	iTRAQ_8plex_Nterm::::::iTRAQ_8plex_K:	12.5282	16.645	15.4423	15.9027	25.8622	32.5956	27.4524	29.6575	IINSEK%iTRAQ_8plex_Nterm::::::iTRAQ_8plex_K:%sample_0%cmpd_22755
						LAGGVAVVK	3	8.1752	2.186e-14	474.619	0	iTRAQ_8plex_Nterm:::::::::iTRAQ_8plex_K:	0.0426	0.195	0.129	0.1535	0.2072	0.3726	0.1992	0.1813	LAGGVAVVK%iTRAQ_8plex_Nterm:::::::::iTRAQ_8plex_K:%sample_0%cmpd_12929
						LIADAMEK	3	7.76995	8.284e-13	500.273	0	iTRAQ_8plex_Nterm::::::::iTRAQ_8plex_K:	18.551	21.6053	21.4129	21.2421	33.6286	40.0563	33.7639	36.0222	LIADAMEK%iTRAQ_8plex_Nterm::::::::iTRAQ_8plex_K:%sample_0%cmpd_14237
						LAGGVAVVK	3	8.07087	5.165e-14	474.625	0	iTRAQ_8plex_Nterm:::::::::iTRAQ_8plex_K:	0.1941	0.2045	0.2579	0.2878	0.3806	0.6242	0.3887	0.4655	LAGGVAVVK%iTRAQ_8plex_Nterm:::::::::iTRAQ_8plex_K:%sample_0%cmpd_13558
						ALEEPVR	2	5.63132	4.56e-07	559.307	0	iTRAQ_8plex_Nterm::::::::	0.142	0.2235	0.2149	0.2207	0.3421	0.3871	0.3207	0.3283	ALEEPVR%iTRAQ_8plex_Nterm::::::::%sample_0%cmpd_20185
						LAGGVAVVK	3	8.1674	2.332e-14	474.625	0	iTRAQ_8plex_Nterm:::::::::iTRAQ_8plex_K:	0.0947	0.1189	0.2054	0.1871	0.2891	0.4403	0.1895	0.3038	LAGGVAVVK%iTRAQ_8plex_Nterm:::::::::iTRAQ_8plex_K:%sample_0%cmpd_13639
						LIADAMEK	3	7.64096	2.275e-12	500.265	0	iTRAQ_8plex_Nterm::::::::iTRAQ_8plex_K:	20.71	23.5124	23.9587	24.7584	41.8335	52.4377	42.8404	44.7141	LIADAMEK%iTRAQ_8plex_Nterm::::::::iTRAQ_8plex_K:%sample_0%cmpd_12772
						ALEEPVR	2	6.28725	7.432e-09	559.32	0	iTRAQ_8plex_Nterm::::::::	0.0994	0.038	0.086	0.0432	0.1638	0.179	0.1215	0.0588	ALEEPVR%iTRAQ_8plex_Nterm::::::::%sample_0%cmpd_20974
						GIGFDALHEK	3	6.79777	1.323e-09	565.633	0	iTRAQ_8plex_Nterm::::::::::iTRAQ_8plex_K:	0.393	0.5755	0.6544	0.5613	1.1033	1.1322	0.8503	1.0976	GIGFDALHEK%iTRAQ_8plex_Nterm::::::::::iTRAQ_8plex_K:%sample_0%cmpd_22981
						LAGGVAVVK	3	6.64244	2.283e-09	474.631	0	iTRAQ_8plex_Nterm:::::::::iTRAQ_8plex_K:	0.0284	0.038	0.0812	0.0911	0.0915	0.1452	0.1263	0.0784	LAGGVAVVK%iTRAQ_8plex_Nterm:::::::::iTRAQ_8plex_K:%sample_0%cmpd_13857
						IANIQEILPLLEQIVQQGK	4	7.43728	3.094e-11	689.651	0	iTRAQ_8plex_Nterm:::::::::::::DEAMID::::::iTRAQ_8plex_K:	7.6563	11.9608	11.7215	11.5133	20.2641	27.4771	21.1653	22.2642	IANIQEILPLLEQIVQQGK%iTRAQ_8plex_Nterm:::::::::::::DEAMID::::::iTRAQ_8plex_K:%sample_0%cmpd_8633
						IANIQEILPLLEQIVQQGKK	4	7.90166	1.625e-12	797.731	1	iTRAQ_8plex_Nterm:::::::::::::::::::iTRAQ_8plex_K:iTRAQ_8plex_K:	13.4706	13.6347	14.807	15.3703	23.4534	28.425	22.7346	23.9447	IANIQEILPLLEQIVQQGKK%iTRAQ_8plex_Nterm:::::::::::::::::::iTRAQ_8plex_K:iTRAQ_8plex_K:%sample_0%cmpd_20843
						ALEEPVR	2	5.90617	8.054e-08	559.325	0	iTRAQ_8plex_Nterm::::::::	0.1563	0.1141	0.129	0.1103	0.2216	0.2177	0.2478	0.2156	ALEEPVR%iTRAQ_8plex_Nterm::::::::%sample_0%cmpd_20982
						LIADAMEK	3	7.43777	1.08e-11	500.27	0	iTRAQ_8plex_Nterm::::::::iTRAQ_8plex_K:	0.5634	0.799	0.8646	0.9163	1.272	1.9064	1.2633	1.0828	LIADAMEK%iTRAQ_8plex_Nterm::::::::iTRAQ_8plex_K:%sample_0%cmpd_12787
						LAGGVAVVK	3	6.72048	1.34e-09	474.621	0	iTRAQ_8plex_Nterm:::::::::iTRAQ_8plex_K:	0.0521	0.0713	0.1003	0.1391	0.1734	0.1645	0.0437	0.1274	LAGGVAVVK%iTRAQ_8plex_Nterm:::::::::iTRAQ_8plex_K:%sample_0%cmpd_13111
						LAGGVAVVK	3	8.10731	3.83e-14	474.627	0	iTRAQ_8plex_Nterm:::::::::iTRAQ_8plex_K:	0.1042	0.1427	0.2006	0.2878	0.3662	0.45	0.3207	0.4018	LAGGVAVVK%iTRAQ_8plex_Nterm:::::::::iTRAQ_8plex_K:%sample_0%cmpd_13545
						LAGGVAVVK	3	7.70179	9.929e-13	474.622	0	iTRAQ_8plex_Nterm:::::::::iTRAQ_8plex_K:	0.0521	0.0951	0.086	0.072	0.1156	0.179	0.2138	0.1568	LAGGVAVVK%iTRAQ_8plex_Nterm:::::::::iTRAQ_8plex_K:%sample_0%cmpd_13126
						ALEEPVR	2	5.61863	4.427e-07	559.322	0	iTRAQ_8plex_Nterm::::::::	0.2036	0.2711	0.2627	0.2734	0.3951	0.4355	0.3741	0.392	ALEEPVR%iTRAQ_8plex_Nterm::::::::%sample_0%cmpd_21060
						LAGGVAVVK	3	7.2188	3.881e-11	474.627	0	iTRAQ_8plex_Nterm:::::::::iTRAQ_8plex_K:	0.0142	0.0999	0.0573	0.0528	0.0337	0.0871	0.1506	0.1029	LAGGVAVVK%iTRAQ_8plex_Nterm:::::::::iTRAQ_8plex_K:%sample_0%cmpd_13835
						LAGGVAVVK	3	6.21361	3.832e-08	474.626	0	iTRAQ_8plex_Nterm:::::::::iTRAQ_8plex_K:	0.1468	0.195	0.1576	0.1919	0.3035	0.3871	0.2089	0.1862	LAGGVAVVK%iTRAQ_8plex_Nterm:::::::::iTRAQ_8plex_K:%sample_0%cmpd_12912
						LAGGVAVVK	3	6.60955	2.853e-09	474.626	0	iTRAQ_8plex_Nterm:::::::::iTRAQ_8plex_K:	0.1468	0.1665	0.1767	0.1439	0.1831	0.4113	0.2964	0.245	LAGGVAVVK%iTRAQ_8plex_Nterm:::::::::iTRAQ_8plex_K:%sample_0%cmpd_13623
						LAGGVAVVK	3	7.10568	8.86e-11	474.63	0	iTRAQ_8plex_Nterm:::::::::iTRAQ_8plex_K:	0.0852	0.1046	0.2149	0.1679	0.3469	0.3726	0.2721	0.2548	LAGGVAVVK%iTRAQ_8plex_Nterm:::::::::iTRAQ_8plex_K:%sample_0%cmpd_13630
						ALEEPVR	2	5.98523	4.97e-08	559.322	0	iTRAQ_8plex_Nterm::::::::	0.0568	0.2188	0.215	0.2399	0.2313	0.4887	0.2381	0.2891	ALEEPVR%iTRAQ_8plex_Nterm::::::::%sample_0%cmpd_21004
						GIGFDALHEK	3	5.79688	8.411e-07	565.639	0	iTRAQ_8plex_Nterm::::::::::iTRAQ_8plex_K:	0.7339	0.9702	0.9028	0.9499	1.5706	2.1386	1.618	1.5336	GIGFDALHEK%iTRAQ_8plex_Nterm::::::::::iTRAQ_8plex_K:%sample_0%cmpd_23002
						LAGGVAVVK	3	7.51369	4.254e-12	474.632	0	iTRAQ_8plex_Nterm:::::::::iTRAQ_8plex_K:	0.0331	0.0476	0.0478	0.0624	0.1156	0.1452	0.0875	0.1274	LAGGVAVVK%iTRAQ_8plex_Nterm:::::::::iTRAQ_8plex_K:%sample_0%cmpd_13877
						IANIQEILPLLEQIVQQGKK	4	7.21235	3.22e-10	797.721	1	iTRAQ_8plex_Nterm:::::::::::::::::::iTRAQ_8plex_K:iTRAQ_8plex_K:	27.291	27.7207	29.9717	29.79	43.1864	50.1528	41.9749	44.9538	IANIQEILPLLEQIVQQGKK%iTRAQ_8plex_Nterm:::::::::::::::::::iTRAQ_8plex_K:iTRAQ_8plex_K:%sample_0%cmpd_20000
						LAGGVAVVK	3	6.56335	3.893e-09	474.622	0	iTRAQ_8plex_Nterm:::::::::iTRAQ_8plex_K:	0.0047	0.038	0.0525	0.0576	0.1542	0.2032	0.0972	0.1323	LAGGVAVVK%iTRAQ_8plex_Nterm:::::::::iTRAQ_8plex_K:%sample_0%cmpd_12945
						LAGGVAVVK	3	6.19264	4.378e-08	474.622	0	iTRAQ_8plex_Nterm:::::::::iTRAQ_8plex_K:	0.0284	0.0856	0.0812	0.072	0.0867	0.121	0.1312	0.1519	LAGGVAVVK%iTRAQ_8plex_Nterm:::::::::iTRAQ_8plex_K:%sample_0%cmpd_13704
						LAGGVAVVK	3	7.15606	6.144e-11	474.622	0	iTRAQ_8plex_Nterm:::::::::iTRAQ_8plex_K:	0.0852	0.1379	0.1576	0.1871	0.159	0.3	0.2575	0.1862	LAGGVAVVK%iTRAQ_8plex_Nterm:::::::::iTRAQ_8plex_K:%sample_0%cmpd_13661
						ALEEPVR	2	6.22551	1.224e-08	559.304	0	iTRAQ_8plex_Nterm::::::::	0.1136	0.1332	0.1433	0.0672	0.212	0.2081	0.2624	0.2499	ALEEPVR%iTRAQ_8plex_Nterm::::::::%sample_0%cmpd_20172
						LAGGVAVVK	3	5.65479	1.155e-06	474.624	0	iTRAQ_8plex_Nterm:::::::::iTRAQ_8plex_K:	0.0426	0.0285	0.0525	0.0384	0.1349	0.1306	0.0923	0.0686	LAGGVAVVK%iTRAQ_8plex_Nterm:::::::::iTRAQ_8plex_K:%sample_0%cmpd_13711
						IEDALAATK	3	6.74657	1.87e-09	513.969	0	iTRAQ_8plex_Nterm:::::::::iTRAQ_8plex_K:	0.0284	0.0476	0.0287	0.0336	0.0482	0.0435	0.034	0.0539	IEDALAATK%iTRAQ_8plex_Nterm:::::::::iTRAQ_8plex_K:%sample_0%cmpd_17865
						LAGGVAVVK	3	6.62347	2.596e-09	474.63	0	iTRAQ_8plex_Nterm:::::::::iTRAQ_8plex_K:	0.0568	0.0761	0.0525	0.1103	0.0626	0.1016	0.1603	0.0539	LAGGVAVVK%iTRAQ_8plex_Nterm:::::::::iTRAQ_8plex_K:%sample_0%cmpd_13845
						LAGGVAVVK	3	6.8582	5.16e-10	474.63	0	iTRAQ_8plex_Nterm:::::::::iTRAQ_8plex_K:	0.0852	0.0808	0.1481	0.1535	0.2794	0.3774	0.4033	0.2303	LAGGVAVVK%iTRAQ_8plex_Nterm:::::::::iTRAQ_8plex_K:%sample_0%cmpd_12905
						GIGFDALHEK	3	5.69282	1.556e-06	565.655	0	iTRAQ_8plex_Nterm::::::::::iTRAQ_8plex_K:	0.2983	0.3282	0.3821	0.4462	0.689	0.8225	0.8017	0.7595	GIGFDALHEK%iTRAQ_8plex_Nterm::::::::::iTRAQ_8plex_K:%sample_0%cmpd_23821
						LAGGVAVVK	3	6.52557	5.013e-09	474.632	0	iTRAQ_8plex_Nterm:::::::::iTRAQ_8plex_K:	0.0805	0.0904	0.0764	0.1007	0.1301	0.1452	0.1798	0.0343	LAGGVAVVK%iTRAQ_8plex_Nterm:::::::::iTRAQ_8plex_K:%sample_0%cmpd_13890
						LAGGVAVVK	3	6.03731	1.16e-07	474.625	0	iTRAQ_8plex_Nterm:::::::::iTRAQ_8plex_K:	0.0805	0.0618	0.086	0.1439	0.1783	0.3242	0.1798	0.2303	LAGGVAVVK%iTRAQ_8plex_Nterm:::::::::iTRAQ_8plex_K:%sample_0%cmpd_13671
						LAGGVAVVK	3	6.69208	1.628e-09	474.633	0	iTRAQ_8plex_Nterm:::::::::iTRAQ_8plex_K:		0.0713	0.0812	0.0528	0.1204	0.2032	0.1118	0.098	LAGGVAVVK%iTRAQ_8plex_Nterm:::::::::iTRAQ_8plex_K:%sample_0%cmpd_13867
						ALEEPVR	2	6.27267	9.05e-09	559.305	0	iTRAQ_8plex_Nterm::::::::	0.142	0.0713	0.1337	0.1583	0.1734	0.2516	0.1555	0.2352	ALEEPVR%iTRAQ_8plex_Nterm::::::::%sample_0%cmpd_20133
						VASISAADPEIGK	3	6.49162	1.185e-08	622.672	0	iTRAQ_8plex_Nterm:::::::::::::iTRAQ_8plex_K:	0.1136	0.1094	0.1433	0.1247	0.2264	0.1984	0.1312	0.2352	VASISAADPEIGK%iTRAQ_8plex_Nterm:::::::::::::iTRAQ_8plex_K:%sample_0%cmpd_19467
						TVEGLKK	4	5.62355	3.9e-06	422.764	1	iTRAQ_8plex_Nterm::::::iTRAQ_8plex_K:iTRAQ_8plex_K:	12.8361	13.6396	15.2945	15.4808	26.4843	29.6835	26.6804	26.2038	TVEGLKK%iTRAQ_8plex_Nterm::::::iTRAQ_8plex_K:iTRAQ_8plex_K:%sample_0%cmpd_30914
						LIADAMEK	3	5.54706	3.065e-06	500.281	0	iTRAQ_8plex_Nterm::::::::iTRAQ_8plex_K:	0.8712	0.8275	0.9935	1.1466	1.3008	2.0951	1.5695	1.5532	LIADAMEK%iTRAQ_8plex_Nterm::::::::iTRAQ_8plex_K:%sample_0%cmpd_16266
						LAGGVAVVK	3	6.87348	4.636e-10	474.627	0	iTRAQ_8plex_Nterm:::::::::iTRAQ_8plex_K:	0.0852	0.1141	0.1672	0.1199	0.1975	0.2661	0.243	0.1862	LAGGVAVVK%iTRAQ_8plex_Nterm:::::::::iTRAQ_8plex_K:%sample_0%cmpd_13650
						LAGGVAVVK	3	6.58985	3.258e-09	474.615	0	iTRAQ_8plex_Nterm:::::::::iTRAQ_8plex_K:	0.0947	0.1094	0.0287	0.1391	0.1108	0.1306	0.1944	0.0735	LAGGVAVVK%iTRAQ_8plex_Nterm:::::::::iTRAQ_8plex_K:%sample_0%cmpd_13119
						LAGGVAVVK	3	6.71287	1.412e-09	474.619	0	iTRAQ_8plex_Nterm:::::::::iTRAQ_8plex_K:	0.0284	0.0571	0.0669	0.1391	0.0771	0.0822	0.4275	0.1421	LAGGVAVVK%iTRAQ_8plex_Nterm:::::::::iTRAQ_8plex_K:%sample_0%cmpd_13091
						LAGGVAVVK	3	6.03956	1.144e-07	474.627	0	iTRAQ_8plex_Nterm:::::::::iTRAQ_8plex_K:	0.0379	0.1332	0.0812	0.0864	0.2072	0.1548	0.1458	0.1568	LAGGVAVVK%iTRAQ_8plex_Nterm:::::::::iTRAQ_8plex_K:%sample_0%cmpd_13691
						LLIIADDVEGEALATLVVNK	4	6.66002	8.72e-09	676.903	0	iTRAQ_8plex_Nterm::::::::::::::::::::iTRAQ_8plex_K:	1.9887	2.9772	2.8612	2.8065	4.3604	6.2079	4.9903	5.3311	LLIIADDVEGEALATLVVNK%iTRAQ_8plex_Nterm::::::::::::::::::::iTRAQ_8plex_K:%sample_0%cmpd_4277
						LAGGVAVVK	3	6.44484	8.564e-09	474.619	0	iTRAQ_8plex_Nterm:::::::::iTRAQ_8plex_K:	0.0663	0.0761	0.0716	0.1151	0.1397	0.1742	0.2526	0.0833	LAGGVAVVK%iTRAQ_8plex_Nterm:::::::::iTRAQ_8plex_K:%sample_0%cmpd_13082
						YVDMLSVGIVDPTK	4	5.50909	1.012e-05	537.041	0	iTRAQ_8plex_Nterm::::::::::::::iTRAQ_8plex_K:	2.0928	2.6965	2.7179	2.7728	4.8855	6.9722	5.1166	5.0811	YVDMLSVGIVDPTK%iTRAQ_8plex_Nterm::::::::::::::iTRAQ_8plex_K:%sample_0%cmpd_6957
						LAGGVAVVK	3	5.96049	1.861e-07	474.624	0	iTRAQ_8plex_Nterm:::::::::iTRAQ_8plex_K:	0.0473	0.1569	0.0955	0.1055	0.0964	0.1161	0.2235	0.1519	LAGGVAVVK%iTRAQ_8plex_Nterm:::::::::iTRAQ_8plex_K:%sample_0%cmpd_13102
						LLIIADDVEGEALATLVVNK	4	6.6243	1.099e-08	676.887	0	iTRAQ_8plex_Nterm::::::::::::::::::::iTRAQ_8plex_K:	0.1657	0.4423	0.4681	0.3022	0.5926	0.9435	0.6851	0.8526	LLIIADDVEGEALATLVVNK%iTRAQ_8plex_Nterm::::::::::::::::::::iTRAQ_8plex_K:%sample_0%cmpd_5865
						LAGGVAVVK	3	5.40647	4.757e-06	474.626	0	iTRAQ_8plex_Nterm:::::::::iTRAQ_8plex_K:	0.0663	0.0618	0.1003	0.1151	0.1879	0.1742	0.0923	0.1127	LAGGVAVVK%iTRAQ_8plex_Nterm:::::::::iTRAQ_8plex_K:%sample_0%cmpd_13698
						YVDMLSVGIVDPTK	4	6.10392	2.908e-07	537.047	0	iTRAQ_8plex_Nterm::::::::::::::iTRAQ_8plex_K:	4.2803	6.563	5.3784	6.0542	10.7104	14.017	10.7869	10.8138	YVDMLSVGIVDPTK%iTRAQ_8plex_Nterm::::::::::::::iTRAQ_8plex_K:%sample_0%cmpd_7778
						IEDALAATK	3	5.71682	1.34e-06	513.96	0	iTRAQ_8plex_Nterm:::::::::iTRAQ_8plex_K:	0.0947	0.0808	0.0908	0.0863	0.0819	0.1742	0.1215	0.0637	IEDALAATK%iTRAQ_8plex_Nterm:::::::::iTRAQ_8plex_K:%sample_0%cmpd_17241
						IEDALAATK	3	5.72007	1.315e-06	513.96	0	iTRAQ_8plex_Nterm:::::::::iTRAQ_8plex_K:	0.0852	0.1807	0.1911	0.0863	0.1831	0.15	0.2041	0.1715	IEDALAATK%iTRAQ_8plex_Nterm:::::::::iTRAQ_8plex_K:%sample_0%cmpd_17278
						LAGGVAVVK	3	5.85919	3.442e-07	474.626	0	iTRAQ_8plex_Nterm:::::::::iTRAQ_8plex_K:	0.0331	0.0476	0.0812	0.1103	0.1108	0.1548	0.1458	0.1813	LAGGVAVVK%iTRAQ_8plex_Nterm:::::::::iTRAQ_8plex_K:%sample_0%cmpd_12973
						LAGGVAVVK	3	6.00359	1.428e-07	474.627	0	iTRAQ_8plex_Nterm:::::::::iTRAQ_8plex_K:	0.0473	0.0856	0.1003	0.0624	0.1542	0.0726	0.1652	0.1176	LAGGVAVVK%iTRAQ_8plex_Nterm:::::::::iTRAQ_8plex_K:%sample_0%cmpd_13681
						VASISAADPEIGK	3	5.78702	9.995e-07	622.678	0	iTRAQ_8plex_Nterm:::::::::::::iTRAQ_8plex_K:	0.0758	0.1046	0.0573	0.1343	0.1927	0.2322	0.1312	0.1764	VASISAADPEIGK%iTRAQ_8plex_Nterm:::::::::::::iTRAQ_8plex_K:%sample_0%cmpd_19426
						LAGGVAVVK	3	5.27426	9.864e-06	474.624	0	iTRAQ_8plex_Nterm:::::::::iTRAQ_8plex_K:	0.0521	0.0571	0.0669	0.0816	0.106	0.1306	0.0437	0.1225	LAGGVAVVK%iTRAQ_8plex_Nterm:::::::::iTRAQ_8plex_K:%sample_0%cmpd_12958
						DIAILTGGEVISEELGK	4	5.87736	8.17e-07	588.811	0	iTRAQ_8plex_Nterm:::::::::::::::::iTRAQ_8plex_K:	0.8049	0.8323	1.0652	0.8107	1.2382	1.6499	1.4334	1.4699	DIAILTGGEVISEELGK%iTRAQ_8plex_Nterm:::::::::::::::::iTRAQ_8plex_K:%sample_0%cmpd_10788
						VASISAADPEIGK	3	5.87253	5.987e-07	622.67	0	iTRAQ_8plex_Nterm:::::::::::::iTRAQ_8plex_K:	0.1515	0.1094	0.0717	0.1151	0.1012	0.15	0.1069	0.1372	VASISAADPEIGK%iTRAQ_8plex_Nterm:::::::::::::iTRAQ_8plex_K:%sample_0%cmpd_19411
						IEDALAATK	3	5.11714	3.831e-05	513.972	0	iTRAQ_8plex_Nterm:::::::::iTRAQ_8plex_K:	0.0473	0.0238	0.0382	0.0384	0.1205	0.0823	0.1263	0.1176	IEDALAATK%iTRAQ_8plex_Nterm:::::::::iTRAQ_8plex_K:%sample_0%cmpd_17910
						IEDALAATK	3	6.12627	1.111e-07	513.959	0	iTRAQ_8plex_Nterm:::::::::iTRAQ_8plex_K:	0.0189	0.0808	0.0669	0.0432	0.0723	0.0919	0.0777	0.1274	IEDALAATK%iTRAQ_8plex_Nterm:::::::::iTRAQ_8plex_K:%sample_0%cmpd_17218
						LAGGVAVVK	3	5.24341	1.167e-05	474.623	0	iTRAQ_8plex_Nterm:::::::::iTRAQ_8plex_K:	0.0947	0.0999	0.0908	0.048	0.106	0.1452	0.0972	0.147	LAGGVAVVK%iTRAQ_8plex_Nterm:::::::::iTRAQ_8plex_K:%sample_0%cmpd_12985
						LLIIADDVEGEALATLVVNK	4	5.94703	8.629e-07	676.882	0	iTRAQ_8plex_Nterm::::::::::::::::::::iTRAQ_8plex_K:	0.5019	1.032	0.9505	0.8923	1.349	2.1241	1.8076	1.3327	LLIIADDVEGEALATLVVNK%iTRAQ_8plex_Nterm::::::::::::::::::::iTRAQ_8plex_K:%sample_0%cmpd_3893
						KLLIIADDVEGEALATLVVNK	4	5.98756	1.158e-06	784.961	1	iTRAQ_8plex_Nterm:iTRAQ_8plex_K::::::::::::::::::::iTRAQ_8plex_K:	44.6867	48.9268	47.2963	51.3539	72.253	88.7097	74.4858	76.4346	KLLIIADDVEGEALATLVVNK%iTRAQ_8plex_Nterm:iTRAQ_8plex_K::::::::::::::::::::iTRAQ_8plex_K:%sample_0%cmpd_16455
						LAGGVAVVK	3	5.3292	7.3e-06	474.631	0	iTRAQ_8plex_Nterm:::::::::iTRAQ_8plex_K:	0.0568	0.0761	0.0478	0.0864	0.1156	0.1306	0.0875	0.1029	LAGGVAVVK%iTRAQ_8plex_Nterm:::::::::iTRAQ_8plex_K:%sample_0%cmpd_13824
						LIADAMEK	3	5.69199	1.325e-06	500.288	0	iTRAQ_8plex_Nterm::::::::iTRAQ_8plex_K:	0.2131	0.3472	0.363	0.2735	0.4192	0.4887	0.3839	0.4949	LIADAMEK%iTRAQ_8plex_Nterm::::::::iTRAQ_8plex_K:%sample_0%cmpd_15000
						LIADAMEK	3	5.72704	1.078e-06	500.27	0	iTRAQ_8plex_Nterm::::::::iTRAQ_8plex_K:	0.2746	0.2949	0.2723	0.2447	0.4432	0.5854	0.4665	0.3381	LIADAMEK%iTRAQ_8plex_Nterm::::::::iTRAQ_8plex_K:%sample_0%cmpd_12915
						VASISAADPEIGK	3	5.75061	1.24e-06	622.67	0	iTRAQ_8plex_Nterm:::::::::::::iTRAQ_8plex_K:	0.0568	0.0476	0.1146	0.1007	0.0915	0.2129	0.1069	0.147	VASISAADPEIGK%iTRAQ_8plex_Nterm:::::::::::::iTRAQ_8plex_K:%sample_0%cmpd_19453
						IEDALAATK	3	5.0422	5.684e-05	513.97	0	iTRAQ_8plex_Nterm:::::::::iTRAQ_8plex_K:	0.1231	0.038	0.0669	0.1295	0.1445	0.1258	0.3449	0.098	IEDALAATK%iTRAQ_8plex_Nterm:::::::::iTRAQ_8plex_K:%sample_0%cmpd_17924
						KIANIQEILPLLEQIVQQGK	4	6.28585	1.925e-07	797.732	1	iTRAQ_8plex_Nterm:iTRAQ_8plex_K:::::::::::::::::::iTRAQ_8plex_K:	22.7652	27.674	26.2947	28.9705	49.0028	61.7714	49.0457	51.6086	KIANIQEILPLLEQIVQQGK%iTRAQ_8plex_Nterm:iTRAQ_8plex_K:::::::::::::::::::iTRAQ_8plex_K:%sample_0%cmpd_28892
						LLIIADDVEGEALATLVVNK	4	5.62743	5.826e-06	676.904	0	iTRAQ_8plex_Nterm::::::::::::::::::::iTRAQ_8plex_K:	0.5256	0.5517	0.7547	0.8588	1.2961	1.6016	1.4043	1.3671	LLIIADDVEGEALATLVVNK%iTRAQ_8plex_Nterm::::::::::::::::::::iTRAQ_8plex_K:%sample_0%cmpd_4282
						KIANIQEILPLLEQIVQQGK	4	5.86784	2.698e-06	797.745	1	iTRAQ_8plex_Nterm:iTRAQ_8plex_K:::::::::::::::::::iTRAQ_8plex_K:	9.7111	13.4923	12.9206	14.0463	23.7427	30.2206	23.4686	25.0523	KIANIQEILPLLEQIVQQGK%iTRAQ_8plex_Nterm:iTRAQ_8plex_K:::::::::::::::::::iTRAQ_8plex_K:%sample_0%cmpd_29407
3	P30721_CHAIN_0	Chaperone protein DnaK	43	92	19	FTLDGIAPAPR	2	12.0276	1.629e-31	731.401	0	iTRAQ_8plex_Nterm::::::::::::	36.736	41.8967	48.5349	46.4059	68.3662	58.295	52.2315	53.033	FTLDGIAPAPR%iTRAQ_8plex_Nterm::::::::::::%sample_0%cmpd_8374
						FTLDGIAPAPR	2	11.032	1.74e-26	731.394	0	iTRAQ_8plex_Nterm::::::::::::	38.5633	43.4656	51.5445	47.5089	68.4823	57.1191	51.3469	52.9152	FTLDGIAPAPR%iTRAQ_8plex_Nterm::::::::::::%sample_0%cmpd_9745
						FTLDGIAPAPR	2	11.5166	6.419e-29	731.412	0	iTRAQ_8plex_Nterm::::::::::::	38.6633	43.8467	51.616	49.3229	71.4934	61.7209	53.9858	55.8899	FTLDGIAPAPR%iTRAQ_8plex_Nterm::::::::::::%sample_0%cmpd_9018
						FTLDGIAPAPR	2	11.2988	9.049e-28	731.385	0	iTRAQ_8plex_Nterm::::::::::::	36.8539	41.0068	48.3108	44.6736	44.8142	53.6983	49.0583	50.2252	FTLDGIAPAPR%iTRAQ_8plex_Nterm::::::::::::%sample_0%cmpd_10558
						FTLDGIAPAPR	3	12.5304	4.58e-34	487.934	0	iTRAQ_8plex_Nterm::::::::::::	3.8446	5.0935	10.8804	6.2413	22.6057	16.1941	8.0027	8.4128	FTLDGIAPAPR%iTRAQ_8plex_Nterm::::::::::::%sample_0%cmpd_8373
						DVLLLDVSPLTLGIETLGGVATPLIER	3	13.2874	1.367e-37	1036.93	0	iTRAQ_8plex_Nterm::::::::::::::::::::::::::::	3.8021	4.3276	12.509	6.8348	26.8068	19.9438	9.9462	9.4662	DVLLLDVSPLTLGIETLGGVATPLIER%iTRAQ_8plex_Nterm::::::::::::::::::::::::::::%sample_0%cmpd_2153
						ATEDLTQALYAITTK	3	11.7857	7.493e-30	749.741	0	iTRAQ_8plex_Nterm:::::::::::::::iTRAQ_8plex_K:	23.7781	26.8507	30.5451	33.7672	60.3534	51.2469	40.0351	43.4157	ATEDLTQALYAITTK%iTRAQ_8plex_Nterm:::::::::::::::iTRAQ_8plex_K:%sample_0%cmpd_11555
						NNADQIVFQTDK	3	11.541	1.462e-28	667.666	0	iTRAQ_8plex_Nterm::::::::::::iTRAQ_8plex_K:	19.275	27.4543	31.6528	32.6202	58.6858	49.0396	42.4457	29.735	NNADQIVFQTDK%iTRAQ_8plex_Nterm::::::::::::iTRAQ_8plex_K:%sample_0%cmpd_27379
						ATEDLTQALYAITTK	3	11.711	1.814e-29	749.746	0	iTRAQ_8plex_Nterm:::::::::::::::iTRAQ_8plex_K:	19.9288	23.4172	26.0364	29.4403	54.5998	47.3134	36.1291	38.9524	ATEDLTQALYAITTK%iTRAQ_8plex_Nterm:::::::::::::::iTRAQ_8plex_K:%sample_0%cmpd_12260
						FTLDGIAPAPR	3	13.0521	5.56e-37	487.939	0	iTRAQ_8plex_Nterm::::::::::::	3.5464	5.3788	12.3277	8.6014	25.6893	17.9457	9.4119	9.8289	FTLDGIAPAPR%iTRAQ_8plex_Nterm::::::::::::%sample_0%cmpd_9017
						NNADQIVFQTDK	3	11.4316	5.192e-28	667.666	0	iTRAQ_8plex_Nterm::::::::::::iTRAQ_8plex_K:	20.6009	29.0142	32.5364	33.3301	58.705	51.3287	43.3933	28.5056	NNADQIVFQTDK%iTRAQ_8plex_Nterm::::::::::::iTRAQ_8plex_K:%sample_0%cmpd_28085
						DVLLLDVSPLTLGIETLGGVATPLIER	3	12.847	4.46e-35	1036.95	0	iTRAQ_8plex_Nterm::::::::::::::::::::::::::::	8.3473	9.3974	21.7272	12.3362	39.709	32.5962	18.0267	18.9719	DVLLLDVSPLTLGIETLGGVATPLIER%iTRAQ_8plex_Nterm::::::::::::::::::::::::::::%sample_0%cmpd_2519
						DVLLLDVSPLTLGIETLGGVATPLIER	3	12.3582	2.157e-32	1037.27	0	iTRAQ_8plex_Nterm::::::::::::::::::::::::::::	3.4281	4.7463	11.6351	5.3815	25.8578	19.4795	9.5625	10.3827	DVLLLDVSPLTLGIETLGGVATPLIER%iTRAQ_8plex_Nterm::::::::::::::::::::::::::::%sample_0%cmpd_1814
						IVLVGGSTR	2	7.89134	1.046e-13	603.369	0	iTRAQ_8plex_Nterm::::::::::	23.7967	29.2998	36.8877	35.6613	56.9408	54.6479	43.841	44.2979	IVLVGGSTR%iTRAQ_8plex_Nterm::::::::::%sample_0%cmpd_11927
						FTLDGIAPAPR	3	12.4783	8.825e-34	487.912	0	iTRAQ_8plex_Nterm::::::::::::	22.8732	26.8979	35.2963	29.7225	43.3698	37.8112	25.13	26.2376	FTLDGIAPAPR%iTRAQ_8plex_Nterm::::::::::::%sample_0%cmpd_10557
						ALSDAGLSINDIDK	3	11.4526	4.369e-28	681.016	0	iTRAQ_8plex_Nterm::::::::::DEAMID::::iTRAQ_8plex_K:	12.2015	14.9662	17.8925	20.3209	48.1919	43.8295	27.8798	29.143	ALSDAGLSINDIDK%iTRAQ_8plex_Nterm::::::::::DEAMID::::iTRAQ_8plex_K:%sample_0%cmpd_24500
						IINEPTAASLAYGLDK	3	11.1693	1.462e-26	762.084	0	iTRAQ_8plex_Nterm::::::::::::::::iTRAQ_8plex_K:	21.1832	25.7235	31.3327	31.4163	47.965	46.6401	36.5088	40.1524	IINEPTAASLAYGLDK%iTRAQ_8plex_Nterm::::::::::::::::iTRAQ_8plex_K:%sample_0%cmpd_12145
						ALSDAGLSINDIDK	3	10.9451	1.344e-25	681.01	0	iTRAQ_8plex_Nterm::::::::::DEAMID::::iTRAQ_8plex_K:	11.7896	14.8568	17.4435	19.5101	49.0885	43.2392	27.2918	29.1822	ALSDAGLSINDIDK%iTRAQ_8plex_Nterm::::::::::DEAMID::::iTRAQ_8plex_K:%sample_0%cmpd_25379
						IVLVGGSTR	2	7.39288	5.388e-12	603.352	0	iTRAQ_8plex_Nterm::::::::::	20.5816	24.7722	31.8007	32.9459	57.5918	51.9236	39.5115	40.8139	IVLVGGSTR%iTRAQ_8plex_Nterm::::::::::%sample_0%cmpd_10413
						FTLDGIAPAPR	3	12.4903	7.587e-34	487.937	0	iTRAQ_8plex_Nterm::::::::::::	1.1316	1.3364	1.8914	1.1034	8.4942	6.7691	2.8474	2.3126	FTLDGIAPAPR%iTRAQ_8plex_Nterm::::::::::::%sample_0%cmpd_12029
						IVLVGGSTR	2	7.80127	2.237e-13	603.359	0	iTRAQ_8plex_Nterm::::::::::	50.1022	58.9842	72.4369	74.411	125.819	111.71	87.5064	91.4024	IVLVGGSTR%iTRAQ_8plex_Nterm::::::::::%sample_0%cmpd_9612
						IVLVGGSTR	2	7.83527	1.637e-13	603.369	0	iTRAQ_8plex_Nterm::::::::::	29.9516	35.577	42.2415	41.9785	60.3995	57.4875	49.3798	50.5742	IVLVGGSTR%iTRAQ_8plex_Nterm::::::::::%sample_0%cmpd_11235
						ALSDAGLSINDIDK	3	11.7062	2.049e-29	680.712	0	iTRAQ_8plex_Nterm::::::::::::::iTRAQ_8plex_K:	11.8845	15.813	19.235	20.1053	48.5204	43.3223	29.9064	31.6521	ALSDAGLSINDIDK%iTRAQ_8plex_Nterm::::::::::::::iTRAQ_8plex_K:%sample_0%cmpd_20635
						TTPSVVSFQK	3	12.2869	1.842e-32	567.967	0	iTRAQ_8plex_Nterm::::::::::iTRAQ_8plex_K:	22.8356	28.4101	32.6653	32.9558	56.8747	48.2992	41.649	24.9632	TTPSVVSFQK%iTRAQ_8plex_Nterm::::::::::iTRAQ_8plex_K:%sample_0%cmpd_22110
						ALSDAGLSINDIDK	3	11.3394	1.448e-27	680.7	0	iTRAQ_8plex_Nterm::::::::::::::iTRAQ_8plex_K:	11.2452	14.8712	18.695	20.5081	50.8092	44.1056	30.0129	31.3873	ALSDAGLSINDIDK%iTRAQ_8plex_Nterm::::::::::::::iTRAQ_8plex_K:%sample_0%cmpd_19101
						FTLDGIAPAPR	3	11.3223	9.164e-28	487.934	0	iTRAQ_8plex_Nterm::::::::::::	1.321	2.0545	2.1207	1.5351	8.947	6.7642	2.7161	2.5821	FTLDGIAPAPR%iTRAQ_8plex_Nterm::::::::::::%sample_0%cmpd_11346
						ALSDAGLSINDIDK	3	11.0016	6.492e-26	680.678	0	iTRAQ_8plex_Nterm::::::::::::::iTRAQ_8plex_K:	15.9988	20.6015	24.4979	26.8063	56.3442	49.4752	37.4171	39.2064	ALSDAGLSINDIDK%iTRAQ_8plex_Nterm::::::::::::::iTRAQ_8plex_K:%sample_0%cmpd_18377
						IAGLEVLR	2	7.332	6.009e-12	587.853	0	iTRAQ_8plex_Nterm:::::::::	28.2094	36.0289	44.2764	45.0291	78.5078	70.0054	52.6401	54.4693	IAGLEVLR%iTRAQ_8plex_Nterm:::::::::%sample_0%cmpd_4599
						IAGLEVLR	2	7.14969	2.348e-11	587.867	0	iTRAQ_8plex_Nterm:::::::::	0.322	0.5231	0.7451	0.806	2.7318	2.4386	1.1273	1.1515	IAGLEVLR%iTRAQ_8plex_Nterm:::::::::%sample_0%cmpd_5261
						IAGLEVLR	2	7.73397	2.658e-13	587.855	0	iTRAQ_8plex_Nterm:::::::::	0.232	0.2235	0.5015	0.4797	1.7538	1.1515	0.6705	0.5978	IAGLEVLR%iTRAQ_8plex_Nterm:::::::::%sample_0%cmpd_4765
						TTPSVVSFQK	3	10.4071	3.982e-23	567.967	0	iTRAQ_8plex_Nterm::::::::::iTRAQ_8plex_K:	15.5016	20.4256	26.4229	26.9599	68.4465	62.5195	38.632	41.86	TTPSVVSFQK%iTRAQ_8plex_Nterm::::::::::iTRAQ_8plex_K:%sample_0%cmpd_21344
						TIISIK	2	5.7882	7.363e-07	641.914	0	iTRAQ_8plex_Nterm::::::iTRAQ_8plex_K:	37.4754	43.3666	48.2551	49.1556	74.7465	61.6625	55.5695	56.914	TIISIK%iTRAQ_8plex_Nterm::::::iTRAQ_8plex_K:%sample_0%cmpd_11241
						IAGLEVLR	2	7.33726	5.559e-12	587.855	0	iTRAQ_8plex_Nterm:::::::::	0.3883	0.4375	0.5397	0.6956	2.2597	1.6451	0.8212	0.7301	IAGLEVLR%iTRAQ_8plex_Nterm:::::::::%sample_0%cmpd_5288
						TIISIK	2	5.46002	4.832e-06	641.917	0	iTRAQ_8plex_Nterm::::::iTRAQ_8plex_K:	37.5038	43.795	47.7585	48.9926	72.8862	61.6384	55.2587	56.3946	TIISIK%iTRAQ_8plex_Nterm::::::iTRAQ_8plex_K:%sample_0%cmpd_11932
						DNGIDLR	2	5.57886	5.326e-07	554.298	0	iTRAQ_8plex_Nterm::DEAMID::::::	5.7907	7.0386	11.1818	10.4198	34.4916	30.3853	14.1833	14.4103	DNGIDLR%iTRAQ_8plex_Nterm::DEAMID::::::%sample_0%cmpd_26628
						NYTPQEISAMILQK	3	10.2876	2.177e-22	748.733	0	iTRAQ_8plex_Nterm::::::::::::::iTRAQ_8plex_K:	17.9684	24.4871	43.4145	32.8937	60.0978	52.2766	41.173	44.0181	NYTPQEISAMILQK%iTRAQ_8plex_Nterm::::::::::::::iTRAQ_8plex_K:%sample_0%cmpd_14360
						DNGIDLR	2	5.54223	4.778e-07	554.276	0	iTRAQ_8plex_Nterm::DEAMID::::::	7.2063	8.7268	13.5172	14.5207	38.0656	33.6455	16.5638	17.3645	DNGIDLR%iTRAQ_8plex_Nterm::DEAMID::::::%sample_0%cmpd_22761
						DNGIDLR	2	5.79286	1.522e-07	554.296	0	iTRAQ_8plex_Nterm::DEAMID::::::	1.2121	1.674	2.5411	2.8112	11.3946	9.1689	3.2166	3.7631	DNGIDLR%iTRAQ_8plex_Nterm::DEAMID::::::%sample_0%cmpd_26046
						IAGLEVLR	2	8.86742	1.797e-17	587.839	0	iTRAQ_8plex_Nterm:::::::::	0.2509	0.5326	0.6209	0.7724	2.5294	1.9354	0.9475	0.8722	IAGLEVLR%iTRAQ_8plex_Nterm:::::::::%sample_0%cmpd_4744
						DNGIDLR	2	5.31129	1.796e-06	554.268	0	iTRAQ_8plex_Nterm::DEAMID::::::	13.2334	16.6829	23.7049	26.0475	48.9289	46.2196	28.2976	30.2161	DNGIDLR%iTRAQ_8plex_Nterm::DEAMID::::::%sample_0%cmpd_25158
						IAGLEVLR	2	8.1715	7.614e-15	587.863	0	iTRAQ_8plex_Nterm:::::::::	0.2462	0.409	0.4968	0.4365	2.3175	1.8193	0.7531	0.8428	IAGLEVLR%iTRAQ_8plex_Nterm:::::::::%sample_0%cmpd_4759
						NYTPQEISAMILQK	3	9.82073	2.489e-20	748.743	0	iTRAQ_8plex_Nterm::::::::::::::iTRAQ_8plex_K:	15.3739	21.477	40.8074	29.6848	57.3038	50.7	37.8015	40.6868	NYTPQEISAMILQK%iTRAQ_8plex_Nterm::::::::::::::iTRAQ_8plex_K:%sample_0%cmpd_15027
						DNGIDLR	2	5.62053	4.188e-07	554.297	0	iTRAQ_8plex_Nterm::DEAMID::::::	1.5341	1.9166	3.0666	2.1828	11.1297	9.0964	3.62	3.8464	DNGIDLR%iTRAQ_8plex_Nterm::DEAMID::::::%sample_0%cmpd_26612
						IMDYIAEEFK	3	9.31384	2.034e-18	622.992	0	iTRAQ_8plex_Nterm::::::::::iTRAQ_8plex_K:	2.6563	4.0139	5.1205	5.4546	22.6395	18.2796	8.0173	8.937	IMDYIAEEFK%iTRAQ_8plex_Nterm::::::::::iTRAQ_8plex_K:%sample_0%cmpd_5750
						HIDMNLTR	3	9.48468	1.313e-19	435.56	0	iTRAQ_8plex_Nterm:::::DEAMID::::	0.5634	0.6183	0.8311	0.9403	4.3459	3.2273	1.1759	1.0583	HIDMNLTR%iTRAQ_8plex_Nterm:::::DEAMID::::%sample_0%cmpd_26069
						DNGIDLR	2	5.64516	2.723e-07	554.295	0	iTRAQ_8plex_Nterm::DEAMID::::::	2.9214	3.5812	5.8608	5.1188	20.6835	16.9055	6.9581	7.2762	DNGIDLR%iTRAQ_8plex_Nterm::DEAMID::::::%sample_0%cmpd_26058
						DVLLLDVSPLTLGIETLGGVATPLIER	4	10.4203	1.255e-22	777.959	0	iTRAQ_8plex_Nterm::::::::::::::::::::::::::::	1.2784	1.6313	2.9614	2.0725	8.5521	5.2885	2.7357	2.7243	DVLLLDVSPLTLGIETLGGVATPLIER%iTRAQ_8plex_Nterm::::::::::::::::::::::::::::%sample_0%cmpd_2520
						DNGIDLR	2	5.31179	1.737e-06	554.29	0	iTRAQ_8plex_Nterm::DEAMID::::::	5.1231	6.1065	10.1453	8.6256	31.2973	26.9838	12.1717	12.8424	DNGIDLR%iTRAQ_8plex_Nterm::DEAMID::::::%sample_0%cmpd_23500
						IMDYIAEEFK	3	8.40943	6.798e-15	622.997	0	iTRAQ_8plex_Nterm::::::::::iTRAQ_8plex_K:	1.3589	2.0831	2.6128	2.8448	14.0926	10.9784	4.5674	5.3553	IMDYIAEEFK%iTRAQ_8plex_Nterm::::::::::iTRAQ_8plex_K:%sample_0%cmpd_4754
						IPAVQEAVK	3	8.45991	4.536e-15	521.637	0	iTRAQ_8plex_Nterm:::::::::iTRAQ_8plex_K:	18.4656	21.6716	24.603	25.9331	47.6375	41.7005	31.9172	32.7539	IPAVQEAVK%iTRAQ_8plex_Nterm:::::::::iTRAQ_8plex_K:%sample_0%cmpd_19756
						IPAVQEAVK	3	8.11068	8.532e-14	521.638	0	iTRAQ_8plex_Nterm:::::::::iTRAQ_8plex_K:	0.8333	1.0272	1.2419	1.3049	3.6761	2.9515	1.759	1.4748	IPAVQEAVK%iTRAQ_8plex_Nterm:::::::::iTRAQ_8plex_K:%sample_0%cmpd_22135
						TIISIK	3	6.37172	2.579e-08	428.266	0	iTRAQ_8plex_Nterm::::::iTRAQ_8plex_K:	2.1685	3.4432	3.697	4.0153	18.337	12.8218	6.3798	6.0708	TIISIK%iTRAQ_8plex_Nterm::::::iTRAQ_8plex_K:%sample_0%cmpd_12654
						IMDYIAEEFK	3	7.64783	3.373e-12	622.992	0	iTRAQ_8plex_Nterm::::::::::iTRAQ_8plex_K:	4.626	6.8389	7.9243	8.971	33.3446	29.9059	14.3484	16.1833	IMDYIAEEFK%iTRAQ_8plex_Nterm::::::::::iTRAQ_8plex_K:%sample_0%cmpd_5756
						IMDYIAEEFK	3	7.73661	1.685e-12	623	0	iTRAQ_8plex_Nterm::::::::::iTRAQ_8plex_K:	2.3721	4.0044	5.1158	5.3155	22.553	18.2991	7.8764	9.1428	IMDYIAEEFK%iTRAQ_8plex_Nterm::::::::::iTRAQ_8plex_K:%sample_0%cmpd_6312
						IMDYIAEEFK	3	7.60565	4.677e-12	623	0	iTRAQ_8plex_Nterm::::::::::iTRAQ_8plex_K:	1.5057	1.7644	2.8803	3.0271	16.6462	12.8026	5.3644	6.1687	IMDYIAEEFK%iTRAQ_8plex_Nterm::::::::::iTRAQ_8plex_K:%sample_0%cmpd_5301
						IPAVQEAVK	3	8.6862	6.352e-16	521.626	0	iTRAQ_8plex_Nterm:::::::::iTRAQ_8plex_K:	1.0937	1.3031	1.2467	1.5303	4.7168	3.2321	1.7346	1.8864	IPAVQEAVK%iTRAQ_8plex_Nterm:::::::::iTRAQ_8plex_K:%sample_0%cmpd_21357
						IPAVQEAVK	3	9.23356	4.437e-18	521.655	0	iTRAQ_8plex_Nterm:::::::::iTRAQ_8plex_K:	4.7349	5.8973	6.9977	7.3783	29.2785	21.5939	10.335	10.3435	IPAVQEAVK%iTRAQ_8plex_Nterm:::::::::iTRAQ_8plex_K:%sample_0%cmpd_20525
						HIDMNLTR	3	9.2569	1.136e-18	435.565	0	iTRAQ_8plex_Nterm:::::DEAMID::::	0.8286	1.1699	1.5715	1.372	8.4509	6.4158	2.1914	2.0187	HIDMNLTR%iTRAQ_8plex_Nterm:::::DEAMID::::%sample_0%cmpd_26639
						DVLLLDVSPLTLGIETLGGVATPLIER	4	9.64243	3.326e-19	777.937	0	iTRAQ_8plex_Nterm::::::::::::::::::::::::::::	0.7528	1.1795	2.1685	1.1226	5.0542	3.1546	1.6521	1.563	DVLLLDVSPLTLGIETLGGVATPLIER%iTRAQ_8plex_Nterm::::::::::::::::::::::::::::%sample_0%cmpd_2154
						TIISIK	3	5.97986	3.082e-07	428.266	0	iTRAQ_8plex_Nterm::::::iTRAQ_8plex_K:	2.3248	3.3005	4.1508	4.0873	20.0184	13.9007	6.9094	6.3305	TIISIK%iTRAQ_8plex_Nterm::::::iTRAQ_8plex_K:%sample_0%cmpd_13380
						IPAVQEAVK	3	8.53828	2.309e-15	521.652	0	iTRAQ_8plex_Nterm:::::::::iTRAQ_8plex_K:	4.948	6.2873	7.5184	8.2995	33.6583	25.3922	12.2446	12.3965	IPAVQEAVK%iTRAQ_8plex_Nterm:::::::::iTRAQ_8plex_K:%sample_0%cmpd_20553
						TIISIK	3	6.07199	1.743e-07	428.265	0	iTRAQ_8plex_Nterm::::::iTRAQ_8plex_K:	0.2225	0.6848	0.64	0.8299	4.1868	0.4451	0.2332	0.1911	TIISIK%iTRAQ_8plex_Nterm::::::iTRAQ_8plex_K:%sample_0%cmpd_12625
						HIDMNLTR	3	8.88176	3.554e-17	435.543	0	iTRAQ_8plex_Nterm:::::DEAMID::::	0.2793	0.195	0.5159	0.355	2.1151	1.6257	0.5879	0.5243	HIDMNLTR%iTRAQ_8plex_Nterm:::::DEAMID::::%sample_0%cmpd_27315
						IVLVGGSTR	2	5.58117	8.6e-07	603.348	0	iTRAQ_8plex_Nterm::::::::::	0.1562	0.1332	0.2436	0.1775	0.4722	0.421	0.1652	0.2058	IVLVGGSTR%iTRAQ_8plex_Nterm::::::::::%sample_0%cmpd_11026
						TIISIK	3	5.96986	3.277e-07	428.263	0	iTRAQ_8plex_Nterm::::::iTRAQ_8plex_K:	0.1562	0.7181	0.4299	0.7724	3.9508	0.4451	0.1749	0.2597	TIISIK%iTRAQ_8plex_Nterm::::::iTRAQ_8plex_K:%sample_0%cmpd_13353
						IPAVQEAVK	3	8.40204	7.438e-15	521.632	0	iTRAQ_8plex_Nterm:::::::::iTRAQ_8plex_K:	1.8182	2.1543	2.8898	2.9264	11.486	7.9109	3.4839	3.6944	IPAVQEAVK%iTRAQ_8plex_Nterm:::::::::iTRAQ_8plex_K:%sample_0%cmpd_18967
						IVLVGGSTR	2	5.20837	7.144e-06	603.354	0	iTRAQ_8plex_Nterm::::::::::	0.1468	0.1284	0.086	0.1343	0.4481	0.3	0.277	0.1323	IVLVGGSTR%iTRAQ_8plex_Nterm::::::::::%sample_0%cmpd_10139
						HIDMNLTR	3	10.8077	1.709e-25	435.556	0	iTRAQ_8plex_Nterm:::::DEAMID::::	0.1373	0.0761	0.1528	0.1199	0.5059	0.3967	0.2235	0.1519	HIDMNLTR%iTRAQ_8plex_Nterm:::::DEAMID::::%sample_0%cmpd_28753
						IMDYIAEEFK	3	6.4501	1.844e-08	622.999	0	iTRAQ_8plex_Nterm::::::::::iTRAQ_8plex_K:	4.2283	6.1541	7.27	8.1028	31.0516	27.4338	13.0074	14.6793	IMDYIAEEFK%iTRAQ_8plex_Nterm::::::::::iTRAQ_8plex_K:%sample_0%cmpd_6317
						ALSDAGLSINDIDK	4	7.25061	1.039e-10	511.004	0	iTRAQ_8plex_Nterm::::::::::DEAMID::::iTRAQ_8plex_K:	1.1174	1.5314	1.3518	1.6887	5.9309	4.8917	1.5791	1.9207	ALSDAGLSINDIDK%iTRAQ_8plex_Nterm::::::::::DEAMID::::iTRAQ_8plex_K:%sample_0%cmpd_25382
						DVLLLDVSPLTLGIETLGGVATPLIER	4	8.89349	3.707e-16	777.949	0	iTRAQ_8plex_Nterm::::::::::::::::::::::::::::	0.3172	0.3614	0.5827	0.4893	2.515	1.4757	0.6025	0.6517	DVLLLDVSPLTLGIETLGGVATPLIER%iTRAQ_8plex_Nterm::::::::::::::::::::::::::::%sample_0%cmpd_1813
						IPAVQEAVK	3	5.98799	3.601e-07	521.639	0	iTRAQ_8plex_Nterm:::::::::iTRAQ_8plex_K:	1.7045	3.272	2.737	3.4013	8.7446	2.5934	2.6287	3.5376	IPAVQEAVK%iTRAQ_8plex_Nterm:::::::::iTRAQ_8plex_K:%sample_0%cmpd_22102
						IPAVQEAVK	3	6.59984	6.977e-09	521.642	0	iTRAQ_8plex_Nterm:::::::::iTRAQ_8plex_K:	0.2888	0.3139	0.3726	0.3358	1.4502	1.2193	0.5928	0.4998	IPAVQEAVK%iTRAQ_8plex_Nterm:::::::::iTRAQ_8plex_K:%sample_0%cmpd_19857
						IPAVQEAVK	3	6.02655	2.839e-07	521.654	0	iTRAQ_8plex_Nterm:::::::::iTRAQ_8plex_K:	0.1184	0.1569	0.1433	0.1871	0.5589	0.6	0.1846	0.2009	IPAVQEAVK%iTRAQ_8plex_Nterm:::::::::iTRAQ_8plex_K:%sample_0%cmpd_20731
						HIDMNLTR	3	7.74348	5.224e-13	435.541	0	iTRAQ_8plex_Nterm:::::DEAMID::::	0.0758	0.1046	0.1911	0.1535	0.5589	0.4935	0.277	0.1274	HIDMNLTR%iTRAQ_8plex_Nterm:::::DEAMID::::%sample_0%cmpd_29778
						IPAVQEAVK	3	5.83969	8.864e-07	521.647	0	iTRAQ_8plex_Nterm:::::::::iTRAQ_8plex_K:	0.0852	0.1189	0.1863	0.1679	0.8432	0.4161	0.2964	0.2646	IPAVQEAVK%iTRAQ_8plex_Nterm:::::::::iTRAQ_8plex_K:%sample_0%cmpd_20725
						VAIDDK	3	5.87925	5.069e-07	423.583	0	iTRAQ_8plex_Nterm::::::iTRAQ_8plex_K:	0.1705	0.2568	0.32	0.3646	1.2816	1.0258	0.447	0.5635	VAIDDK%iTRAQ_8plex_Nterm::::::iTRAQ_8plex_K:%sample_0%cmpd_29200
						VAIDDK	3	5.9352	3.61e-07	423.565	0	iTRAQ_8plex_Nterm::::::iTRAQ_8plex_K:	2.6515	3.8427	4.5759	5.2626	20.3027	15.1732	6.4283	7.1242	VAIDDK%iTRAQ_8plex_Nterm::::::iTRAQ_8plex_K:%sample_0%cmpd_27294
						HIDMNLTR	3	8.43158	1.842e-15	435.548	0	iTRAQ_8plex_Nterm:::::DEAMID::::	0.161	0.2235	0.2341	0.2686	0.9491	0.6242	0.2527	0.3185	HIDMNLTR%iTRAQ_8plex_Nterm:::::DEAMID::::%sample_0%cmpd_28009
						IPAVQEAVK	3	6.07625	2.085e-07	521.654	0	iTRAQ_8plex_Nterm:::::::::iTRAQ_8plex_K:	0.1326	0.1379	0.1863	0.1967	0.8143	0.508	0.3256	0.0784	IPAVQEAVK%iTRAQ_8plex_Nterm:::::::::iTRAQ_8plex_K:%sample_0%cmpd_20712
						IPAVQEAVK	3	5.46162	7.997e-06	521.639	0	iTRAQ_8plex_Nterm:::::DEAMID::::iTRAQ_8plex_K:	0.161	0.1284	0.2484	0.2351	0.713	0.5806	0.2138	0.3773	IPAVQEAVK%iTRAQ_8plex_Nterm:::::DEAMID::::iTRAQ_8plex_K:%sample_0%cmpd_19903
						HIDMNLTR	3	8.23067	1.005e-14	435.565	0	iTRAQ_8plex_Nterm:::::DEAMID::::	0.0616	0.0999	0.1481	0.0864	0.3903	0.3677	0.2332	0.1862	HIDMNLTR%iTRAQ_8plex_Nterm:::::DEAMID::::%sample_0%cmpd_29226
						IPAVQEAVK	3	5.32026	1.104e-05	522.295	0	iTRAQ_8plex_Nterm:::::DEAMID::::iTRAQ_8plex_K:	2.4716	5.198	4.8099	5.5984	15.9857	11.8298	5.2088	5.0026	IPAVQEAVK%iTRAQ_8plex_Nterm:::::DEAMID::::iTRAQ_8plex_K:%sample_0%cmpd_18263
						IPAVQEAVK	3	5.26501	2.376e-05	521.651	0	iTRAQ_8plex_Nterm:::::::::iTRAQ_8plex_K:	0.1941	0.1712	0.2436	0.2495	1.1178	0.6532	0.4325	0.343	IPAVQEAVK%iTRAQ_8plex_Nterm:::::::::iTRAQ_8plex_K:%sample_0%cmpd_20694
						IPAVQEAVK	3	5.91393	5.662e-07	521.642	0	iTRAQ_8plex_Nterm:::::::::iTRAQ_8plex_K:	0.1326	0.1332	0.2149	0.2063	0.954	0.7209	0.3644	0.2254	IPAVQEAVK%iTRAQ_8plex_Nterm:::::::::iTRAQ_8plex_K:%sample_0%cmpd_19880
						GVNPDECVAIGAAIQAGVLTGDVK	4	7.12442	5.827e-10	738.874	0	iTRAQ_8plex_Nterm:::::::MMTS::::::::DEAM_Q:::::::::iTRAQ_8plex_K:	8.3143	10.4816	12.3137	12.7991	41.8812	35.7936	18.8329	21.3234	GVNPDECVAIGAAIQAGVLTGDVK%iTRAQ_8plex_Nterm:::::::MMTS::::::::DEAM_Q:::::::::iTRAQ_8plex_K:%sample_0%cmpd_10896
						TTPSVVSFQK	3	5.59037	3.92e-06	567.978	0	iTRAQ_8plex_Nterm::::::::::iTRAQ_8plex_K:	0.0521	0.1141	0.1672	0.1871	0.5444	0.3822	0.1312	0.196	TTPSVVSFQK%iTRAQ_8plex_Nterm::::::::::iTRAQ_8plex_K:%sample_0%cmpd_22355
						ATEDLTQALYAITTK	4	5.95229	5.989e-07	562.556	0	iTRAQ_8plex_Nterm:::::::::::::::iTRAQ_8plex_K:	0.9848	1.6122	1.882	1.8805	9.0916	5.2014	3.7996	3.1261	ATEDLTQALYAITTK%iTRAQ_8plex_Nterm:::::::::::::::iTRAQ_8plex_K:%sample_0%cmpd_11556
						FNELTEGLVQDTIEPMKK	4	6.20453	2.545e-07	751.881	1	iTRAQ_8plex_Nterm::::::::::DEAM_Q:::::::iTRAQ_8plex_K:iTRAQ_8plex_K:	25.9885	30.2597	34.5848	36.2556	58.899	48.0226	42.1147	43.2185	FNELTEGLVQDTIEPMKK%iTRAQ_8plex_Nterm::::::::::DEAM_Q:::::::iTRAQ_8plex_K:iTRAQ_8plex_K:%sample_0%cmpd_21603
						IPAVQEAVK	3	5.5047	6.268e-06	521.653	0	iTRAQ_8plex_Nterm:::::::::iTRAQ_8plex_K:	0.1136	0.2568	0.1863	0.1919	0.8817	0.4935	0.2187	0.3528	IPAVQEAVK%iTRAQ_8plex_Nterm:::::::::iTRAQ_8plex_K:%sample_0%cmpd_20707
						FNELTEGLVQDTIEPMKK	4	5.76948	3.761e-06	751.899	1	iTRAQ_8plex_Nterm::::::::::DEAM_Q:::::::iTRAQ_8plex_K:iTRAQ_8plex_K:	26.8361	31.7008	36.0562	37.8486	61.125	50.7954	44.5493	45.1934	FNELTEGLVQDTIEPMKK%iTRAQ_8plex_Nterm::::::::::DEAM_Q:::::::iTRAQ_8plex_K:iTRAQ_8plex_K:%sample_0%cmpd_22365
						VAIDDKNYTPQEISAMILQK	5	5.4402	6.163e-05	638.73	1	iTRAQ_8plex_Nterm::::::iTRAQ_8plex_K::::::::::::::iTRAQ_8plex_K:	7.5709	8.3463	18.2931	11.9786	42.5366	36.9352	18.4489	18.3541	VAIDDKNYTPQEISAMILQK%iTRAQ_8plex_Nterm::::::iTRAQ_8plex_K::::::::::::::iTRAQ_8plex_K:%sample_0%cmpd_25473
4	O52632	Phosphoglycerate kinase	56	111	18	DLASLADVYVNDAFGTAHR	3	15.5681	3.127e-52	780.376	0	iTRAQ_8plex_Nterm::::::::::::::::::::	21.5901	23.6594	24.6746	21.7839	26.8596	18.7824	19.5564	18.932	DLASLADVYVNDAFGTAHR%iTRAQ_8plex_Nterm::::::::::::::::::::%sample_0%cmpd_13693
						DLASLADVYVNDAFGTAHR	3	15.2749	2.935e-50	780.376	0	iTRAQ_8plex_Nterm::::::::::::::::::::	21.1118	23.7735	24.5026	21.2226	27.4858	18.7726	19.673	17.8688	DLASLADVYVNDAFGTAHR%iTRAQ_8plex_Nterm::::::::::::::::::::%sample_0%cmpd_12971
						EGEIVLLENTR	3	11.4508	2.738e-28	526.276	0	iTRAQ_8plex_Nterm::::::::::::	1.1648	1.2983	1.7386	1.7702	1.8405	1.316	1.0738	1.1759	EGEIVLLENTR%iTRAQ_8plex_Nterm::::::::::::%sample_0%cmpd_12767
						FVDTAVCGYLIQK	3	10.8693	2.308e-25	704.38	0	iTRAQ_8plex_Nterm:::::::MMTS::::::iTRAQ_8plex_K:	37.1963	38.9299	37.5234	38.1663	43.8712	31.8751	28.4032	32.3188	FVDTAVCGYLIQK%iTRAQ_8plex_Nterm:::::::MMTS::::::iTRAQ_8plex_K:%sample_0%cmpd_5285
						ELPGIVALNDK	3	11.0941	1.843e-26	593.336	0	iTRAQ_8plex_Nterm:::::::::DEAMID::iTRAQ_8plex_K:	14.2707	11.9988	12.2899	13.0053	14.3719	9.343	6.6082	7.624	ELPGIVALNDK%iTRAQ_8plex_Nterm:::::::::DEAMID::iTRAQ_8plex_K:%sample_0%cmpd_19103
						TLAPVAK	2	6.59334	2.387e-09	654.395	0	iTRAQ_8plex_Nterm:::::::iTRAQ_8plex_K:	56.3295	55.2033	56.0119	53.6254	54.3722	53.4329	51.041	52.4305	TLAPVAK%iTRAQ_8plex_Nterm:::::::iTRAQ_8plex_K:%sample_0%cmpd_19617
						TLAPVAK	2	6.78343	7.217e-10	654.407	0	iTRAQ_8plex_Nterm:::::::iTRAQ_8plex_K:	56.9309	57.1348	57.0672	57.1522	58.2659	56.3899	53.8552	55.1703	TLAPVAK%iTRAQ_8plex_Nterm:::::::iTRAQ_8plex_K:%sample_0%cmpd_20401
						ELPGIVALNDK	3	10.0711	8.379e-22	593.008	0	iTRAQ_8plex_Nterm:::::::::::iTRAQ_8plex_K:	32.3051	31.5585	31.1516	31.0999	35.3532	24.8449	21.9671	26.0715	ELPGIVALNDK%iTRAQ_8plex_Nterm:::::::::::iTRAQ_8plex_K:%sample_0%cmpd_14250
						EGEIVLLENTR	3	12.0175	3.38e-31	526.277	0	iTRAQ_8plex_Nterm::::::::::::	1.2831	1.6502	1.858	2.2212	2.197	1.6015	1.3702	1.3327	EGEIVLLENTR%iTRAQ_8plex_Nterm::::::::::::%sample_0%cmpd_13491
						FAADDTVVGENAK	3	11.0283	5.44e-26	648.985	0	iTRAQ_8plex_Nterm:::::::::::::iTRAQ_8plex_K:	47.6868	47.0559	48.3405	47.2025	50.0414	42.973	38.1997	42.5972	FAADDTVVGENAK%iTRAQ_8plex_Nterm:::::::::::::iTRAQ_8plex_K:%sample_0%cmpd_21331
						ELPGIVALNDK	3	9.95693	3.234e-21	593.329	0	iTRAQ_8plex_Nterm:::::::::DEAMID::iTRAQ_8plex_K:	18.3898	15.984	16.5026	17.1932	19.604	13.2911	9.9414	11.5879	ELPGIVALNDK%iTRAQ_8plex_Nterm:::::::::DEAMID::iTRAQ_8plex_K:%sample_0%cmpd_17003
						FAADDTVVGENAK	3	11.3734	1.106e-27	648.996	0	iTRAQ_8plex_Nterm:::::::::::::iTRAQ_8plex_K:	48.957	46.9329	46.5544	46.8577	50.0228	42.1656	37.4519	41.5395	FAADDTVVGENAK%iTRAQ_8plex_Nterm:::::::::::::iTRAQ_8plex_K:%sample_0%cmpd_22108
						VDTLIIGGGMAYTFLK	3	10.3154	1.739e-22	769.781	0	iTRAQ_8plex_Nterm::::::::::::::::iTRAQ_8plex_K:	24.5119	30.1134	28.42	28.0926	33.4315	19.8182	23.4298	26.6642	VDTLIIGGGMAYTFLK%iTRAQ_8plex_Nterm::::::::::::::::iTRAQ_8plex_K:%sample_0%cmpd_3540
						ELPGIVALNDK	3	9.60216	8.847e-20	593.015	0	iTRAQ_8plex_Nterm:::::::::::iTRAQ_8plex_K:	21.4676	20.1358	18.6283	18.407	22.0661	14.6556	12.6479	15.4539	ELPGIVALNDK%iTRAQ_8plex_Nterm:::::::::::iTRAQ_8plex_K:%sample_0%cmpd_14912
						FVDTAVCGYLIQK	3	10.0685	1.089e-21	704.37	0	iTRAQ_8plex_Nterm:::::::MMTS::::::iTRAQ_8plex_K:	34.5446	36.8324	35.6269	35.2685	41.1777	29.6396	27.9949	29.2709	FVDTAVCGYLIQK%iTRAQ_8plex_Nterm:::::::MMTS::::::iTRAQ_8plex_K:%sample_0%cmpd_4742
						TIEDVDVK	3	9.97741	2.622e-21	509.617	0	iTRAQ_8plex_Nterm::::::::iTRAQ_8plex_K:	5.3741	5.16	4.8769	4.615	5.5118	3.595	2.6482	2.8909	TIEDVDVK%iTRAQ_8plex_Nterm::::::::iTRAQ_8plex_K:%sample_0%cmpd_26103
						ELPGIVALNDK	3	9.67769	5.158e-20	593.34	0	iTRAQ_8plex_Nterm:::::::::DEAMID::iTRAQ_8plex_K:	5.5966	3.8569	4.3132	4.5479	5.0686	3.3192	2.2351	2.6802	ELPGIVALNDK%iTRAQ_8plex_Nterm:::::::::DEAMID::iTRAQ_8plex_K:%sample_0%cmpd_16303
						ELPGIVALNDK	3	9.6783	5.127e-20	593.319	0	iTRAQ_8plex_Nterm:::::::::DEAMID::iTRAQ_8plex_K:	11.8937	9.7777	10.427	10.693	12.17	7.5721	5.4663	6.3256	ELPGIVALNDK%iTRAQ_8plex_Nterm:::::::::DEAMID::iTRAQ_8plex_K:%sample_0%cmpd_18380
						ELPGIVALNDK	3	8.72684	3.601e-16	593.327	0	iTRAQ_8plex_Nterm:::::::::DEAMID::iTRAQ_8plex_K:	4.5833	3.8189	4.3036	4.7013	4.5963	2.9417	2.1379	2.3421	ELPGIVALNDK%iTRAQ_8plex_Nterm:::::::::DEAMID::iTRAQ_8plex_K:%sample_0%cmpd_15672
						VILCSHLGK	3	9.42269	5.364e-19	541.948	0	iTRAQ_8plex_Nterm::::MMTS:::::iTRAQ_8plex_K:	54.4205	53.1054	53.6191	55.0228	55.7906	57.9	39.6094	43.7589	VILCSHLGK%iTRAQ_8plex_Nterm::::MMTS:::::iTRAQ_8plex_K:%sample_0%cmpd_12764
						ELPGIVALNDK	3	9.77831	1.918e-20	593.342	0	iTRAQ_8plex_Nterm:::::::::DEAMID::iTRAQ_8plex_K:	13.5133	11.1429	11.6213	12.0124	14.1697	9.5028	7.2399	7.9132	ELPGIVALNDK%iTRAQ_8plex_Nterm:::::::::DEAMID::iTRAQ_8plex_K:%sample_0%cmpd_17679
						TLAPVAK	3	8.25387	1.411e-14	436.577	0	iTRAQ_8plex_Nterm:::::::iTRAQ_8plex_K:	30.4249	31.335	30.53	31.2717	32.3271	29.881	26.806	29.1285	TLAPVAK%iTRAQ_8plex_Nterm:::::::iTRAQ_8plex_K:%sample_0%cmpd_19623
						YLSEHGGK	3	8.76273	2.125e-16	500.274	0	iTRAQ_8plex_Nterm::::::::iTRAQ_8plex_K:	9.7348	10.6577	8.9178	12.1275	15.1476	9.2269	7.0018	9.1234	YLSEHGGK%iTRAQ_8plex_Nterm::::::::iTRAQ_8plex_K:%sample_0%cmpd_30302
						INVINNLLEK	3	8.77264	2.4e-16	593.349	0	iTRAQ_8plex_Nterm::::::::::iTRAQ_8plex_K:	5.9091	8.6508	7.6282	7.431	8.6531	3.5659	4.9707	5.9827	INVINNLLEK%iTRAQ_8plex_Nterm::::::::::iTRAQ_8plex_K:%sample_0%cmpd_11518
						LLLPIDNIVGAEFK	3	8.48127	3.208e-15	717.423	0	iTRAQ_8plex_Nterm::::::::::::::iTRAQ_8plex_K:	28.4274	27.4307	27.2637	27.6269	31.0077	22.6049	17.9877	21.3334	LLLPIDNIVGAEFK%iTRAQ_8plex_Nterm::::::::::::::iTRAQ_8plex_K:%sample_0%cmpd_3130
						LLLPIDNIVGAEFK	3	9.05469	1.972e-17	717.441	0	iTRAQ_8plex_Nterm::::::::::::::iTRAQ_8plex_K:	32.7791	31.2689	30.0582	30.9133	33.5133	25.7066	19.9656	23.6905	LLLPIDNIVGAEFK%iTRAQ_8plex_Nterm::::::::::::::iTRAQ_8plex_K:%sample_0%cmpd_4219
						VDTLIIGGGMAYTFLK	3	9.52815	4.635e-19	769.76	0	iTRAQ_8plex_Nterm::::::::::::::::iTRAQ_8plex_K:	35.0839	40.2898	38.9463	39.0341	43.9575	30.1427	33.4968	38.305	VDTLIIGGGMAYTFLK%iTRAQ_8plex_Nterm::::::::::::::::iTRAQ_8plex_K:%sample_0%cmpd_3126
						INVINNLLEK	3	8.34084	1.014e-14	593.345	0	iTRAQ_8plex_Nterm::::::::::iTRAQ_8plex_K:	2.661	3.5906	3.1859	3.291	3.811	1.9015	2.3906	2.5234	INVINNLLEK%iTRAQ_8plex_Nterm::::::::::iTRAQ_8plex_K:%sample_0%cmpd_9893
						TIEDVDVK	3	9.62454	8.629e-20	509.628	0	iTRAQ_8plex_Nterm::::::::iTRAQ_8plex_K:	8.0541	7.7235	7.9387	8.0164	8.9856	5.7724	4.0378	4.5863	TIEDVDVK%iTRAQ_8plex_Nterm::::::::iTRAQ_8plex_K:%sample_0%cmpd_26677
						LLLPIDNIVGAEFK	3	8.6636	6.582e-16	717.417	0	iTRAQ_8plex_Nterm::::::::::::::iTRAQ_8plex_K:	1.463	1.5504	1.4616	1.6263	1.9272	1.1467	0.8892	1.0828	LLLPIDNIVGAEFK%iTRAQ_8plex_Nterm::::::::::::::iTRAQ_8plex_K:%sample_0%cmpd_3165
						VILCSHLGK	3	9.76017	2.036e-20	541.945	0	iTRAQ_8plex_Nterm::::MMTS:::::iTRAQ_8plex_K:	43.0806	41.5111	40.0492	39.9979	42.4541	38.6723	34.0314	36.62	VILCSHLGK%iTRAQ_8plex_Nterm::::MMTS:::::iTRAQ_8plex_K:%sample_0%cmpd_13477
						LLLPIDNIVGAEFK	3	9.64104	7.724e-20	717.417	0	iTRAQ_8plex_Nterm::::::::::::::iTRAQ_8plex_K:	0.625	0.5612	0.492	0.4701	0.5059	0.3822	0.3936	0.2989	LLLPIDNIVGAEFK%iTRAQ_8plex_Nterm::::::::::::::iTRAQ_8plex_K:%sample_0%cmpd_3182
						TLAPVAK	3	7.85282	3.743e-13	436.591	0	iTRAQ_8plex_Nterm:::::::iTRAQ_8plex_K:	46.221	45.0313	45.5762	46.6468	48.9539	44.382	39.323	43.1764	TLAPVAK%iTRAQ_8plex_Nterm:::::::iTRAQ_8plex_K:%sample_0%cmpd_20423
						INVINNLLEK	3	8.58388	1.261e-15	593.356	0	iTRAQ_8plex_Nterm::::::::::iTRAQ_8plex_K:	10.0331	14.5764	13.1307	12.5305	15.4367	7.0255	9.339	11.049	INVINNLLEK%iTRAQ_8plex_Nterm::::::::::iTRAQ_8plex_K:%sample_0%cmpd_12215
						LLLPIDNIVGAEFK	3	8.55553	1.69e-15	717.416	0	iTRAQ_8plex_Nterm::::::::::::::iTRAQ_8plex_K:	0.8901	1.2175	0.9744	0.9738	1.3105	0.9387	0.622	0.637	LLLPIDNIVGAEFK%iTRAQ_8plex_Nterm::::::::::::::iTRAQ_8plex_K:%sample_0%cmpd_3187
						LLLPIDNIVGAEFK	3	8.1635	4.686e-14	717.434	0	iTRAQ_8plex_Nterm::::::::::::::iTRAQ_8plex_K:	40.3693	38.9969	36.5628	36.8319	39.0577	35.2275	32.457	35.8358	LLLPIDNIVGAEFK%iTRAQ_8plex_Nterm::::::::::::::iTRAQ_8plex_K:%sample_0%cmpd_3552
						LLLPIDNIVGAEFK	3	8.55417	1.71e-15	717.417	0	iTRAQ_8plex_Nterm::::::::::::::iTRAQ_8plex_K:	1.0464	0.9702	0.8932	0.734	1.0985	0.6629	0.5491	0.5537	LLLPIDNIVGAEFK%iTRAQ_8plex_Nterm::::::::::::::iTRAQ_8plex_K:%sample_0%cmpd_3189
						LLLPIDNIVGAEFK	3	8.10067	7.871e-14	717.417	0	iTRAQ_8plex_Nterm::::::::::::::iTRAQ_8plex_K:	29.4359	29.0761	27.6219	27.929	31.6436	23.6548	18.6874	20.3924	LLLPIDNIVGAEFK%iTRAQ_8plex_Nterm::::::::::::::iTRAQ_8plex_K:%sample_0%cmpd_3841
						LLLPIDNIVGAEFK	3	8.17103	4.403e-14	717.415	0	iTRAQ_8plex_Nterm::::::::::::::iTRAQ_8plex_K:	39.0718	37.2701	34.2169	35.8867	38.0652	33.1223	30.7753	33.4394	LLLPIDNIVGAEFK%iTRAQ_8plex_Nterm::::::::::::::iTRAQ_8plex_K:%sample_0%cmpd_3139
						TLAPVAK	3	8.23278	1.683e-14	436.593	0	iTRAQ_8plex_Nterm:::::::iTRAQ_8plex_K:	8.4374	7.4855	8.2585	7.997	9.0143	6.1545	4.3682	4.8997	TLAPVAK%iTRAQ_8plex_Nterm:::::::iTRAQ_8plex_K:%sample_0%cmpd_18136
						TIEDVDVK	3	8.01876	1.463e-13	509.607	0	iTRAQ_8plex_Nterm::::::::iTRAQ_8plex_K:	24.6302	22.8939	24.7466	24.9502	26.6861	18.7148	14.4358	16.0711	TIEDVDVK%iTRAQ_8plex_Nterm::::::::iTRAQ_8plex_K:%sample_0%cmpd_24338
						LLLPIDNIVGAEFK	3	8.69185	5.135e-16	717.416	0	iTRAQ_8plex_Nterm::::::::::::::iTRAQ_8plex_K:	1.8703	1.7882	1.433	1.4344	1.6767	0.9338	0.7288	0.8575	LLLPIDNIVGAEFK%iTRAQ_8plex_Nterm::::::::::::::iTRAQ_8plex_K:%sample_0%cmpd_3162
						LLLPIDNIVGAEFK	3	8.38748	7.152e-15	717.414	0	iTRAQ_8plex_Nterm::::::::::::::iTRAQ_8plex_K:	1.1127	1.0891	1.0556	1.2761	1.3779	0.8419	0.7045	0.6124	LLLPIDNIVGAEFK%iTRAQ_8plex_Nterm::::::::::::::iTRAQ_8plex_K:%sample_0%cmpd_3178
						TIEDVDVK	3	7.85306	5.562e-13	509.604	0	iTRAQ_8plex_Nterm::::::::iTRAQ_8plex_K:	36.1825	35.3723	36.8447	36.9185	39.5589	29.5523	24.717	26.7719	TIEDVDVK%iTRAQ_8plex_Nterm::::::::iTRAQ_8plex_K:%sample_0%cmpd_25221
						LLLPIDNIVGAEFK	3	8.23098	2.674e-14	717.418	0	iTRAQ_8plex_Nterm:::::::DEAMID:::::::iTRAQ_8plex_K:	1.2168	1.0843	1.1177	1.1226	1.4936	0.6822	0.7046	0.784	LLLPIDNIVGAEFK%iTRAQ_8plex_Nterm:::::::DEAMID:::::::iTRAQ_8plex_K:%sample_0%cmpd_3184
						TLAPVAK	3	8.95182	3.217e-17	436.603	0	iTRAQ_8plex_Nterm:::::::iTRAQ_8plex_K:	10.8191	10.0775	10.8045	10.8801	12.069	8.1141	6.3847	6.7077	TLAPVAK%iTRAQ_8plex_Nterm:::::::iTRAQ_8plex_K:%sample_0%cmpd_18843
						DLASLADVYVNDAFGTAHR	4	9.32562	3.801e-18	585.533	0	iTRAQ_8plex_Nterm::::::::::::::::::::	1.2358	1.655	1.6766	1.2761	1.7008	1.1709	1.307	0.9359	DLASLADVYVNDAFGTAHR%iTRAQ_8plex_Nterm::::::::::::::::::::%sample_0%cmpd_13692
						VILCSHLGK	3	8.6394	6.894e-16	541.965	0	iTRAQ_8plex_Nterm::::MMTS:::::iTRAQ_8plex_K:	12.3862	12.5552	10.4797	10.0551	13.2061	8.2592	5.4032	6.7372	VILCSHLGK%iTRAQ_8plex_Nterm::::MMTS:::::iTRAQ_8plex_K:%sample_0%cmpd_14229
						LLLPIDNIVGAEFK	3	7.72308	1.635e-12	717.437	0	iTRAQ_8plex_Nterm::::::::::::::iTRAQ_8plex_K:	17.5332	16.1649	16.5602	16.8385	18.9588	12.7494	9.8347	11.8379	LLLPIDNIVGAEFK%iTRAQ_8plex_Nterm::::::::::::::iTRAQ_8plex_K:%sample_0%cmpd_3544
						LLLPIDNIVGAEFK	3	7.65053	2.882e-12	717.436	0	iTRAQ_8plex_Nterm::::::::::::::iTRAQ_8plex_K:	0.6487	0.6183	0.5302	0.71	0.6312	0.5129	0.4568	0.4802	LLLPIDNIVGAEFK%iTRAQ_8plex_Nterm::::::::::::::iTRAQ_8plex_K:%sample_0%cmpd_3590
						DLASLADVYVNDAFGTAHR	4	9.47955	8.798e-19	585.527	0	iTRAQ_8plex_Nterm::::::::::::::::::::	1.2358	1.3078	1.3708	1.1801	1.5948	0.9919	0.8698	0.9898	DLASLADVYVNDAFGTAHR%iTRAQ_8plex_Nterm::::::::::::::::::::%sample_0%cmpd_12969
						LLLPIDNIVGAEFK	3	8.50064	2.715e-15	717.417	0	iTRAQ_8plex_Nterm::::::::::::::iTRAQ_8plex_K:	1.5578	0.9702	1.3565	1.0842	1.5707	0.8951	0.7775	0.7399	LLLPIDNIVGAEFK%iTRAQ_8plex_Nterm::::::::::::::iTRAQ_8plex_K:%sample_0%cmpd_3175
						LLLPIDNIVGAEFK	3	8.65041	7.389e-16	717.416	0	iTRAQ_8plex_Nterm::::::::::::::iTRAQ_8plex_K:	1.392	1.4648	1.3757	1.1657	1.7393	0.8999	0.7288	1.029	LLLPIDNIVGAEFK%iTRAQ_8plex_Nterm::::::::::::::iTRAQ_8plex_K:%sample_0%cmpd_3173
						LLLPIDNIVGAEFK	3	8.04073	1.286e-13	717.436	0	iTRAQ_8plex_Nterm::::::::::::::iTRAQ_8plex_K:	0.8239	0.6706	0.6401	0.5565	0.795	0.6193	0.3887	0.5096	LLLPIDNIVGAEFK%iTRAQ_8plex_Nterm::::::::::::::iTRAQ_8plex_K:%sample_0%cmpd_3593
						NDDAFSK	3	7.96694	1.244e-13	468.911	0	iTRAQ_8plex_Nterm:::::::iTRAQ_8plex_K:	2.751	3.7856	3.8499	3.5309	3.9026	2.3612	2.0262	1.9987	NDDAFSK%iTRAQ_8plex_Nterm:::::::iTRAQ_8plex_K:%sample_0%cmpd_28702
						LLLPIDNIVGAEFK	3	7.80014	8.905e-13	717.442	0	iTRAQ_8plex_Nterm::::::::::::::iTRAQ_8plex_K:	0.6345	0.6373	1.0461	0.8155	0.8769	0.6048	0.3984	0.6615	LLLPIDNIVGAEFK%iTRAQ_8plex_Nterm::::::::::::::iTRAQ_8plex_K:%sample_0%cmpd_3580
						LLLPIDNIVGAEFK	3	7.27789	4.883e-11	717.439	0	iTRAQ_8plex_Nterm::::::::::::::iTRAQ_8plex_K:	0.8476	0.6468	0.664	0.5181	0.6793	0.2951	0.3936	0.4018	LLLPIDNIVGAEFK%iTRAQ_8plex_Nterm::::::::::::::iTRAQ_8plex_K:%sample_0%cmpd_3587
						LLLPIDNIVGAEFK	3	7.94348	2.831e-13	717.417	0	iTRAQ_8plex_Nterm::::::::::::::iTRAQ_8plex_K:	1.6241	1.5551	1.3613	1.3864	1.8742	1.1371	0.8649	0.8427	LLLPIDNIVGAEFK%iTRAQ_8plex_Nterm::::::::::::::iTRAQ_8plex_K:%sample_0%cmpd_3171
						INVINNLLEK	3	7.74573	1.259e-12	593.672	0	iTRAQ_8plex_Nterm::::::DEAMID::::iTRAQ_8plex_K:	3.75	4.3753	4.146	4.3847	4.4614	2.4241	2.8814	3.2583	INVINNLLEK%iTRAQ_8plex_Nterm::::::DEAMID::::iTRAQ_8plex_K:%sample_0%cmpd_10762
						NDDAFSK	3	8.19918	1.852e-14	468.921	0	iTRAQ_8plex_Nterm:::::::iTRAQ_8plex_K:	3.002	3.7809	3.6349	3.3965	4.2158	2.5741	2.4344	2.8664	NDDAFSK%iTRAQ_8plex_Nterm:::::::iTRAQ_8plex_K:%sample_0%cmpd_29171
						INVINNLLEK	3	8.48608	2.832e-15	593.681	0	iTRAQ_8plex_Nterm::::::DEAMID::::iTRAQ_8plex_K:	4.9384	6.5535	5.7462	5.7424	6.7404	3.5611	4.4848	5.1251	INVINNLLEK%iTRAQ_8plex_Nterm::::::DEAMID::::iTRAQ_8plex_K:%sample_0%cmpd_13553
						YLSEHGGK	3	7.38018	1.762e-11	500.273	0	iTRAQ_8plex_Nterm::::::::iTRAQ_8plex_K:	13.7167	15.1471	13.0208	18.0186	23.2804	13.0977	10.1601	13.0335	YLSEHGGK%iTRAQ_8plex_Nterm::::::::iTRAQ_8plex_K:%sample_0%cmpd_30468
						INVINNLLEK	3	7.87014	4.871e-13	593.338	0	iTRAQ_8plex_Nterm::::::::::iTRAQ_8plex_K:	2.1922	2.9914	2.6462	2.7441	3.2955	1.6112	2.0165	2.0334	INVINNLLEK%iTRAQ_8plex_Nterm::::::::::iTRAQ_8plex_K:%sample_0%cmpd_10716
						VILCSHLGK	3	8.21012	2.74e-14	542.294	0	iTRAQ_8plex_Nterm::::MMTS:::::iTRAQ_8plex_K:	8.9535	19.489	15.9916	16.2675	22.1769	5.5739	2.6967	3.0574	VILCSHLGK%iTRAQ_8plex_Nterm::::MMTS:::::iTRAQ_8plex_K:%sample_0%cmpd_15602
						LLLPIDNIVGAEFK	3	7.7079	1.842e-12	717.436	0	iTRAQ_8plex_Nterm::::::::::::::iTRAQ_8plex_K:	0.5208	0.6135	0.5732	0.5901	0.7902	0.5661	0.277	0.4018	LLLPIDNIVGAEFK%iTRAQ_8plex_Nterm::::::::::::::iTRAQ_8plex_K:%sample_0%cmpd_3594
						LLLPIDNIVGAEFK	3	7.884	4.566e-13	717.437	0	iTRAQ_8plex_Nterm::::::::::::::iTRAQ_8plex_K:	0.6203	0.8703	0.7977	0.4797	0.9154	0.4113	0.4325	0.4312	LLLPIDNIVGAEFK%iTRAQ_8plex_Nterm::::::::::::::iTRAQ_8plex_K:%sample_0%cmpd_3591
						NDDAFSK	3	7.63506	1.727e-12	468.896	0	iTRAQ_8plex_Nterm:::::::iTRAQ_8plex_K:	3.6316	4.5988	4.8959	4.1112	4.8709	2.6902	2.3954	2.7977	NDDAFSK%iTRAQ_8plex_Nterm:::::::iTRAQ_8plex_K:%sample_0%cmpd_29725
						CDFNVPLKDGVITDENR	4	9.02213	7.129e-17	648.063	1	iTRAQ_8plex_Nterm:MMTS:::::::iTRAQ_8plex_K::::::::::	23.2617	25.8898	26.9865	23.9233	27.8664	20.4904	13.9305	16.7419	CDFNVPLKDGVITDENR%iTRAQ_8plex_Nterm:MMTS:::::::iTRAQ_8plex_K::::::::::%sample_0%cmpd_22988
						KAVAELK	3	5.47688	4.783e-06	557.691	1	iTRAQ_8plex_Nterm:iTRAQ_8plex_K::::::iTRAQ_8plex_K:	51.9643	46.8236	46.6217	47.6447	50.3456	46.4523	38.8174	42.7745	KAVAELK%iTRAQ_8plex_Nterm:iTRAQ_8plex_K::::::iTRAQ_8plex_K:%sample_0%cmpd_31167
						LLLPIDNIVGAEFK	3	7.22119	7.421e-11	717.437	0	iTRAQ_8plex_Nterm::::::::::::::iTRAQ_8plex_K:	0.5303	0.8513	0.6974	0.7292	0.6793	0.4451	0.3256	0.441	LLLPIDNIVGAEFK%iTRAQ_8plex_Nterm::::::::::::::iTRAQ_8plex_K:%sample_0%cmpd_3585
						LLLPIDNIVGAEFK	3	7.4457	1.389e-11	717.433	0	iTRAQ_8plex_Nterm::::::::::::::iTRAQ_8plex_K:	0.5019	0.6515	0.5254	0.4366	0.6312	0.4113	0.3061	0.3969	LLLPIDNIVGAEFK%iTRAQ_8plex_Nterm::::::::::::::iTRAQ_8plex_K:%sample_0%cmpd_3586
						KAVAELK	3	5.25248	1.658e-05	557.691	1	iTRAQ_8plex_Nterm:iTRAQ_8plex_K::::::iTRAQ_8plex_K:	42.0306	36.8848	37.3226	38.1469	42.2523	36.331	27.0981	30.4764	KAVAELK%iTRAQ_8plex_Nterm:iTRAQ_8plex_K::::::iTRAQ_8plex_K:%sample_0%cmpd_31038
						LLLPIDNIVGAEFK	3	7.25608	5.738e-11	717.418	0	iTRAQ_8plex_Nterm::::::::::::::iTRAQ_8plex_K:	1.3021	1.1033	1.1846	1.0938	1.1467	0.9048	0.6122	0.735	LLLPIDNIVGAEFK%iTRAQ_8plex_Nterm::::::::::::::iTRAQ_8plex_K:%sample_0%cmpd_3180
						VILCSHLGK	3	7.03325	2.462e-10	541.971	0	iTRAQ_8plex_Nterm::::MMTS:::::iTRAQ_8plex_K:	3.9204	9.6923	8.3446	7.4455	10.7248	2.3321	1.1564	1.2592	VILCSHLGK%iTRAQ_8plex_Nterm::::MMTS:::::iTRAQ_8plex_K:%sample_0%cmpd_16235
						LLLPIDNIVGAEFK	3	6.81574	1.35e-09	717.421	0	iTRAQ_8plex_Nterm::::::::::::::iTRAQ_8plex_K:	2.5379	1.8975	2.0205	2.0772	2.5825	1.6886	0.8309	1.3817	LLLPIDNIVGAEFK%iTRAQ_8plex_Nterm::::::::::::::iTRAQ_8plex_K:%sample_0%cmpd_3163
						INVINNLLEK	3	6.78223	1.568e-09	593.677	0	iTRAQ_8plex_Nterm::::::DEAMID::::iTRAQ_8plex_K:	2.0171	2.5966	2.2736	1.8325	2.1874	1.2725	1.2828	1.7492	INVINNLLEK%iTRAQ_8plex_Nterm::::::DEAMID::::iTRAQ_8plex_K:%sample_0%cmpd_9933
						LLLPIDNIVGAEFK	3	7.20146	8.578e-11	717.435	0	iTRAQ_8plex_Nterm::::::::::::::iTRAQ_8plex_K:	0.7576	0.6943	0.7404	0.8444	0.9492	0.5419	0.3644	0.5145	LLLPIDNIVGAEFK%iTRAQ_8plex_Nterm::::::::::::::iTRAQ_8plex_K:%sample_0%cmpd_3588
						LLLPIDNIVGAEFK	3	7.35812	2.686e-11	717.439	0	iTRAQ_8plex_Nterm::::::::::::::iTRAQ_8plex_K:	0.8617	0.9084	0.9028	0.7148	0.795	0.4597	0.4956	0.49	LLLPIDNIVGAEFK%iTRAQ_8plex_Nterm::::::::::::::iTRAQ_8plex_K:%sample_0%cmpd_3595
						AKGPDPSK	3	5.57415	3.967e-06	571.331	1	iTRAQ_8plex_Nterm::iTRAQ_8plex_K::::::iTRAQ_8plex_K:	47.7253	45.0548	43.0298	44.0083	49.7096	43.5395	32.2384	35.6894	AKGPDPSK%iTRAQ_8plex_Nterm::iTRAQ_8plex_K::::::iTRAQ_8plex_K:%sample_0%cmpd_31511
						LLLPIDNIVGAEFK	3	6.53651	9.068e-09	717.407	0	iTRAQ_8plex_Nterm::::::::::::::iTRAQ_8plex_K:	1.179	1.3697	1.1464	1.1082	1.3394	0.7548	0.5053	0.735	LLLPIDNIVGAEFK%iTRAQ_8plex_Nterm::::::::::::::iTRAQ_8plex_K:%sample_0%cmpd_3160
						LLLPIDNIVGAEFK	3	7.27651	4.933e-11	717.419	0	iTRAQ_8plex_Nterm::::::::::::::iTRAQ_8plex_K:	0.6155	0.4328	0.5779	0.686	0.7131	0.5274	0.3547	0.2744	LLLPIDNIVGAEFK%iTRAQ_8plex_Nterm::::::::::::::iTRAQ_8plex_K:%sample_0%cmpd_3197
						LLLPIDNIVGAEFK	3	6.74276	2.238e-09	717.412	0	iTRAQ_8plex_Nterm::::::::::::::iTRAQ_8plex_K:	0.5161	0.5136	0.535	0.4893	0.8673	0.5709	0.6802	0.441	LLLPIDNIVGAEFK%iTRAQ_8plex_Nterm::::::::::::::iTRAQ_8plex_K:%sample_0%cmpd_3198
						TLAPVAK	3	6.28585	3e-08	436.6	0	iTRAQ_8plex_Nterm:::::::iTRAQ_8plex_K:	0.3693	0.2758	0.3439	0.3694	0.4529	0.2855	0.2478	0.2744	TLAPVAK%iTRAQ_8plex_Nterm:::::::iTRAQ_8plex_K:%sample_0%cmpd_19755
						LLLPIDNIVGAEFK	3	6.66277	3.869e-09	717.417	0	iTRAQ_8plex_Nterm::::::::::::::iTRAQ_8plex_K:	0.3646	0.447	0.4347	0.4557	0.5878	0.329	0.8794	0.3038	LLLPIDNIVGAEFK%iTRAQ_8plex_Nterm::::::::::::::iTRAQ_8plex_K:%sample_0%cmpd_3200
						LLLPIDNIVGAEFK	3	6.60603	5.684e-09	717.417	0	iTRAQ_8plex_Nterm::::::::::::::iTRAQ_8plex_K:	1.8845	1.8643	1.5141	1.5399	1.9609	1.1032	0.9912	0.9554	LLLPIDNIVGAEFK%iTRAQ_8plex_Nterm::::::::::::::iTRAQ_8plex_K:%sample_0%cmpd_3167
						LLLPIDNIVGAEFK	3	6.13193	1.25e-07	717.431	0	iTRAQ_8plex_Nterm::::::::::::::iTRAQ_8plex_K:	0.554	0.6658	0.6687	0.6141	0.6649	0.4403	0.3158	0.3773	LLLPIDNIVGAEFK%iTRAQ_8plex_Nterm::::::::::::::iTRAQ_8plex_K:%sample_0%cmpd_3596
						CDFNVPLK	3	6.44331	1.222e-08	530.609	0	iTRAQ_8plex_Nterm:MMTS:::::::iTRAQ_8plex_K:	24.4361	26.6556	26.8721	22.6236	26.0454	18.1827	13.503	17.5207	CDFNVPLK%iTRAQ_8plex_Nterm:MMTS:::::::iTRAQ_8plex_K:%sample_0%cmpd_8419
						TLAPVAK	3	5.15028	2.393e-05	436.597	0	iTRAQ_8plex_Nterm:::::::iTRAQ_8plex_K:	0.1705	0.1284	0.2579	0.3214	0.2264	0.208	0.1069	0.2352	TLAPVAK%iTRAQ_8plex_Nterm:::::::iTRAQ_8plex_K:%sample_0%cmpd_19811
						TLAPVAK	3	5.78838	6.538e-07	436.609	0	iTRAQ_8plex_Nterm:::::::iTRAQ_8plex_K:	0.1799	0.2045	0.2532	0.2111	0.2361	0.2419	0.1506	0.1813	TLAPVAK%iTRAQ_8plex_Nterm:::::::iTRAQ_8plex_K:%sample_0%cmpd_20594
						FLGSAVENPVRPFVAILGGAK	4	5.95582	1.022e-06	688.394	0	iTRAQ_8plex_Nterm:::::::::::::::::::::iTRAQ_8plex_K:	46.0737	45.5392	45.9284	45.9988	51.0685	43.7039	42.942	45.2186	FLGSAVENPVRPFVAILGGAK%iTRAQ_8plex_Nterm:::::::::::::::::::::iTRAQ_8plex_K:%sample_0%cmpd_8549
						FLGSAVENPVRPFVAILGGAK	4	6.07135	5.035e-07	688.396	0	iTRAQ_8plex_Nterm:::::::::::::::::::::iTRAQ_8plex_K:	48.9287	49.1108	51.2552	48.8676	52.7205	46.8151	46.5668	48.771	FLGSAVENPVRPFVAILGGAK%iTRAQ_8plex_Nterm:::::::::::::::::::::iTRAQ_8plex_K:%sample_0%cmpd_9215
						TLAPVAK	3	5.9303	2.782e-07	436.6	0	iTRAQ_8plex_Nterm:::::::iTRAQ_8plex_K:	0.2415	0.2996	0.3105	0.2591	0.2505	0.2226	0.3013	0.3087	TLAPVAK%iTRAQ_8plex_Nterm:::::::iTRAQ_8plex_K:%sample_0%cmpd_19803
						TLAPVAK	3	5.31593	9.763e-06	436.609	0	iTRAQ_8plex_Nterm:::::::iTRAQ_8plex_K:	0.2462	0.2045	0.2532	0.307	0.265	0.2516	0.1944	0.2254	TLAPVAK%iTRAQ_8plex_Nterm:::::::iTRAQ_8plex_K:%sample_0%cmpd_20541
						LLLPIDNIVGAEFK	3	5.8999	5.238e-07	717.441	0	iTRAQ_8plex_Nterm::::::::::::::iTRAQ_8plex_K:	0.4167	0.4898	0.4729	0.3742	0.6023	0.3435	0.2818	0.2989	LLLPIDNIVGAEFK%iTRAQ_8plex_Nterm::::::::::::::iTRAQ_8plex_K:%sample_0%cmpd_3598
						CDFNVPLK	3	5.47137	4.667e-06	530.614	0	iTRAQ_8plex_Nterm:MMTS:::::::iTRAQ_8plex_K:	24.6448	28.1922	29.6478	25.6798	29.5534	24.2552	15.0532	16.4092	CDFNVPLK%iTRAQ_8plex_Nterm:MMTS:::::::iTRAQ_8plex_K:%sample_0%cmpd_9067
						LLLPIDNIVGAEFK	3	5.63063	2.586e-06	717.418	0	iTRAQ_8plex_Nterm::::::::::::::iTRAQ_8plex_K:	0.161	0.2188	0.2149	0.2159	0.265	0.0871	0.102	0.0882	LLLPIDNIVGAEFK%iTRAQ_8plex_Nterm::::::::::::::iTRAQ_8plex_K:%sample_0%cmpd_3203
						TLAPVAK	3	5.4592	4.4e-06	436.601	0	iTRAQ_8plex_Nterm:::::::iTRAQ_8plex_K:	0.1468	0.1855	0.1911	0.1871	0.2939	0.2371	0.1944	0.196	TLAPVAK%iTRAQ_8plex_Nterm:::::::iTRAQ_8plex_K:%sample_0%cmpd_19823
						TLAPVAK	3	6.86879	5.957e-10	436.597	0	iTRAQ_8plex_Nterm:::::::iTRAQ_8plex_K:	0.3267	0.2473	0.2436	0.2255	0.3276	0.2855	0.2381	0.2254	TLAPVAK%iTRAQ_8plex_Nterm:::::::iTRAQ_8plex_K:%sample_0%cmpd_19770
						TLAPVAK	3	5.05188	4.025e-05	436.61	0	iTRAQ_8plex_Nterm:::::::iTRAQ_8plex_K:	0.2273	0.2473	0.2149	0.2591	0.2891	0.2032	0.2235	0.2058	TLAPVAK%iTRAQ_8plex_Nterm:::::::iTRAQ_8plex_K:%sample_0%cmpd_20614
						TLAPVAK	3	5.19043	1.93e-05	436.615	0	iTRAQ_8plex_Nterm:::::::iTRAQ_8plex_K:	0.1799	0.2283	0.3248	0.1631	0.2554	0.2177	0.1555	0.2156	TLAPVAK%iTRAQ_8plex_Nterm:::::::iTRAQ_8plex_K:%sample_0%cmpd_20585
						LLLPIDNIVGAEFK	3	5.88695	5.665e-07	717.418	0	iTRAQ_8plex_Nterm::::::::::::::iTRAQ_8plex_K:	0.5682	0.3472	0.363	0.3118	0.5155	0.2613	0.1992	0.294	LLLPIDNIVGAEFK%iTRAQ_8plex_Nterm::::::::::::::iTRAQ_8plex_K:%sample_0%cmpd_3201
						TLAPVAK	3	5.1453	2.457e-05	436.609	0	iTRAQ_8plex_Nterm:::::::iTRAQ_8plex_K:	0.322	0.2521	0.3057	0.2878	0.3083	0.2806	0.1846	0.1666	TLAPVAK%iTRAQ_8plex_Nterm:::::::iTRAQ_8plex_K:%sample_0%cmpd_20568
						TLAPVAK	3	5.22216	1.627e-05	436.607	0	iTRAQ_8plex_Nterm:::::::iTRAQ_8plex_K:	0.071	0.1522	0.1337	0.1679	0.2072	0.179	0.1458	0.1519	TLAPVAK%iTRAQ_8plex_Nterm:::::::iTRAQ_8plex_K:%sample_0%cmpd_20654
						LLLPIDNIVGAEFK	3	5.90768	4.996e-07	717.415	0	iTRAQ_8plex_Nterm::::::::::::::iTRAQ_8plex_K:	0.3788	0.3329	0.406	0.2447	0.371	0.1935	0.1749	0.1666	LLLPIDNIVGAEFK%iTRAQ_8plex_Nterm::::::::::::::iTRAQ_8plex_K:%sample_0%cmpd_3204
						TLAPVAK	3	5.27663	1.211e-05	436.593	0	iTRAQ_8plex_Nterm:::::::iTRAQ_8plex_K:	0.2367	0.2568	0.234	0.1775	0.1542	0.1742	0.2041	0.196	TLAPVAK%iTRAQ_8plex_Nterm:::::::iTRAQ_8plex_K:%sample_0%cmpd_19831
						VILCSHLGK	3	5.73692	1.176e-06	541.963	0	iTRAQ_8plex_Nterm::::MMTS:::::iTRAQ_8plex_K:	0.3172	0.2853	0.2245	0.2638	0.3999	0.2758	0.1846	0.1715	VILCSHLGK%iTRAQ_8plex_Nterm::::MMTS:::::iTRAQ_8plex_K:%sample_0%cmpd_12979
						TLAPVAK	3	5.09489	3.21e-05	436.609	0	iTRAQ_8plex_Nterm:::::::iTRAQ_8plex_K:	0.1515	0.1712	0.2341	0.2351	0.265	0.2081	0.2041	0.1813	TLAPVAK%iTRAQ_8plex_Nterm:::::::iTRAQ_8plex_K:%sample_0%cmpd_20622
						LLLPIDNIVGAEFK	3	6.13907	1.195e-07	717.442	0	iTRAQ_8plex_Nterm::::::::::::::iTRAQ_8plex_K:	0.232	0.2425	0.277	0.2543	0.3276	0.2323	0.1555	0.1421	LLLPIDNIVGAEFK%iTRAQ_8plex_Nterm::::::::::::::iTRAQ_8plex_K:%sample_0%cmpd_3601
						TLAPVAK	3	5.22708	1.584e-05	436.596	0	iTRAQ_8plex_Nterm:::::::iTRAQ_8plex_K:	0.0947	0.1094	0.1576	0.1487	0.1108	0.1839	0.1361	0.0931	TLAPVAK%iTRAQ_8plex_Nterm:::::::iTRAQ_8plex_K:%sample_0%cmpd_19856
						TIEDVDVK	3	5.1035	4.568e-05	509.613	0	iTRAQ_8plex_Nterm::::::::iTRAQ_8plex_K:	0.1326	0.176	0.1433	0.1775	0.1734	0.1645	0.1166	0.1225	TIEDVDVK%iTRAQ_8plex_Nterm::::::::iTRAQ_8plex_K:%sample_0%cmpd_25460
						TLAPVAK	3	5.3105	1.006e-05	436.612	0	iTRAQ_8plex_Nterm:::::::iTRAQ_8plex_K:	0.0426	0.038	0.043	0.0576	0.0578	0.0823	0.0923	0.0931	TLAPVAK%iTRAQ_8plex_Nterm:::::::iTRAQ_8plex_K:%sample_0%cmpd_21053
5	P45359	Acetyl-CoA acetyltransferase	69	193	17	TVSLAAQIIK	2	9.16459	4.476e-18	826.496	0	iTRAQ_8plex_Nterm::::::::::iTRAQ_8plex_K:	57.2006	55.5966	57.9077	57.1186	40.9845	46.7954	43.7534	45.6452	TVSLAAQIIK%iTRAQ_8plex_Nterm::::::::::iTRAQ_8plex_K:%sample_0%cmpd_12776
						TVSLAAQIIK	2	9.10419	7.909e-18	826.504	0	iTRAQ_8plex_Nterm::::::::::iTRAQ_8plex_K:	53.0525	56.2783	54.6696	53.7225	36.9524	43.3026	40.1582	41.2357	TVSLAAQIIK%iTRAQ_8plex_Nterm::::::::::iTRAQ_8plex_K:%sample_0%cmpd_13499
						AGDADVIIAGGMENMSR	3	14.5167	1.528e-45	670.985	0	iTRAQ_8plex_Nterm::::::::::::::::::	10.3455	14.2244	13.4696	17.1257	5.7478	5.8207	4.9902	4.5813	AGDADVIIAGGMENMSR%iTRAQ_8plex_Nterm::::::::::::::::::%sample_0%cmpd_16315
						AGDADVIIAGGMENMSR	3	14.0992	6.18e-43	670.969	0	iTRAQ_8plex_Nterm::::::::::::::::::	9.9714	15.2134	14.0234	16.2144	6.032	6.0721	5.5829	5.0614	AGDADVIIAGGMENMSR%iTRAQ_8plex_Nterm::::::::::::::::::%sample_0%cmpd_15680
						TAIGSYGK	2	10.5786	2.302e-24	702.889	0	iTRAQ_8plex_Nterm::::::::iTRAQ_8plex_K:	69.929	66.769	61.2022	61.7224	51.2365	53.114	52.7954	54.1948	TAIGSYGK%iTRAQ_8plex_Nterm::::::::iTRAQ_8plex_K:%sample_0%cmpd_22004
						TAIGSYGK	2	10.8163	1.902e-25	702.874	0	iTRAQ_8plex_Nterm::::::::iTRAQ_8plex_K:	60.8657	59.074	57.0479	54.3155	45.0309	46.8094	46.2356	48.0061	TAIGSYGK%iTRAQ_8plex_Nterm::::::::iTRAQ_8plex_K:%sample_0%cmpd_21232
						EVVIASAVR	2	10.3513	1.424e-23	624.369	0	iTRAQ_8plex_Nterm::::::::::	64.2843	65.8996	59.6693	60.8872	45.3016	47.6475	47.9762	50.2952	EVVIASAVR%iTRAQ_8plex_Nterm::::::::::%sample_0%cmpd_11931
						EVVIASAVR	2	10.7413	2.573e-25	624.356	0	iTRAQ_8plex_Nterm::::::::::	47.0344	51.7174	46.9697	48.1425	26.2522	28.7203	29.435	31.9903	EVVIASAVR%iTRAQ_8plex_Nterm::::::::::%sample_0%cmpd_12645
						EVVIASAVR	2	10.4332	6.118e-24	624.37	0	iTRAQ_8plex_Nterm::::::::::	56.9211	59.7455	56.3652	56.9786	37.179	39.2871	40.5424	43.7055	EVVIASAVR%iTRAQ_8plex_Nterm::::::::::%sample_0%cmpd_11238
						FGSTIEGLAK	3	11.7667	8.519e-30	544.307	0	iTRAQ_8plex_Nterm::::::::::iTRAQ_8plex_K:	47.802	50.4531	47.8295	49.0405	35.2661	20.916	35.5812	37.3353	FGSTIEGLAK%iTRAQ_8plex_Nterm::::::::::iTRAQ_8plex_K:%sample_0%cmpd_11356
						TVSLAAQIIK	3	10.1775	2.9e-22	551.329	0	iTRAQ_8plex_Nterm::::::::::iTRAQ_8plex_K:	30.9934	33.9361	35.3013	31.21	14.1886	18.5648	15.3979	16.1937	TVSLAAQIIK%iTRAQ_8plex_Nterm::::::::::iTRAQ_8plex_K:%sample_0%cmpd_12784
						DVPAVDLGATAIK	3	11.8096	4.389e-30	626.693	0	iTRAQ_8plex_Nterm:::::::::::::iTRAQ_8plex_K:	38.3654	41.7924	39.9637	40.6364	18.544	16.4554	20.0091	21.3433	DVPAVDLGATAIK%iTRAQ_8plex_Nterm:::::::::::::iTRAQ_8plex_K:%sample_0%cmpd_16238
						TVSLAAQIIK	3	10.0109	1.583e-21	551.331	0	iTRAQ_8plex_Nterm::::::::::iTRAQ_8plex_K:	50.1837	50.5385	52.7211	46.4077	21.0445	26.3063	21.9867	23.3131	TVSLAAQIIK%iTRAQ_8plex_Nterm::::::::::iTRAQ_8plex_K:%sample_0%cmpd_13528
						TVSLAAQIIK	3	9.39932	6.37e-19	551.345	0	iTRAQ_8plex_Nterm::::::::::iTRAQ_8plex_K:	3.6459	15.5609	11.3776	12.4586	5.1504	1.5822	0.9718	1.127	TVSLAAQIIK%iTRAQ_8plex_Nterm::::::::::iTRAQ_8plex_K:%sample_0%cmpd_14873
						FGSTIEGLAK	3	11.1712	8.291e-27	544.309	0	iTRAQ_8plex_Nterm::::::::::iTRAQ_8plex_K:	45.7	45.0922	44.8635	46.4502	33.5703	19.9049	34.8476	35.7969	FGSTIEGLAK%iTRAQ_8plex_Nterm::::::::::iTRAQ_8plex_K:%sample_0%cmpd_12041
						EEQDEFALASQK	3	9.73278	4.207e-20	668.327	0	iTRAQ_8plex_Nterm::::::::::::iTRAQ_8plex_K:	46.3341	42.4429	40.8845	42.7654	26.5119	26.3199	27.3986	26.6641	EEQDEFALASQK%iTRAQ_8plex_Nterm::::::::::::iTRAQ_8plex_K:%sample_0%cmpd_25249
						EVVIASAVR	2	10.5625	1.801e-24	624.358	0	iTRAQ_8plex_Nterm::::::::::	48.0194	50.5325	48.1734	48.9724	27.2351	29.2573	29.3865	32.7645	EVVIASAVR%iTRAQ_8plex_Nterm::::::::::%sample_0%cmpd_13375
						DVPAVDLGATAIK	2	8.57781	7.88e-16	939.552	0	iTRAQ_8plex_Nterm:::::::::::::iTRAQ_8plex_K:	55.5528	58.2948	52.8639	53.5685	33.5464	31.7685	36.4561	40.844	DVPAVDLGATAIK%iTRAQ_8plex_Nterm:::::::::::::iTRAQ_8plex_K:%sample_0%cmpd_16247
						TVSLAAQIIK	3	9.48361	2.849e-19	551.338	0	iTRAQ_8plex_Nterm::::::::::iTRAQ_8plex_K:	1.2926	1.441	1.4377	1.3241	0.3951	0.6677	0.4908	0.5929	TVSLAAQIIK%iTRAQ_8plex_Nterm::::::::::iTRAQ_8plex_K:%sample_0%cmpd_13579
						DVPAVDLGATAIK	3	12.2626	1.812e-32	626.677	0	iTRAQ_8plex_Nterm:::::::::::::iTRAQ_8plex_K:	20.6198	24.0826	23.5285	23.1078	8.6336	7.8527	9.8296	10.1082	DVPAVDLGATAIK%iTRAQ_8plex_Nterm:::::::::::::iTRAQ_8plex_K:%sample_0%cmpd_15606
						TVSLAAQIIK	3	9.11894	8.8e-18	551.332	0	iTRAQ_8plex_Nterm::::::::::iTRAQ_8plex_K:	4.9242	6.5867	6.9545	4.7828	2.5728	2.9515	2.3615	1.8766	TVSLAAQIIK%iTRAQ_8plex_Nterm::::::::::iTRAQ_8plex_K:%sample_0%cmpd_12799
						VCGSGLR	2	5.56103	2.414e-07	521.257	0	iTRAQ_8plex_Nterm::MMTS::::::	74.3774	78.4728	79.2427	75.0624	55.7515	57.3288	53.4571	54.078	VCGSGLR%iTRAQ_8plex_Nterm::MMTS::::::%sample_0%cmpd_6645
						EEQDEFALASQK	3	9.5288	3.063e-19	668.326	0	iTRAQ_8plex_Nterm::::::::::::iTRAQ_8plex_K:	47.7777	46.7143	43.588	44.5544	27.8609	27.815	28.9972	27.9182	EEQDEFALASQK%iTRAQ_8plex_Nterm::::::::::::iTRAQ_8plex_K:%sample_0%cmpd_24370
						EEQDEFALASQK	3	9.54124	2.717e-19	668.347	0	iTRAQ_8plex_Nterm::::::::::::iTRAQ_8plex_K:	48.5367	46.5487	43.8948	43.3031	26.893	26.6543	28.3807	25.5132	EEQDEFALASQK%iTRAQ_8plex_Nterm::::::::::::iTRAQ_8plex_K:%sample_0%cmpd_26121
						TVSLAAQIIK	3	9.36414	8.894e-19	551.329	0	iTRAQ_8plex_Nterm::::::::::iTRAQ_8plex_K:	0.9706	1.0272	1.132	0.9882	0.4288	0.4161	0.4373	0.2695	TVSLAAQIIK%iTRAQ_8plex_Nterm::::::::::iTRAQ_8plex_K:%sample_0%cmpd_12976
						TVSLAAQIIK	3	9.40591	5.983e-19	551.334	0	iTRAQ_8plex_Nterm::::::::::iTRAQ_8plex_K:	0.8523	1.0463	1.0365	1.0122	0.4143	0.5129	0.4519	0.4018	TVSLAAQIIK%iTRAQ_8plex_Nterm::::::::::iTRAQ_8plex_K:%sample_0%cmpd_13635
						TVSLAAQIIK	3	10.055	1.013e-21	551.334	0	iTRAQ_8plex_Nterm::::::::::iTRAQ_8plex_K:	0.9896	1.2555	1.2658	0.8539	0.5252	0.5564	0.4422	0.4851	TVSLAAQIIK%iTRAQ_8plex_Nterm::::::::::iTRAQ_8plex_K:%sample_0%cmpd_13601
						TVSLAAQIIK	3	8.63938	6.556e-16	551.332	0	iTRAQ_8plex_Nterm::::::::::iTRAQ_8plex_K:	0.947	1.1699	1.1272	1.0314	0.4673	0.4838	0.4033	0.4263	TVSLAAQIIK%iTRAQ_8plex_Nterm::::::::::iTRAQ_8plex_K:%sample_0%cmpd_12906
						APYLANNAR	2	8.06118	3.816e-14	647.835	0	iTRAQ_8plex_Nterm::::::DEAMID::::	38.2136	38.0351	33.9884	35.7671	15.4461	17.9456	15.4174	16.62	APYLANNAR%iTRAQ_8plex_Nterm::::::DEAMID::::%sample_0%cmpd_19624
						TVSLAAQIIK	3	9.39095	6.897e-19	551.33	0	iTRAQ_8plex_Nterm::::::::::iTRAQ_8plex_K:	0.9754	1.1081	1.175	1.1226	0.3324	0.6048	0.3644	0.2548	TVSLAAQIIK%iTRAQ_8plex_Nterm::::::::::iTRAQ_8plex_K:%sample_0%cmpd_13007
						AGLPVEIPAMTINK	3	10.1809	3.197e-22	688.067	0	iTRAQ_8plex_Nterm::::::::::::::iTRAQ_8plex_K:	35.719	42.1779	37.528	41.9172	21.4106	16.3103	17.2056	16.9925	AGLPVEIPAMTINK%iTRAQ_8plex_Nterm::::::::::::::iTRAQ_8plex_K:%sample_0%cmpd_12156
						TVSLAAQIIK	3	9.04037	1.811e-17	551.329	0	iTRAQ_8plex_Nterm::::::::::iTRAQ_8plex_K:	0.6013	0.9845	0.8359	0.8827	0.3276	0.3435	0.3353	0.2303	TVSLAAQIIK%iTRAQ_8plex_Nterm::::::::::iTRAQ_8plex_K:%sample_0%cmpd_13014
						EEQDEFALASQK	3	9.03424	3.179e-17	668.356	0	iTRAQ_8plex_Nterm::::::::::::iTRAQ_8plex_K:	50.0473	48.0042	45.2417	46.0714	25.7756	25.7401	26.8747	25.4204	EEQDEFALASQK%iTRAQ_8plex_Nterm::::::::::::iTRAQ_8plex_K:%sample_0%cmpd_26698
						TVSLAAQIIK	3	9.48027	2.942e-19	551.331	0	iTRAQ_8plex_Nterm::::::::::iTRAQ_8plex_K:	0.7718	0.7324	1.0795	0.9403	0.3517	0.5032	0.3596	0.3087	TVSLAAQIIK%iTRAQ_8plex_Nterm::::::::::iTRAQ_8plex_K:%sample_0%cmpd_12961
						TVSLAAQIIK	3	9.31257	1.447e-18	551.337	0	iTRAQ_8plex_Nterm::::::::::iTRAQ_8plex_K:	0.8712	0.8893	1.1798	0.9163	0.3565	0.4306	0.447	0.3528	TVSLAAQIIK%iTRAQ_8plex_Nterm::::::::::iTRAQ_8plex_K:%sample_0%cmpd_13613
						FGSTIEGLAK	3	9.17839	6.433e-18	544.3	0	iTRAQ_8plex_Nterm::::::::::iTRAQ_8plex_K:	7.5472	23.1699	17.3576	20.2921	8.9854	1.708	2.0893	2.7831	FGSTIEGLAK%iTRAQ_8plex_Nterm::::::::::iTRAQ_8plex_K:%sample_0%cmpd_12739
						TVSLAAQIIK	3	9.03363	1.926e-17	551.336	0	iTRAQ_8plex_Nterm::::::::::iTRAQ_8plex_K:	0.8191	0.7181	0.7451	0.758	0.2843	0.4016	0.2429	0.3479	TVSLAAQIIK%iTRAQ_8plex_Nterm::::::::::iTRAQ_8plex_K:%sample_0%cmpd_13660
						APYLANNAR	2	8.52503	7.104e-16	647.336	0	iTRAQ_8plex_Nterm::::::::::	60.524	57.6739	57.559	55.8508	38.5132	39.4174	39.8083	42.833	APYLANNAR%iTRAQ_8plex_Nterm::::::::::%sample_0%cmpd_22746
						TVSLAAQIIK	3	8.88558	7.376e-17	551.328	0	iTRAQ_8plex_Nterm::::::::::iTRAQ_8plex_K:	0.9991	0.9987	1.3947	1.1082	0.3758	0.5177	0.4956	0.441	TVSLAAQIIK%iTRAQ_8plex_Nterm::::::::::iTRAQ_8plex_K:%sample_0%cmpd_12997
						TVSLAAQIIK	3	9.06402	1.458e-17	551.329	0	iTRAQ_8plex_Nterm::::::::::iTRAQ_8plex_K:	0.8238	1.227	1.3231	1.0698	0.3662	0.4209	0.3644	0.3528	TVSLAAQIIK%iTRAQ_8plex_Nterm::::::::::iTRAQ_8plex_K:%sample_0%cmpd_12988
						TVSLAAQIIK	3	9.23456	3.008e-18	551.331	0	iTRAQ_8plex_Nterm::::::::::iTRAQ_8plex_K:	0.857	1.1128	1.1081	1.0986	0.2987	0.3629	0.3304	0.3283	TVSLAAQIIK%iTRAQ_8plex_Nterm::::::::::iTRAQ_8plex_K:%sample_0%cmpd_13010
						AGLPVEIPAMTINK	3	9.76973	2.012e-20	688.067	0	iTRAQ_8plex_Nterm::::::::::::::iTRAQ_8plex_K:	45.8982	53.4729	48.7141	52.7105	32.5202	26.427	28.0358	27.8551	AGLPVEIPAMTINK%iTRAQ_8plex_Nterm::::::::::::::iTRAQ_8plex_K:%sample_0%cmpd_11473
						ILVTLVHAMQK	3	10.2471	1.958e-22	621.038	0	iTRAQ_8plex_Nterm:::::::::::iTRAQ_8plex_K:	52.9951	60.6493	61.2576	57.5223	40.47	39.7228	42.5589	43.4113	ILVTLVHAMQK%iTRAQ_8plex_Nterm:::::::::::iTRAQ_8plex_K:%sample_0%cmpd_11538
						TVSLAAQIIK	3	8.92702	5.076e-17	551.324	0	iTRAQ_8plex_Nterm::::::::::iTRAQ_8plex_K:	1.946	2.1639	1.987	1.7606	1.4598	1.1854	1.3216	1.3327	TVSLAAQIIK%iTRAQ_8plex_Nterm::::::::::iTRAQ_8plex_K:%sample_0%cmpd_15639
						ILVTLVHAMQK	3	10.2465	1.969e-22	621.04	0	iTRAQ_8plex_Nterm:::::::::::iTRAQ_8plex_K:	40.2545	40.4222	42.4525	39.7388	33.0937	33.1087	34.2209	35.2923	ILVTLVHAMQK%iTRAQ_8plex_Nterm:::::::::::iTRAQ_8plex_K:%sample_0%cmpd_12240
						TVSLAAQIIK	3	8.81916	1.338e-16	551.332	0	iTRAQ_8plex_Nterm::::::::::iTRAQ_8plex_K:	0.7197	0.9702	0.8598	0.7915	0.4336	0.4451	0.2575	0.2548	TVSLAAQIIK%iTRAQ_8plex_Nterm::::::::::iTRAQ_8plex_K:%sample_0%cmpd_13643
						TVSLAAQIIK	3	9.43569	4.506e-19	551.337	0	iTRAQ_8plex_Nterm::::::::::iTRAQ_8plex_K:	0.5066	0.6706	0.8263	0.662	0.2505	0.2806	0.2964	0.2156	TVSLAAQIIK%iTRAQ_8plex_Nterm::::::::::iTRAQ_8plex_K:%sample_0%cmpd_13731
						TVSLAAQIIK	3	8.85229	9.946e-17	551.33	0	iTRAQ_8plex_Nterm::::::::::iTRAQ_8plex_K:	0.9327	1.1414	1.2944	0.8347	0.4481	0.508	0.6074	0.441	TVSLAAQIIK%iTRAQ_8plex_Nterm::::::::::iTRAQ_8plex_K:%sample_0%cmpd_12900
						TVSLAAQIIK	3	9.57256	1.21e-19	551.334	0	iTRAQ_8plex_Nterm::::::::::iTRAQ_8plex_K:	0.5492	0.5184	0.6018	0.4749	0.2361	0.3242	0.2089	0.1862	TVSLAAQIIK%iTRAQ_8plex_Nterm::::::::::iTRAQ_8plex_K:%sample_0%cmpd_13713
						ILVTLVHAMQK	3	10.386	4.61e-23	621.025	0	iTRAQ_8plex_Nterm:::::::::::iTRAQ_8plex_K:	43.0575	50.9996	52.3492	50.3175	25.8673	24.1436	27.3024	28.0559	ILVTLVHAMQK%iTRAQ_8plex_Nterm:::::::::::iTRAQ_8plex_K:%sample_0%cmpd_10757
						TVSLAAQIIK	3	8.73148	2.916e-16	551.332	0	iTRAQ_8plex_Nterm::::::::::iTRAQ_8plex_K:	0.9991	0.9511	1.2753	1.1561	0.4722	0.4742	0.2867	0.5635	TVSLAAQIIK%iTRAQ_8plex_Nterm::::::::::iTRAQ_8plex_K:%sample_0%cmpd_13002
						TAIGSYGK	3	10.9503	5.762e-26	468.917	0	iTRAQ_8plex_Nterm::::::::iTRAQ_8plex_K:	23.8629	26.1416	25.0568	26.2642	10.5124	11.6217	14.376	10.5197	TAIGSYGK%iTRAQ_8plex_Nterm::::::::iTRAQ_8plex_K:%sample_0%cmpd_21226
						TAIGSYGK	3	10.4798	9.307e-24	468.942	0	iTRAQ_8plex_Nterm::::::::iTRAQ_8plex_K:	12.1781	14.0629	13.231	13.3365	7.0439	7.0496	7.6329	5.9484	TAIGSYGK%iTRAQ_8plex_Nterm::::::::iTRAQ_8plex_K:%sample_0%cmpd_23493
						ILVTLVHAMQK	3	9.71664	4.11e-20	621.029	0	iTRAQ_8plex_Nterm:::::::::::iTRAQ_8plex_K:	9.4506	13.3208	13.4649	12.3289	5.6128	4.5965	5.2185	5.4485	ILVTLVHAMQK%iTRAQ_8plex_Nterm:::::::::::iTRAQ_8plex_K:%sample_0%cmpd_12947
						TVSLAAQIIK	3	9.3103	1.479e-18	551.335	0	iTRAQ_8plex_Nterm::::::::::iTRAQ_8plex_K:	0.8712	0.8513	1.0938	0.969	0.2987	0.5516	0.3596	0.2793	TVSLAAQIIK%iTRAQ_8plex_Nterm::::::::::iTRAQ_8plex_K:%sample_0%cmpd_12923
						TVSLAAQIIK	3	8.01659	1.261e-13	551.336	0	iTRAQ_8plex_Nterm::::::::::iTRAQ_8plex_K:	2.4101	2.8345	3.3006	2.3219	1.2671	1.3548	1.4771	1.4111	TVSLAAQIIK%iTRAQ_8plex_Nterm::::::::::iTRAQ_8plex_K:%sample_0%cmpd_16274
						TAIGSYGK	3	10.6533	1.465e-24	468.925	0	iTRAQ_8plex_Nterm::::::::iTRAQ_8plex_K:	25.5107	29.1093	27.1394	27.4684	13.0227	13.3394	8.2481	11.6075	TAIGSYGK%iTRAQ_8plex_Nterm::::::::iTRAQ_8plex_K:%sample_0%cmpd_22757
						TAIGSYGK	3	9.98601	1.527e-21	468.925	0	iTRAQ_8plex_Nterm::::::::iTRAQ_8plex_K:	16.9409	19.0416	17.2094	18.3155	7.4532	8.2978	9.4929	7.8396	TAIGSYGK%iTRAQ_8plex_Nterm::::::::iTRAQ_8plex_K:%sample_0%cmpd_22001
						ILVTLVHAMQK	3	10.0669	1.242e-21	621.035	0	iTRAQ_8plex_Nterm:::::::::::iTRAQ_8plex_K:	1.5862	2.0165	2.0969	1.823	0.7805	0.7693	0.9281	0.7791	ILVTLVHAMQK%iTRAQ_8plex_Nterm:::::::::::iTRAQ_8plex_K:%sample_0%cmpd_11606
						APYLANNAR	2	8.3834	2.417e-15	647.358	0	iTRAQ_8plex_Nterm::::::::::	58.8676	60.078	55.9837	55.2233	36.2686	38.3004	39.0073	41.354	APYLANNAR%iTRAQ_8plex_Nterm::::::::::%sample_0%cmpd_23483
						TVSLAAQIIK	3	9.06248	1.479e-17	551.328	0	iTRAQ_8plex_Nterm::::::::::iTRAQ_8plex_K:	0.6723	0.8798	0.683	0.5805	0.2505	0.3677	0.1846	0.2989	TVSLAAQIIK%iTRAQ_8plex_Nterm::::::::::iTRAQ_8plex_K:%sample_0%cmpd_13020
						TVSLAAQIIK	3	8.12555	5.166e-14	551.336	0	iTRAQ_8plex_Nterm::::::::::iTRAQ_8plex_K:	2.6752	2.8059	2.8133	2.3747	1.0358	1.3693	0.9281	1.0338	TVSLAAQIIK%iTRAQ_8plex_Nterm::::::::::iTRAQ_8plex_K:%sample_0%cmpd_12843
						TVSLAAQIIK	3	8.18106	3.264e-14	551.333	0	iTRAQ_8plex_Nterm::::::::::iTRAQ_8plex_K:	1.3778	1.5409	1.6957	1.0794	0.4481	0.6	0.5636	0.3283	TVSLAAQIIK%iTRAQ_8plex_Nterm::::::::::iTRAQ_8plex_K:%sample_0%cmpd_12949
						ILVTLVHAMQK	3	10.2593	1.726e-22	621.041	0	iTRAQ_8plex_Nterm:::::::::::iTRAQ_8plex_K:	15.7148	19.5937	20.3479	18.7477	8.4893	7.1416	8.5567	8.6727	ILVTLVHAMQK%iTRAQ_8plex_Nterm:::::::::::iTRAQ_8plex_K:%sample_0%cmpd_12226
						EVVIASAVR	3	11.7312	4.937e-30	416.572	0	iTRAQ_8plex_Nterm::::::::::	2.4716	3.1816	3.162	2.792	1.2093	1.1467	1.2779	1.0583	EVVIASAVR%iTRAQ_8plex_Nterm::::::::::%sample_0%cmpd_13378
						ILVTLVHAMQK	3	9.84281	1.182e-20	621.038	0	iTRAQ_8plex_Nterm:::::::::::iTRAQ_8plex_K:	21.3396	26.6224	26.1176	25.0175	12.2088	11.0123	12.3905	12.4406	ILVTLVHAMQK%iTRAQ_8plex_Nterm:::::::::::iTRAQ_8plex_K:%sample_0%cmpd_11548
						TVSLAAQIIK	3	8.78873	1.755e-16	551.333	0	iTRAQ_8plex_Nterm::::::::::iTRAQ_8plex_K:	0.7007	1.0986	1.0174	0.7771	0.3373	0.6241	0.4276	0.4753	TVSLAAQIIK%iTRAQ_8plex_Nterm::::::::::iTRAQ_8plex_K:%sample_0%cmpd_12888
						ILVTLVHAMQK	3	9.96931	3.333e-21	621.04	0	iTRAQ_8plex_Nterm:::::::::::iTRAQ_8plex_K:	0.9896	1.617	1.5094	1.4728	0.6071	0.508	0.5782	0.6664	ILVTLVHAMQK%iTRAQ_8plex_Nterm:::::::::::iTRAQ_8plex_K:%sample_0%cmpd_11615
						TVSLAAQIIK	3	8.19707	2.857e-14	551.333	0	iTRAQ_8plex_Nterm::::::::::iTRAQ_8plex_K:	1.5341	1.3221	1.796	1.5447	0.6071	0.6774	0.4616	0.4312	TVSLAAQIIK%iTRAQ_8plex_Nterm::::::::::iTRAQ_8plex_K:%sample_0%cmpd_12933
						ILVTLVHAMQK	3	9.69323	5.171e-20	621.033	0	iTRAQ_8plex_Nterm:::::::::::iTRAQ_8plex_K:	25.2739	30.1033	30.8077	30.2989	15.3017	14.254	16.1949	16.8552	ILVTLVHAMQK%iTRAQ_8plex_Nterm:::::::::::iTRAQ_8plex_K:%sample_0%cmpd_9930
						TVSLAAQIIK	3	8.27887	1.442e-14	551.329	0	iTRAQ_8plex_Nterm::::::::::iTRAQ_8plex_K:	1.3021	1.5932	1.5332	1.4344	0.6408	0.7984	0.5782	0.5831	TVSLAAQIIK%iTRAQ_8plex_Nterm::::::::::iTRAQ_8plex_K:%sample_0%cmpd_12863
						TVSLAAQIIK	3	8.09657	6.557e-14	551.338	0	iTRAQ_8plex_Nterm::::::::::iTRAQ_8plex_K:	1.0227	1.227	1.2037	1.0266	0.5348	0.7161	0.3207	0.539	TVSLAAQIIK%iTRAQ_8plex_Nterm::::::::::iTRAQ_8plex_K:%sample_0%cmpd_13628
						TVSLAAQIIK	3	8.56514	1.252e-15	551.336	0	iTRAQ_8plex_Nterm::::::::::iTRAQ_8plex_K:	5.0047	4.1375	4.6428	3.905	1.4936	1.7999	1.584	1.4895	TVSLAAQIIK%iTRAQ_8plex_Nterm::::::::::iTRAQ_8plex_K:%sample_0%cmpd_12812
						TVSLAAQIIK	3	7.80792	6.744e-13	551.332	0	iTRAQ_8plex_Nterm::::::::::iTRAQ_8plex_K:	8.0256	8.1609	4.232	3.4493	2.7896	2.5644	1.307	1.6071	TVSLAAQIIK%iTRAQ_8plex_Nterm::::::::::iTRAQ_8plex_K:%sample_0%cmpd_13551
						ILVTLVHAMQK	3	9.6087	1.179e-19	621.044	0	iTRAQ_8plex_Nterm:::::::::::iTRAQ_8plex_K:	0.6487	1.0035	1.0795	0.8059	0.3854	0.358	0.2721	0.4263	ILVTLVHAMQK%iTRAQ_8plex_Nterm:::::::::::iTRAQ_8plex_K:%sample_0%cmpd_12316
						TVSLAAQIIK	3	9.37696	7.877e-19	551.33	0	iTRAQ_8plex_Nterm::::::::::iTRAQ_8plex_K:	0.5824	0.6515	0.6687	0.6237	0.2794	0.329	0.1846	0.2793	TVSLAAQIIK%iTRAQ_8plex_Nterm::::::::::iTRAQ_8plex_K:%sample_0%cmpd_13709
						TVSLAAQIIK	3	8.45044	3.367e-15	551.335	0	iTRAQ_8plex_Nterm::::::::::iTRAQ_8plex_K:	0.4498	0.4185	0.4203	0.4366	0.159	0.2322	0.1944	0.1568	TVSLAAQIIK%iTRAQ_8plex_Nterm::::::::::iTRAQ_8plex_K:%sample_0%cmpd_13718
						TAIGSYGK	3	9.08007	9.44e-18	468.924	0	iTRAQ_8plex_Nterm::::::::iTRAQ_8plex_K:	3.5085	10.0013	6.5963	8.069	4.1964	1.8241	2.1282	2.0775	TAIGSYGK%iTRAQ_8plex_Nterm::::::::iTRAQ_8plex_K:%sample_0%cmpd_25124
						ILVTLVHAMQK	3	9.19644	5.938e-18	621.043	0	iTRAQ_8plex_Nterm:::::::::::iTRAQ_8plex_K:	15.0709	19.4653	19.3449	18.3975	8.3544	7.8239	8.6928	8.5306	ILVTLVHAMQK%iTRAQ_8plex_Nterm:::::::::::iTRAQ_8plex_K:%sample_0%cmpd_12252
						TVSLAAQIIK	3	8.56202	1.286e-15	551.338	0	iTRAQ_8plex_Nterm::::::::::iTRAQ_8plex_K:	0.4166	0.6373	0.9171	0.5373	0.2168	0.3193	0.311	0.2695	TVSLAAQIIK%iTRAQ_8plex_Nterm::::::::::iTRAQ_8plex_K:%sample_0%cmpd_13689
						ILVTLVHAMQK	3	9.81427	1.569e-20	621.045	0	iTRAQ_8plex_Nterm:::::::::::iTRAQ_8plex_K:	0.5918	0.9084	0.8837	0.6812	0.3228	0.358	0.4373	0.4606	ILVTLVHAMQK%iTRAQ_8plex_Nterm:::::::::::iTRAQ_8plex_K:%sample_0%cmpd_12312
						TVSLAAQIIK	3	9.22901	3.169e-18	551.336	0	iTRAQ_8plex_Nterm::::::::::iTRAQ_8plex_K:	0.6155	0.4851	0.5254	0.5373	0.2843	0.3242	0.2867	0.1862	TVSLAAQIIK%iTRAQ_8plex_Nterm::::::::::iTRAQ_8plex_K:%sample_0%cmpd_13702
						ILVTLVHAMQK	3	9.07367	1.847e-17	621.029	0	iTRAQ_8plex_Nterm:::::::::::iTRAQ_8plex_K:	20.5251	24.5916	26.17	24.5376	11.5774	11.022	12.5507	12.6071	ILVTLVHAMQK%iTRAQ_8plex_Nterm:::::::::::iTRAQ_8plex_K:%sample_0%cmpd_9915
						ILVTLVHAMQK	3	9.36221	1.253e-18	621.044	0	iTRAQ_8plex_Nterm:::::::::::iTRAQ_8plex_K:	0.4451	0.6087	0.8311	0.5613	0.2313	0.2661	0.3984	0.3234	ILVTLVHAMQK%iTRAQ_8plex_Nterm:::::::::::iTRAQ_8plex_K:%sample_0%cmpd_12319
						TVSLAAQIIK	3	8.90531	6.176e-17	551.335	0	iTRAQ_8plex_Nterm::::::::::iTRAQ_8plex_K:	0.3693	0.5707	0.4585	0.5373	0.1831	0.179	0.2041	0.1715	TVSLAAQIIK%iTRAQ_8plex_Nterm::::::::::iTRAQ_8plex_K:%sample_0%cmpd_13747
						TVSLAAQIIK	3	9.16975	5.5e-18	551.332	0	iTRAQ_8plex_Nterm::::::::::iTRAQ_8plex_K:	0.5492	0.6991	0.6783	0.5709	0.1734	0.3581	0.3061	0.294	TVSLAAQIIK%iTRAQ_8plex_Nterm::::::::::iTRAQ_8plex_K:%sample_0%cmpd_13118
						TVSLAAQIIK	3	7.04702	2.12e-10	551.325	0	iTRAQ_8plex_Nterm::::::::::iTRAQ_8plex_K:	6.4583	6.6486	3.2049	3.3341	2.5632	2.3176	1.7347	1.5385	TVSLAAQIIK%iTRAQ_8plex_Nterm::::::::::iTRAQ_8plex_K:%sample_0%cmpd_12833
						ILVTLVHAMQK	3	9.53747	2.349e-19	621.037	0	iTRAQ_8plex_Nterm:::::::::::iTRAQ_8plex_K:	0.6818	0.9464	0.8216	0.7436	0.3758	0.3097	0.3984	0.2303	ILVTLVHAMQK%iTRAQ_8plex_Nterm:::::::::::iTRAQ_8plex_K:%sample_0%cmpd_11660
						ILVTLVHAMQK	3	8.43672	5.238e-15	621.043	0	iTRAQ_8plex_Nterm:::::::::::iTRAQ_8plex_K:	1.1648	1.1937	1.0986	1.1034	0.5926	0.5177	0.5636	0.539	ILVTLVHAMQK%iTRAQ_8plex_Nterm:::::::::::iTRAQ_8plex_K:%sample_0%cmpd_12282
						TVSLAAQIIK	3	8.8345	1.166e-16	551.335	0	iTRAQ_8plex_Nterm::::::::::iTRAQ_8plex_K:	0.5871	0.7467	0.5875	0.6236	0.2746	0.3484	0.2721	0.245	TVSLAAQIIK%iTRAQ_8plex_Nterm::::::::::iTRAQ_8plex_K:%sample_0%cmpd_13679
						TVSLAAQIIK	3	8.64063	6.485e-16	551.335	0	iTRAQ_8plex_Nterm::::::::::iTRAQ_8plex_K:	0.3125	0.447	0.4968	0.2926	0.0964	0.1597	0.0729	0.1176	TVSLAAQIIK%iTRAQ_8plex_Nterm::::::::::iTRAQ_8plex_K:%sample_0%cmpd_13755
						TVSLAAQIIK	3	8.63124	7.04e-16	551.331	0	iTRAQ_8plex_Nterm::::::::::iTRAQ_8plex_K:	0.5019	0.4993	0.6114	0.4653	0.2216	0.2564	0.1555	0.196	TVSLAAQIIK%iTRAQ_8plex_Nterm::::::::::iTRAQ_8plex_K:%sample_0%cmpd_13032
						TVSLAAQIIK	3	8.31623	1.053e-14	551.329	0	iTRAQ_8plex_Nterm::::::::::iTRAQ_8plex_K:	0.5682	0.5564	0.7977	0.5613	0.2554	0.2806	0.1944	0.2499	TVSLAAQIIK%iTRAQ_8plex_Nterm::::::::::iTRAQ_8plex_K:%sample_0%cmpd_13024
						ILVTLVHAMQK	3	9.91539	5.728e-21	621.038	0	iTRAQ_8plex_Nterm:::::::::::iTRAQ_8plex_K:	1.9081	9.9586	7.2842	8.3377	3.3292	1.0838	0.6122	0.7203	ILVTLVHAMQK%iTRAQ_8plex_Nterm:::::::::::iTRAQ_8plex_K:%sample_0%cmpd_13665
						TVSLAAQIIK	3	8.45858	3.14e-15	551.335	0	iTRAQ_8plex_Nterm::::::::::iTRAQ_8plex_K:	0.3078	0.2283	0.32	0.2255	0.1686	0.1064	0.1069	0.1617	TVSLAAQIIK%iTRAQ_8plex_Nterm::::::::::iTRAQ_8plex_K:%sample_0%cmpd_13758
						EVVIASAVR	3	11.0816	7.933e-27	416.8	0	iTRAQ_8plex_Nterm::::::::::	11.9838	15.2661	14.8166	16.0369	5.0733	5.574	5.0291	5.4633	EVVIASAVR%iTRAQ_8plex_Nterm::::::::::%sample_0%cmpd_11244
						ILVTLVHAMQK	3	8.85479	1.346e-16	621.032	0	iTRAQ_8plex_Nterm:::::::::::iTRAQ_8plex_K:	3.0113	13.5253	9.6055	12.1802	5.4491	1.2967	1.1953	1.1563	ILVTLVHAMQK%iTRAQ_8plex_Nterm:::::::::::iTRAQ_8plex_K:%sample_0%cmpd_12931
						TVSLAAQIIK	3	8.36285	7.102e-15	551.332	0	iTRAQ_8plex_Nterm::::::::::iTRAQ_8plex_K:	0.303	0.4423	0.5541	0.379	0.1831	0.1548	0.1118	0.196	TVSLAAQIIK%iTRAQ_8plex_Nterm::::::::::iTRAQ_8plex_K:%sample_0%cmpd_13035
						TVSLAAQIIK	3	8.14097	4.549e-14	551.335	0	iTRAQ_8plex_Nterm::::::::::iTRAQ_8plex_K:	0.6297	0.7134	1.0509	0.7148	0.318	0.3822	0.4082	0.2548	TVSLAAQIIK%iTRAQ_8plex_Nterm::::::::::iTRAQ_8plex_K:%sample_0%cmpd_13670
						TVSLAAQIIK	3	8.18653	3.119e-14	551.339	0	iTRAQ_8plex_Nterm::::::::::iTRAQ_8plex_K:	0.1989	0.2473	0.4203	0.2495	0.1204	0.1452	0.1312	0.0784	TVSLAAQIIK%iTRAQ_8plex_Nterm::::::::::iTRAQ_8plex_K:%sample_0%cmpd_13716
						EVVIASAVR	3	10.5351	3.334e-24	416.57	0	iTRAQ_8plex_Nterm::::::::::	2.1543	3.077	3.0904	3.1566	1.137	1.1951	1.1079	1.0632	EVVIASAVR%iTRAQ_8plex_Nterm::::::::::%sample_0%cmpd_12650
						TVSLAAQIIK	3	8.12092	5.367e-14	551.331	0	iTRAQ_8plex_Nterm::::::::::iTRAQ_8plex_K:	0.4451	0.5469	0.6448	0.5853	0.2313	0.2322	0.1992	0.1764	TVSLAAQIIK%iTRAQ_8plex_Nterm::::::::::iTRAQ_8plex_K:%sample_0%cmpd_13696
						ILVTLVHAMQK	3	9.2855	2.583e-18	621.04	0	iTRAQ_8plex_Nterm:::::::::::iTRAQ_8plex_K:	0.8097	1.0083	1.1655	0.7676	0.371	0.3145	0.4179	0.3871	ILVTLVHAMQK%iTRAQ_8plex_Nterm:::::::::::iTRAQ_8plex_K:%sample_0%cmpd_11656
						ILVTLVHAMQK	3	8.86546	1.223e-16	621.044	0	iTRAQ_8plex_Nterm:::::::::::iTRAQ_8plex_K:	0.767	1.3507	1.347	1.3001	0.4914	0.4887	0.4956	0.5096	ILVTLVHAMQK%iTRAQ_8plex_Nterm:::::::::::iTRAQ_8plex_K:%sample_0%cmpd_12299
						TVSLAAQIIK	3	8.42408	4.763e-15	551.5	0	iTRAQ_8plex_Nterm::::::::::iTRAQ_8plex_K:	0.535	0.5612	0.6114	0.6236	0.2023	0.3193	0.17	0.245	TVSLAAQIIK%iTRAQ_8plex_Nterm::::::::::iTRAQ_8plex_K:%sample_0%cmpd_13079
						FGSTIEGLAK	3	7.56774	5.583e-12	544.299	0	iTRAQ_8plex_Nterm::::::::::iTRAQ_8plex_K:	1.0606	1.4077	1.3279	1.3864	1.0551	0.3145	0.8454	1.0045	FGSTIEGLAK%iTRAQ_8plex_Nterm::::::::::iTRAQ_8plex_K:%sample_0%cmpd_12168
						TVSLAAQIIK	3	7.59245	3.641e-12	551.335	0	iTRAQ_8plex_Nterm:::::::DEAMID:::iTRAQ_8plex_K:	0.7339	0.8132	0.8168	0.6332	0.3276	0.3097	0.4033	0.3528	TVSLAAQIIK%iTRAQ_8plex_Nterm:::::::DEAMID:::iTRAQ_8plex_K:%sample_0%cmpd_12913
						TVSLAAQIIK	3	8.01031	1.327e-13	551.328	0	iTRAQ_8plex_Nterm::::::::::iTRAQ_8plex_K:	0.3646	0.4518	0.6639	0.2878	0.1686	0.2613	0.1895	0.2009	TVSLAAQIIK%iTRAQ_8plex_Nterm::::::::::iTRAQ_8plex_K:%sample_0%cmpd_13034
						TVSLAAQIIK	3	7.88087	3.771e-13	551.332	0	iTRAQ_8plex_Nterm::::::::::iTRAQ_8plex_K:	0.7008	0.5992	0.8263	0.4845	0.2023	0.2613	0.2089	0.1715	TVSLAAQIIK%iTRAQ_8plex_Nterm::::::::::iTRAQ_8plex_K:%sample_0%cmpd_13028
						TVSLAAQIIK	3	7.53016	5.879e-12	551.333	0	iTRAQ_8plex_Nterm::::::::::iTRAQ_8plex_K:	0.3362	0.447	0.3152	0.2495	0.1542	0.1451	0.1263	0.1666	TVSLAAQIIK%iTRAQ_8plex_Nterm::::::::::iTRAQ_8plex_K:%sample_0%cmpd_13036
						FGSTIEGLAK	3	7.41582	1.777e-11	544.313	0	iTRAQ_8plex_Nterm::::::::::iTRAQ_8plex_K:	0.4545	0.4851	0.7881	0.5373	0.2746	0.1597	0.2284	0.2695	FGSTIEGLAK%iTRAQ_8plex_Nterm::::::::::iTRAQ_8plex_K:%sample_0%cmpd_12154
						ILVTLVHAMQK	3	8.88299	1.045e-16	621.034	0	iTRAQ_8plex_Nterm:::::::::::iTRAQ_8plex_K:	1.0038	1.0938	1.2562	1.4104	0.6119	0.5322	0.4422	0.5929	ILVTLVHAMQK%iTRAQ_8plex_Nterm:::::::::::iTRAQ_8plex_K:%sample_0%cmpd_11626
						ILVTLVHAMQK	3	8.98978	3.976e-17	621.037	0	iTRAQ_8plex_Nterm:::::::::::iTRAQ_8plex_K:	1.3447	1.6645	1.9011	1.8854	0.7179	0.7983	0.8698	0.7987	ILVTLVHAMQK%iTRAQ_8plex_Nterm:::::::::::iTRAQ_8plex_K:%sample_0%cmpd_11610
						ILVTLVHAMQK	3	8.7226	4.364e-16	621.038	0	iTRAQ_8plex_Nterm:::::::::::iTRAQ_8plex_K:	0.5871	0.7181	0.7451	0.6572	0.3035	0.1887	0.2915	0.2254	ILVTLVHAMQK%iTRAQ_8plex_Nterm:::::::::::iTRAQ_8plex_K:%sample_0%cmpd_12292
						TAIGSYGK	3	8.39876	3.925e-15	468.927	0	iTRAQ_8plex_Nterm::::::::iTRAQ_8plex_K:	3.8826	10.1916	6.84	8.3327	4.4951	2.0612	2.2497	2.0628	TAIGSYGK%iTRAQ_8plex_Nterm::::::::iTRAQ_8plex_K:%sample_0%cmpd_24251
						ILVTLVHAMQK	3	9.32902	1.715e-18	621.043	0	iTRAQ_8plex_Nterm:::::::::::iTRAQ_8plex_K:	0.8617	1.3649	1.1081	1.2521	0.5011	0.5516	0.515	0.4557	ILVTLVHAMQK%iTRAQ_8plex_Nterm:::::::::::iTRAQ_8plex_K:%sample_0%cmpd_12296
						EVVIASAVR	3	9.24663	1.193e-18	416.8	0	iTRAQ_8plex_Nterm::::::::::	7.3721	9.1264	8.9703	8.3522	3.9701	3.566	3.4111	3.4446	EVVIASAVR%iTRAQ_8plex_Nterm::::::::::%sample_0%cmpd_11938
						FGSTIEGLAK	3	6.85587	1.042e-09	544.313	0	iTRAQ_8plex_Nterm::::::::::iTRAQ_8plex_K:	0.7244	0.7134	0.8168	0.9115	0.4095	0.1306	0.4373	0.3626	FGSTIEGLAK%iTRAQ_8plex_Nterm::::::::::iTRAQ_8plex_K:%sample_0%cmpd_12194
						ILVTLVHAMQK	3	8.00345	1.942e-13	621.035	0	iTRAQ_8plex_Nterm:::::::::::iTRAQ_8plex_K:	1.2547	1.6455	1.9488	1.6407	0.9154	0.7838	0.8941	0.8085	ILVTLVHAMQK%iTRAQ_8plex_Nterm:::::::::::iTRAQ_8plex_K:%sample_0%cmpd_11601
						ILVTLVHAMQK	3	8.74745	3.503e-16	621.038	0	iTRAQ_8plex_Nterm:::::::::::iTRAQ_8plex_K:	0.9422	1.3839	1.3565	1.0938	0.4577	0.3048	0.6948	0.5782	ILVTLVHAMQK%iTRAQ_8plex_Nterm:::::::::::iTRAQ_8plex_K:%sample_0%cmpd_11648
						ILVTLVHAMQK	3	8.52727	2.405e-15	621.037	0	iTRAQ_8plex_Nterm:::::::::::iTRAQ_8plex_K:	1.1553	1.8215	1.9106	1.847	0.689	0.7355	0.6122	0.588	ILVTLVHAMQK%iTRAQ_8plex_Nterm:::::::::::iTRAQ_8plex_K:%sample_0%cmpd_11620
						ILVTLVHAMQK	3	8.79722	2.251e-16	621.038	0	iTRAQ_8plex_Nterm:::::::::::iTRAQ_8plex_K:	1.1648	1.3649	1.5333	1.4104	0.636	0.5661	0.4519	0.5047	ILVTLVHAMQK%iTRAQ_8plex_Nterm:::::::::::iTRAQ_8plex_K:%sample_0%cmpd_11632
						FGSTIEGLAK	3	7.40956	1.869e-11	543.981	0	iTRAQ_8plex_Nterm::::::::::iTRAQ_8plex_K:	0.8286	1.3126	1.4473	1.6887	1.0696	0.3774	1.0252	0.9946	FGSTIEGLAK%iTRAQ_8plex_Nterm::::::::::iTRAQ_8plex_K:%sample_0%cmpd_12171
						TVSLAAQIIK	3	7.95203	2.128e-13	551.334	0	iTRAQ_8plex_Nterm::::::::::iTRAQ_8plex_K:	0.535	0.5612	0.5732	0.4893	0.2313	0.2129	0.1458	0.2156	TVSLAAQIIK%iTRAQ_8plex_Nterm::::::::::iTRAQ_8plex_K:%sample_0%cmpd_13739
						ILVTLVHAMQK	3	8.01976	1.701e-13	621.038	0	iTRAQ_8plex_Nterm:::::::::::iTRAQ_8plex_K:	0.5634	0.9083	0.9601	0.686	0.3613	0.3822	0.3936	0.4263	ILVTLVHAMQK%iTRAQ_8plex_Nterm:::::::::::iTRAQ_8plex_K:%sample_0%cmpd_11663
						TVSLAAQIIK	3	7.4364	1.2e-11	551.334	0	iTRAQ_8plex_Nterm::::::::::iTRAQ_8plex_K:	0.5398	0.4756	0.4872	0.4365	0.1783	0.2177	0.1846	0.147	TVSLAAQIIK%iTRAQ_8plex_Nterm::::::::::iTRAQ_8plex_K:%sample_0%cmpd_13750
						TVSLAAQIIK	3	7.63516	2.616e-12	551.326	0	iTRAQ_8plex_Nterm::::::::::iTRAQ_8plex_K:	0.2699	0.3614	0.2579	0.3598	0.1494	0.0919	0.1312	0.049	TVSLAAQIIK%iTRAQ_8plex_Nterm::::::::::iTRAQ_8plex_K:%sample_0%cmpd_13038
						ILVTLVHAMQK	3	8.26716	2.202e-14	621.039	0	iTRAQ_8plex_Nterm:::::::::::iTRAQ_8plex_K:	0.7812	0.856	1.2133	0.8107	0.4384	0.3822	0.3498	0.2156	ILVTLVHAMQK%iTRAQ_8plex_Nterm:::::::::::iTRAQ_8plex_K:%sample_0%cmpd_11657
						ILVTLVHAMQK	3	8.35296	1.068e-14	621.04	0	iTRAQ_8plex_Nterm:::::::::::iTRAQ_8plex_K:	0.6818	0.9654	1.2037	1.2329	0.4866	0.3484	0.3839	0.588	ILVTLVHAMQK%iTRAQ_8plex_Nterm:::::::::::iTRAQ_8plex_K:%sample_0%cmpd_11652
						FGSTIEGLAK	3	6.61356	5.515e-09	544.311	0	iTRAQ_8plex_Nterm::::::::::iTRAQ_8plex_K:	0.6676	1.0177	1.0652	0.9307	0.4048	0.5226	0.4422	0.4263	FGSTIEGLAK%iTRAQ_8plex_Nterm::::::::::iTRAQ_8plex_K:%sample_0%cmpd_12204
						ILVTLVHAMQK	3	8.40333	6.965e-15	621.036	0	iTRAQ_8plex_Nterm:::::::::::iTRAQ_8plex_K:	1.0748	1.3602	1.0986	1.3097	0.6167	0.3919	0.5491	0.588	ILVTLVHAMQK%iTRAQ_8plex_Nterm:::::::::::iTRAQ_8plex_K:%sample_0%cmpd_12286
						ILVTLVHAMQK	3	7.9844	2.266e-13	621.041	0	iTRAQ_8plex_Nterm:::::::::::iTRAQ_8plex_K:	0.606	1.0415	1.0747	1.017	0.4192	0.4887	0.3984	0.3185	ILVTLVHAMQK%iTRAQ_8plex_Nterm:::::::::::iTRAQ_8plex_K:%sample_0%cmpd_12308
						ILVTLVHAMQK	3	8.30587	1.59e-14	621.041	0	iTRAQ_8plex_Nterm:::::::::::iTRAQ_8plex_K:	0.6439	1.0273	0.9601	1.1754	0.5396	0.4597	0.379	0.3773	ILVTLVHAMQK%iTRAQ_8plex_Nterm:::::::::::iTRAQ_8plex_K:%sample_0%cmpd_12303
						ILVTLVHAMQK	3	8.54362	2.088e-15	621.038	0	iTRAQ_8plex_Nterm:::::::::::iTRAQ_8plex_K:	0.4261	0.7657	0.855	0.6668	0.3469	0.3242	0.3013	0.3136	ILVTLVHAMQK%iTRAQ_8plex_Nterm:::::::::::iTRAQ_8plex_K:%sample_0%cmpd_11666
						TVSLAAQIIK	3	7.51501	6.601e-12	551.335	0	iTRAQ_8plex_Nterm::::::::::iTRAQ_8plex_K:	0.1657	0.2093	0.277	0.1631	0.1012	0.15	0.1118	0.0833	TVSLAAQIIK%iTRAQ_8plex_Nterm::::::::::iTRAQ_8plex_K:%sample_0%cmpd_13817
						ILVTLVHAMQK	3	8.7372	3.835e-16	621.035	0	iTRAQ_8plex_Nterm:::::::::::iTRAQ_8plex_K:	0.9422	1.7263	1.8199	1.5687	0.7227	0.8032	0.7191	0.7252	ILVTLVHAMQK%iTRAQ_8plex_Nterm:::::::::::iTRAQ_8plex_K:%sample_0%cmpd_11589
						ILVTLVHAMQK	3	7.98764	2.208e-13	621.033	0	iTRAQ_8plex_Nterm:::::::::::iTRAQ_8plex_K:	8.0823	11.352	10.8331	10.3717	4.6301	3.5224	3.7414	4.6107	ILVTLVHAMQK%iTRAQ_8plex_Nterm:::::::::::iTRAQ_8plex_K:%sample_0%cmpd_13674
						KAEEAIK	3	5.66579	1.676e-06	567.669	1	iTRAQ_8plex_Nterm:iTRAQ_8plex_K::::::iTRAQ_8plex_K:	67.8648	58.4875	58.0787	59.161	47.1945	41.2315	47.757	50.7358	KAEEAIK%iTRAQ_8plex_Nterm:iTRAQ_8plex_K::::::iTRAQ_8plex_K:%sample_0%cmpd_31535
						TVSLAAQIIK	3	7.85592	4.603e-13	551.335	0	iTRAQ_8plex_Nterm::::::::::iTRAQ_8plex_K:	0.2509	0.3424	0.2723	0.1775	0.1349	0.1403	0.1263	0.1323	TVSLAAQIIK%iTRAQ_8plex_Nterm::::::::::iTRAQ_8plex_K:%sample_0%cmpd_13039
						ILVTLVHAMQK	3	7.91045	4.116e-13	621.039	0	iTRAQ_8plex_Nterm:::::::::::iTRAQ_8plex_K:	0.9186	1.189	1.3183	1.3672	0.3806	0.3242	0.447	0.5096	ILVTLVHAMQK%iTRAQ_8plex_Nterm:::::::::::iTRAQ_8plex_K:%sample_0%cmpd_11641
						TVSLAAQIIK	3	7.93872	2.37e-13	551.326	0	iTRAQ_8plex_Nterm::::::::::iTRAQ_8plex_K:	0.2415	0.2758	0.4108	0.283	0.1253	0.1645	0.0923	0.1666	TVSLAAQIIK%iTRAQ_8plex_Nterm::::::::::iTRAQ_8plex_K:%sample_0%cmpd_13037
						TVSLAAQIIK	3	7.76578	9.413e-13	551.332	0	iTRAQ_8plex_Nterm::::::::::iTRAQ_8plex_K:	0.1657	0.2711	0.2914	0.3454	0.1349	0.1742	0.0923	0.147	TVSLAAQIIK%iTRAQ_8plex_Nterm::::::::::iTRAQ_8plex_K:%sample_0%cmpd_13721
						TVSLAAQIIK	3	7.6852	1.772e-12	551.335	0	iTRAQ_8plex_Nterm::::::::::iTRAQ_8plex_K:	0.1989	0.0951	0.1958	0.1967	0.0578	0.0919	0.0923	0.0392	TVSLAAQIIK%iTRAQ_8plex_Nterm::::::::::iTRAQ_8plex_K:%sample_0%cmpd_13812
						TVSLAAQIIK	3	7.40772	1.49e-11	551.331	0	iTRAQ_8plex_Nterm::::::::::iTRAQ_8plex_K:	0.2131	0.2663	0.2197	0.1871	0.0482	0.0968	0.0729	0.1029	TVSLAAQIIK%iTRAQ_8plex_Nterm::::::::::iTRAQ_8plex_K:%sample_0%cmpd_13066
						FGSTIEGLAK	3	7.23855	6.667e-11	544.307	0	iTRAQ_8plex_Nterm::::::::::iTRAQ_8plex_K:	0.2983	0.4946	0.3535	0.4557	0.1542	0.1306	0.1555	0.2156	FGSTIEGLAK%iTRAQ_8plex_Nterm::::::::::iTRAQ_8plex_K:%sample_0%cmpd_11584
						TVSLAAQIIK	3	7.53557	5.64e-12	551.334	0	iTRAQ_8plex_Nterm::::::::::iTRAQ_8plex_K:	0.3314	0.3091	0.363	0.1871	0.0482	0.1064	0.1458	0.098	TVSLAAQIIK%iTRAQ_8plex_Nterm::::::::::iTRAQ_8plex_K:%sample_0%cmpd_13762
						TVSLAAQIIK	3	7.56488	4.503e-12	551.327	0	iTRAQ_8plex_Nterm::::::::::iTRAQ_8plex_K:	0.2273	0.1427	0.2627	0.307	0.0578	0.0726	0.1652	0.1323	TVSLAAQIIK%iTRAQ_8plex_Nterm::::::::::iTRAQ_8plex_K:%sample_0%cmpd_13106
						TVSLAAQIIK	3	7.62918	2.74e-12	551.335	0	iTRAQ_8plex_Nterm::::::::::iTRAQ_8plex_K:	0.2462	0.2045	0.3296	0.307	0.0675	0.1113	0.1312	0.1029	TVSLAAQIIK%iTRAQ_8plex_Nterm::::::::::iTRAQ_8plex_K:%sample_0%cmpd_13725
						TVSLAAQIIK	3	7.21069	6.458e-11	551.337	0	iTRAQ_8plex_Nterm::::::::::iTRAQ_8plex_K:	0.1799	0.1427	0.2245	0.2111	0.1108	0.1597	0.0729	0.1078	TVSLAAQIIK%iTRAQ_8plex_Nterm::::::::::iTRAQ_8plex_K:%sample_0%cmpd_13846
						FGSTIEGLAK	3	6.80876	1.447e-09	544.307	0	iTRAQ_8plex_Nterm::::::::::iTRAQ_8plex_K:	0.4972	0.5136	0.578	0.7436	0.2457	0.1016	0.311	0.2352	FGSTIEGLAK%iTRAQ_8plex_Nterm::::::::::iTRAQ_8plex_K:%sample_0%cmpd_11568
						TVSLAAQIIK	3	6.64598	3.494e-09	551.328	0	iTRAQ_8plex_Nterm::::::::::iTRAQ_8plex_K:	0.142	0.252	0.2436	0.1535	0.0626	0.0532	0.0729	0.0637	TVSLAAQIIK%iTRAQ_8plex_Nterm::::::::::iTRAQ_8plex_K:%sample_0%cmpd_13073
						TVSLAAQIIK	3	6.84652	8.778e-10	551.329	0	iTRAQ_8plex_Nterm::::::::::iTRAQ_8plex_K:	0.1894	0.2378	0.2818	0.1823	0.1253	0.1693	0.0875	0.1274	TVSLAAQIIK%iTRAQ_8plex_Nterm::::::::::iTRAQ_8plex_K:%sample_0%cmpd_13098
						VNVNGGAIALGHPIGASGAR	4	8.69648	6.624e-16	534.78	0	iTRAQ_8plex_Nterm::::DEAMID:::::::::::::::::	1.9223	2.6965	2.4838	2.9743	1.2912	1.229	0.928	1.3572	VNVNGGAIALGHPIGASGAR%iTRAQ_8plex_Nterm::::DEAMID:::::::::::::::::%sample_0%cmpd_28105
						TVSLAAQIIK	3	6.99199	3.144e-10	551.337	0	iTRAQ_8plex_Nterm:::::::DEAMID:::iTRAQ_8plex_K:	0.2604	0.2663	0.2054	0.2207	0.1156	0.1064	0.1069	0.1225	TVSLAAQIIK%iTRAQ_8plex_Nterm:::::::DEAMID:::iTRAQ_8plex_K:%sample_0%cmpd_13765
						TVSLAAQIIK	3	6.36181	2.313e-08	551.332	0	iTRAQ_8plex_Nterm::::::::::iTRAQ_8plex_K:	0.1515	0.3139	0.2532	0.2351	0.1012	0.0339	0.0534	0.1225	TVSLAAQIIK%iTRAQ_8plex_Nterm::::::::::iTRAQ_8plex_K:%sample_0%cmpd_13040
						TVSLAAQIIK	3	5.44339	2.379e-05	551.5	0	iTRAQ_8plex_Nterm::::::::::iTRAQ_8plex_K:	0.1989	0.2711	0.2054	0.2207	0.1204	0.1016	0.1506	0.1176	TVSLAAQIIK%iTRAQ_8plex_Nterm::::::::::iTRAQ_8plex_K:%sample_0%cmpd_13113
						ILVTLVHAMQK	3	7.2335	7.555e-11	621.044	0	iTRAQ_8plex_Nterm:::::::::::iTRAQ_8plex_K:	0.322	0.3567	0.2961	0.4749	0.2216	0.1693	0.1846	0.1862	ILVTLVHAMQK%iTRAQ_8plex_Nterm:::::::::::iTRAQ_8plex_K:%sample_0%cmpd_12334
						ELGVKPLAK	3	7.66531	2.239e-12	623.045	0	iTRAQ_8plex_Nterm:::::iTRAQ_8plex_K::::iTRAQ_8plex_K:	34.5869	34.9632	30.7835	31.5985	14.1597	13.1507	12.847	15.0912	ELGVKPLAK%iTRAQ_8plex_Nterm:::::iTRAQ_8plex_K::::iTRAQ_8plex_K:%sample_0%cmpd_30042
						TVSLAAQIIK	3	6.83656	9.41e-10	551.326	0	iTRAQ_8plex_Nterm::::::::::iTRAQ_8plex_K:	0.1326	0.176	0.1958	0.2543	0.0626	0.1258	0.0972	0.0392	TVSLAAQIIK%iTRAQ_8plex_Nterm::::::::::iTRAQ_8plex_K:%sample_0%cmpd_13043
						FGSTIEGLAK	3	6.02895	2.426e-07	544.303	0	iTRAQ_8plex_Nterm::::::::::iTRAQ_8plex_K:	0.3551	0.5992	0.5493	0.5037	0.1783	0.1258	0.2332	0.1764	FGSTIEGLAK%iTRAQ_8plex_Nterm::::::::::iTRAQ_8plex_K:%sample_0%cmpd_11574
						TVSLAAQIIK	3	6.67752	2.819e-09	551.329	0	iTRAQ_8plex_Nterm::::::::::iTRAQ_8plex_K:	0.0473	0.2521	0.2149	0.1439	0.0675	0.1452	0.1215	0.0392	TVSLAAQIIK%iTRAQ_8plex_Nterm::::::::::iTRAQ_8plex_K:%sample_0%cmpd_13062
						KAEEAIK	3	5.42238	6.734e-06	567.67	1	iTRAQ_8plex_Nterm:iTRAQ_8plex_K::::::iTRAQ_8plex_K:	66.2211	63.3311	59.9285	60.5102	43.2104	36.5144	43.5301	47.0661	KAEEAIK%iTRAQ_8plex_Nterm:iTRAQ_8plex_K::::::iTRAQ_8plex_K:%sample_0%cmpd_31624
						TVSLAAQIIK	3	6.64105	3.613e-09	551.33	0	iTRAQ_8plex_Nterm::::::::::iTRAQ_8plex_K:	0.1468	0.2378	0.2293	0.2591	0.1349	0.0823	0.034	0.0931	TVSLAAQIIK%iTRAQ_8plex_Nterm::::::::::iTRAQ_8plex_K:%sample_0%cmpd_13042
						ILVTLVHAMQK	3	6.39145	2.637e-08	621.044	0	iTRAQ_8plex_Nterm:::::::::::iTRAQ_8plex_K:	0.2178	0.2093	0.1815	0.1631	0.1349	0.1742	0.0972	0.1176	ILVTLVHAMQK%iTRAQ_8plex_Nterm:::::::::::iTRAQ_8plex_K:%sample_0%cmpd_12359
						FGSTIEGLAK	3	6.46166	1.522e-08	544.311	0	iTRAQ_8plex_Nterm::::::::::iTRAQ_8plex_K:	0.3125	0.5755	0.4968	0.427	0.2409	0.1306	0.2624	0.1764	FGSTIEGLAK%iTRAQ_8plex_Nterm::::::::::iTRAQ_8plex_K:%sample_0%cmpd_12265
						EVVIASAVR	2	5.90807	1.298e-07	624.366	0	iTRAQ_8plex_Nterm::::::::::	0.2131	0.4803	0.2102	0.2111	0.1301	0.121	0.1603	0.1323	EVVIASAVR%iTRAQ_8plex_Nterm::::::::::%sample_0%cmpd_12379
						ILVTLVHAMQK	3	7.17692	1.144e-10	621.045	0	iTRAQ_8plex_Nterm:::::::::::iTRAQ_8plex_K:	0.4167	0.6278	0.6448	0.6141	0.2216	0.2274	0.2381	0.2646	ILVTLVHAMQK%iTRAQ_8plex_Nterm:::::::::::iTRAQ_8plex_K:%sample_0%cmpd_12323
						TVSLAAQIIK	3	6.52642	7.814e-09	551.326	0	iTRAQ_8plex_Nterm::::::::::iTRAQ_8plex_K:	0.1941	0.2045	0.1958	0.2399	0.1156	0.121	0.136	0.1225	TVSLAAQIIK%iTRAQ_8plex_Nterm::::::::::iTRAQ_8plex_K:%sample_0%cmpd_13087
						TVSLAAQIIK	3	7.23505	5.398e-11	551.338	0	iTRAQ_8plex_Nterm::::::::::iTRAQ_8plex_K:	0.2415	0.3377	0.3678	0.2159	0.1686	0.1887	0.1652	0.1274	TVSLAAQIIK%iTRAQ_8plex_Nterm::::::::::iTRAQ_8plex_K:%sample_0%cmpd_13891
						TVSLAAQIIK	3	6.41803	1.601e-08	551.335	0	iTRAQ_8plex_Nterm::::::::::iTRAQ_8plex_K:	0.1373	0.1617	0.2961	0.1871	0.0819	0.1403	0.0437	0.049	TVSLAAQIIK%iTRAQ_8plex_Nterm::::::::::iTRAQ_8plex_K:%sample_0%cmpd_13807
						ILVTLVHAMQK	3	6.67872	3.869e-09	621.043	0	iTRAQ_8plex_Nterm:::::::::::iTRAQ_8plex_K:	0.4214	0.4803	0.4968	0.4174	0.3084	0.2129	0.277	0.2401	ILVTLVHAMQK%iTRAQ_8plex_Nterm:::::::::::iTRAQ_8plex_K:%sample_0%cmpd_12327
						TVSLAAQIIK	3	5.88888	4.51e-07	551.338	0	iTRAQ_8plex_Nterm::::::::::iTRAQ_8plex_K:	0.0521	0.1379	0.1528	0.1199	0.0482	0.0823	0.0437	0.0343	TVSLAAQIIK%iTRAQ_8plex_Nterm::::::::::iTRAQ_8plex_K:%sample_0%cmpd_13769
						FGSTIEGLAK	3	6.39829	2.31e-08	544.307	0	iTRAQ_8plex_Nterm::::::::::iTRAQ_8plex_K:	0.2604	0.2853	0.3391	0.3886	0.2216	0.1645	0.2527	0.1862	FGSTIEGLAK%iTRAQ_8plex_Nterm::::::::::iTRAQ_8plex_K:%sample_0%cmpd_11580
						TVSLAAQIIK	3	6.73516	1.9e-09	551.333	0	iTRAQ_8plex_Nterm::::::::::iTRAQ_8plex_K:	0.1136	0.2473	0.234	0.1679	0.0337	0.1403	0.0875	0.0588	TVSLAAQIIK%iTRAQ_8plex_Nterm::::::::::iTRAQ_8plex_K:%sample_0%cmpd_13045
						AAIEK	2	5.57881	2.749e-06	570.37	0	iTRAQ_8plex_Nterm:::::iTRAQ_8plex_K:	0.4782	0.5897	0.3152	0.4749	0.4529	0.4016	0.2381	0.3675	AAIEK%iTRAQ_8plex_Nterm:::::iTRAQ_8plex_K:%sample_0%cmpd_29013
						TVSLAAQIIK	3	6.65009	3.398e-09	551.329	0	iTRAQ_8plex_Nterm::::::::::iTRAQ_8plex_K:	0.142	0.1379	0.2675	0.1727	0.106	0.0435	0.0972		TVSLAAQIIK%iTRAQ_8plex_Nterm::::::::::iTRAQ_8plex_K:%sample_0%cmpd_13069
						ILVTLVHAMQK	3	6.06868	2.07e-07	621.043	0	iTRAQ_8plex_Nterm:::::::::::iTRAQ_8plex_K:	0.4498	0.4566	0.4824	0.4222	0.1975	0.1645	0.1798	0.2205	ILVTLVHAMQK%iTRAQ_8plex_Nterm:::::::::::iTRAQ_8plex_K:%sample_0%cmpd_12331
						TVSLAAQIIK	3	6.34822	2.527e-08	551.328	0	iTRAQ_8plex_Nterm::::::::::iTRAQ_8plex_K:	0.1563	0.1046	0.1767	0.1103	0.0964	0.1452	0.0923	0.0735	TVSLAAQIIK%iTRAQ_8plex_Nterm::::::::::iTRAQ_8plex_K:%sample_0%cmpd_13058
						TVSLAAQIIK	3	5.66058	1.75e-06	551.332	0	iTRAQ_8plex_Nterm::::::::::iTRAQ_8plex_K:	0.1562	0.1474	0.1194	0.1007	0.0482	0.0726	0.0146	0.1176	TVSLAAQIIK%iTRAQ_8plex_Nterm::::::::::iTRAQ_8plex_K:%sample_0%cmpd_13055
						FGSTIEGLAK	3	5.63263	2.609e-06	544.31	0	iTRAQ_8plex_Nterm::::::::::iTRAQ_8plex_K:	0.2604	0.2711	0.2961	0.2255	0.1542	0.0532	0.1458		FGSTIEGLAK%iTRAQ_8plex_Nterm::::::::::iTRAQ_8plex_K:%sample_0%cmpd_11590
						AAIEK	2	5.69164	1.208e-06	570.376	0	iTRAQ_8plex_Nterm:::::iTRAQ_8plex_K:	0.4688	0.585	0.5445	0.379	0.424	0.3484	0.2867	0.2205	AAIEK%iTRAQ_8plex_Nterm:::::iTRAQ_8plex_K:%sample_0%cmpd_29567
						TAIGSYGK	3	6.74891	1.296e-09	468.918	0	iTRAQ_8plex_Nterm::::::::iTRAQ_8plex_K:	0.5966	0.7181	0.597	0.6045	0.6938	0.9193	0.6414	0.6566	TAIGSYGK%iTRAQ_8plex_Nterm::::::::iTRAQ_8plex_K:%sample_0%cmpd_21812
						TAIGSYGK	3	6.45556	9.38e-09	468.915	0	iTRAQ_8plex_Nterm::::::::iTRAQ_8plex_K:	0.6202	0.9702	0.6114	0.758	0.6119	0.7693	0.6365	0.6125	TAIGSYGK%iTRAQ_8plex_Nterm::::::::iTRAQ_8plex_K:%sample_0%cmpd_21441
						ILVTLVHAMQK	3	5.68259	2.129e-06	621.047	0	iTRAQ_8plex_Nterm:::::::::::iTRAQ_8plex_K:	0.303	0.3091	0.2579	0.2686	0.1783	0.1452	0.1458	0.1813	ILVTLVHAMQK%iTRAQ_8plex_Nterm:::::::::::iTRAQ_8plex_K:%sample_0%cmpd_12341
						DVPAVDLGATAIK	3	5.68086	1.689e-06	626.678	0	iTRAQ_8plex_Nterm:::::::::::::iTRAQ_8plex_K:	0.3693	0.1855	0.2436	0.307	0.1783	0.1113	0.3158	0.3871	DVPAVDLGATAIK%iTRAQ_8plex_Nterm:::::::::::::iTRAQ_8plex_K:%sample_0%cmpd_15871
						TVSLAAQIIK	3	5.36991	9.138e-06	551.328	0	iTRAQ_8plex_Nterm::::::::::iTRAQ_8plex_K:	0.0521	0.1094	0.1099	0.1103	0.053	0.0484	0.0534	0.0294	TVSLAAQIIK%iTRAQ_8plex_Nterm::::::::::iTRAQ_8plex_K:%sample_0%cmpd_13052
						TVSLAAQIIK	3	5.34163	1.069e-05	551.326	0	iTRAQ_8plex_Nterm::::::::::iTRAQ_8plex_K:	0.0663	0.1046	0.0812	0.072	0.0289	0.0581	0.0292	0.049	TVSLAAQIIK%iTRAQ_8plex_Nterm::::::::::iTRAQ_8plex_K:%sample_0%cmpd_13049
						TVSLAAQIIK	3	5.88503	4.617e-07	551.338	0	iTRAQ_8plex_Nterm::::::::::iTRAQ_8plex_K:	0.0663	0.1094	0.1003	0.0432	0.0626	0.0339	0.0534	0.0294	TVSLAAQIIK%iTRAQ_8plex_Nterm::::::::::iTRAQ_8plex_K:%sample_0%cmpd_13798
						DVPAVDLGATAIK	3	5.35754	1.063e-05	626.68	0	iTRAQ_8plex_Nterm:::::::::::::iTRAQ_8plex_K:	0.3456	0.2996	0.3296	0.3598	0.2119	0.1887	0.1749	0.2891	DVPAVDLGATAIK%iTRAQ_8plex_Nterm:::::::::::::iTRAQ_8plex_K:%sample_0%cmpd_15883
						ELGVKPLAK	4	6.11594	1.704e-07	467.532	0	iTRAQ_8plex_Nterm:::::iTRAQ_8plex_K::::iTRAQ_8plex_K:	19.9995	20.6824	17.1282	18.0805	7.5063	6.1835	6.0057	6.649	ELGVKPLAK%iTRAQ_8plex_Nterm:::::iTRAQ_8plex_K::::iTRAQ_8plex_K:%sample_0%cmpd_30041
						DGTVTAGNASGLNDCAAVLVIMSAEK	4	6.09889	6.526e-07	791.383	0	iTRAQ_8plex_Nterm:::::::::::::::MMTS:::::::::::iTRAQ_8plex_K:	25.9887	35.0918	29.5466	31.0805	13.543	12.7927	12.3028	13.0137	DGTVTAGNASGLNDCAAVLVIMSAEK%iTRAQ_8plex_Nterm:::::::::::::::MMTS:::::::::::iTRAQ_8plex_K:%sample_0%cmpd_10894
						AGLPVEIPAMTINK	4	5.29336	2.132e-05	516.296	0	iTRAQ_8plex_Nterm::::::::::::::iTRAQ_8plex_K:	2.2348	3.8332	3.1573	3.7803	1.4406	1.3209	1.0933	1.078	AGLPVEIPAMTINK%iTRAQ_8plex_Nterm::::::::::::::iTRAQ_8plex_K:%sample_0%cmpd_11471
						IVSYGSAGVDPAIMGYGPFYATK	4	5.8916	2.178e-06	743.89	0	iTRAQ_8plex_Nterm:::::::::::::::::::::::iTRAQ_8plex_K:	48.8104	48.6551	46.406	46.4014	30.5353	29.2283	30.6711	31.1767	IVSYGSAGVDPAIMGYGPFYATK%iTRAQ_8plex_Nterm:::::::::::::::::::::::iTRAQ_8plex_K:%sample_0%cmpd_7812
6	Q97EH5	Elongation factor Tu	48	220	15	ILDSALAGDNIGALLR	2	12.8219	1.682e-35	958.536	0	iTRAQ_8plex_Nterm:::::::::::::::::	50.586	52.1077	48.2392	47.6713	44.4675	42.7941	40.8867	41.6518	ILDSALAGDNIGALLR%iTRAQ_8plex_Nterm:::::::::::::::::%sample_0%cmpd_3830
						ILDSALAGDNIGALLR	2	11.692	1.939e-29	958.562	0	iTRAQ_8plex_Nterm:::::::::::::::::	58.7923	61.363	57.941	58.082	52.0901	49.8541	46.6404	48.091	ILDSALAGDNIGALLR%iTRAQ_8plex_Nterm:::::::::::::::::%sample_0%cmpd_4204
						ILDSALAGDNIGALLR	3	17.776	2.175e-68	639.373	0	iTRAQ_8plex_Nterm:::::::::::::::::	6.7755	6.9102	8.3876	6.8362	4.4085	3.0966	2.862	2.641	ILDSALAGDNIGALLR%iTRAQ_8plex_Nterm:::::::::::::::::%sample_0%cmpd_4202
						ILDSALAGDNIGALLR	3	18.0175	2.847e-70	639.373	0	iTRAQ_8plex_Nterm:::::::::::::::::	32.9816	33.9843	38.101	28.5049	24.3594	20.786	17.4633	18.4627	ILDSALAGDNIGALLR%iTRAQ_8plex_Nterm:::::::::::::::::%sample_0%cmpd_4208
						AFLMPIEDVFTITGR	2	12.4043	4.52e-33	1007.54	0	iTRAQ_8plex_Nterm::::::::::::::::	51.5996	50.0722	45.4976	46.0117	42.6657	40.1091	36.2322	37.1681	AFLMPIEDVFTITGR%iTRAQ_8plex_Nterm::::::::::::::::%sample_0%cmpd_2121
						TVGSGVVTSIIE	2	14.0294	5.614e-43	733.397	0	iTRAQ_8plex_Nterm:::::::::::::	16.7326	18.6993	21.1259	19.6826	19.1365	14.7473	13.0705	13.7291	TVGSGVVTSIIE%iTRAQ_8plex_Nterm:::::::::::::%sample_0%cmpd_3752
						TVGSGVVTSIIE	2	14.3354	6.637e-45	733.429	0	iTRAQ_8plex_Nterm:::::::::::::	23.499	26.0331	30.2685	29.2967	28.4258	20.9214	18.9598	19.7659	TVGSGVVTSIIE%iTRAQ_8plex_Nterm:::::::::::::%sample_0%cmpd_4105
						AFLMPIEDVFTITGR	2	11.8724	2.933e-30	1007.56	0	iTRAQ_8plex_Nterm::::::::::::::::	41.8158	42.3765	42.0833	42.4674	38.5229	36.8195	33.7886	34.9492	AFLMPIEDVFTITGR%iTRAQ_8plex_Nterm::::::::::::::::%sample_0%cmpd_2495
						AFLMPIEDVFTITGR	2	12.0885	2.254e-31	1007.53	0	iTRAQ_8plex_Nterm::::::::::::::::	45.2334	50.0149	45.3923	46.1985	42.3523	40.3508	35.4301	37.9814	AFLMPIEDVFTITGR%iTRAQ_8plex_Nterm::::::::::::::::%sample_0%cmpd_1684
						TVGSGVVTSIIE	2	15.1906	2e-50	733.417	0	iTRAQ_8plex_Nterm:::::::::::::	28.2336	31.1738	34.29	32.1027	23.0296	19.7311	16.1367	15.9343	TVGSGVVTSIIE%iTRAQ_8plex_Nterm:::::::::::::%sample_0%cmpd_5172
						ILDSALAGDNIGALLR	3	17.441	8.085e-66	639.35	0	iTRAQ_8plex_Nterm:::::::::::::::::	9.0338	9.4165	11.2199	9.1338	5.69	4.1126	3.79	3.3416	ILDSALAGDNIGALLR%iTRAQ_8plex_Nterm:::::::::::::::::%sample_0%cmpd_3829
						ILDSALAGDNIGALLR	3	17.3469	4.171e-65	639.352	0	iTRAQ_8plex_Nterm:::::::::::::::::	30.2777	32.2051	35.7266	27.0556	21.7333	18.8745	16.0782	16.3701	ILDSALAGDNIGALLR%iTRAQ_8plex_Nterm:::::::::::::::::%sample_0%cmpd_3833
						TVGSGVVTSIIE	2	13.9955	9.053e-43	733.4	0	iTRAQ_8plex_Nterm:::::::::::::	17.7129	19.4747	22.6929	20.9829	14.6657	13.1992	9.6013	9.7652	TVGSGVVTSIIE%iTRAQ_8plex_Nterm:::::::::::::%sample_0%cmpd_4629
						AFLMPIEDVFTITGR	2	11.7008	2.311e-29	1007.53	0	iTRAQ_8plex_Nterm::::::::::::::::	55.5533	52.8968	51.2924	49.1203	44.7761	41.2654	37.5685	39.437	AFLMPIEDVFTITGR%iTRAQ_8plex_Nterm::::::::::::::::%sample_0%cmpd_2127
						TTLTAAITTILAK	3	12.9782	2.831e-36	642.715	0	iTRAQ_8plex_Nterm:::::::::::::iTRAQ_8plex_K:	29.9081	33.7177	31.155	30.9596	28.9159	28.3035	26.3393	26.8255	TTLTAAITTILAK%iTRAQ_8plex_Nterm:::::::::::::iTRAQ_8plex_K:%sample_0%cmpd_7040
						AFLMPIEDVFTITGR	2	11.2694	3.196e-27	1007.55	0	iTRAQ_8plex_Nterm::::::::::::::::	46.9528	50.9568	49.9076	47.8685	44.6562	40.9609	36.3732	38.5993	AFLMPIEDVFTITGR%iTRAQ_8plex_Nterm::::::::::::::::%sample_0%cmpd_1804
						ILDSALAGDNIGALLR	3	15.6106	1.235e-52	639.371	0	iTRAQ_8plex_Nterm:::::::::::::::::	0.2793	0.2711	0.3487	0.3022	0.2409	0.3629	0.2138	0.1813	ILDSALAGDNIGALLR%iTRAQ_8plex_Nterm:::::::::::::::::%sample_0%cmpd_4271
						ILDSALAGDNIGALLR	3	15.016	1.157e-48	639.352	0	iTRAQ_8plex_Nterm:::::::::::::::::	0.1704	0.233	0.32	0.2303	0.2746	0.1452	0.1166	0.098	ILDSALAGDNIGALLR%iTRAQ_8plex_Nterm:::::::::::::::::%sample_0%cmpd_3885
						ILDSALAGDNIGALLR	3	14.5433	1.292e-45	639.373	0	iTRAQ_8plex_Nterm:::::::::::::::::	2.9925	3.1912	4.1413	4.2696	4.1146	4.2628	3.3381	2.8467	ILDSALAGDNIGALLR%iTRAQ_8plex_Nterm:::::::::::::::::%sample_0%cmpd_3532
						ILDSALAGDNIGALLR	3	16.1991	1.025e-56	639.377	0	iTRAQ_8plex_Nterm:::::::::::::::::	0.2273	0.3044	0.3296	0.3838	0.2168	0.15	0.1749	0.1568	ILDSALAGDNIGALLR%iTRAQ_8plex_Nterm:::::::::::::::::%sample_0%cmpd_4266
						TTLTAAITTILAK	3	12.5213	9.928e-34	642.724	0	iTRAQ_8plex_Nterm:::::::::::::iTRAQ_8plex_K:	39.9475	36.6889	39.8537	37.7861	34.3168	33.4808	30.5474	31.2208	TTLTAAITTILAK%iTRAQ_8plex_Nterm:::::::::::::iTRAQ_8plex_K:%sample_0%cmpd_7855
						ILDSALAGDNIGALLR	3	15.3566	6.418e-51	639.373	0	iTRAQ_8plex_Nterm:::::::::::::::::	0.2794	0.3519	0.5684	0.3982	0.2024	0.1113	0.2041	0.2842	ILDSALAGDNIGALLR%iTRAQ_8plex_Nterm:::::::::::::::::%sample_0%cmpd_4245
						ILDSALAGDNIGALLR	3	15.137	1.801e-49	639.689	0	iTRAQ_8plex_Nterm::::::::::DEAMID:::::::	1.3968	1.9309	1.9154	1.9717	1.2816	0.8467	0.7483	0.4998	ILDSALAGDNIGALLR%iTRAQ_8plex_Nterm::::::::::DEAMID:::::::%sample_0%cmpd_3851
						AFLMPIEDVFTITGR	3	14.1805	3.002e-43	672.029	0	iTRAQ_8plex_Nterm::::::::::::::::	9.2945	8.608	10.6611	8.592	4.7361	3.6821	2.6579	2.445	AFLMPIEDVFTITGR%iTRAQ_8plex_Nterm::::::::::::::::%sample_0%cmpd_1800
						AFLMPIEDVFTITGR	3	14.242	1.247e-43	672.017	0	iTRAQ_8plex_Nterm::::::::::::::::	22.8594	22.4707	25.157	21.17	11.7121	9.6139	7.8861	7.0311	AFLMPIEDVFTITGR%iTRAQ_8plex_Nterm::::::::::::::::%sample_0%cmpd_2124
						AFLMPIEDVFTITGR	3	15.1849	1.105e-49	672.046	0	iTRAQ_8plex_Nterm::::::::::::::::	0.7481	2.3256	2.0635	2.3987	1.5563	0.1548	0.0583	0.1911	AFLMPIEDVFTITGR%iTRAQ_8plex_Nterm::::::::::::::::%sample_0%cmpd_2487
						ILDSALAGDNIGALLR	3	14.1024	7.361e-43	639.356	0	iTRAQ_8plex_Nterm:::::::::::::::::	5.123	6.0018	7.437	6.9801	7.6076	7.3835	5.5536	6.492	ILDSALAGDNIGALLR%iTRAQ_8plex_Nterm:::::::::::::::::%sample_0%cmpd_3118
						ILDSALAGDNIGALLR	3	15.8819	1.695e-54	639.37	0	iTRAQ_8plex_Nterm:::::::::::::::::	0.2557	0.3044	0.277	0.1631	0.1638	0.1935	0.1118	0.0784	ILDSALAGDNIGALLR%iTRAQ_8plex_Nterm:::::::::::::::::%sample_0%cmpd_4269
						ILDSALAGDNIGALLR	3	16.0964	5.277e-56	639.708	0	iTRAQ_8plex_Nterm:::::::::::::::::	1.6524	1.7454	2.2832	1.6743	1.1226	0.8419	0.5831	0.5488	ILDSALAGDNIGALLR%iTRAQ_8plex_Nterm:::::::::::::::::%sample_0%cmpd_4229
						AFLMPIEDVFTITGR	2	11.0085	6.208e-26	1007.57	0	iTRAQ_8plex_Nterm::::::::::::::::	53.9203	51.2567	48.8946	48.8812	44.4684	40.8403	36.6312	38.3596	AFLMPIEDVFTITGR%iTRAQ_8plex_Nterm::::::::::::::::%sample_0%cmpd_2502
						AFLMPIEDVFTITGR	3	14.2913	6.145e-44	672.014	0	iTRAQ_8plex_Nterm::::::::::::::::	16.6143	15.4751	17.4625	17.0104	8.8988	7.0303	4.7667	5.3554	AFLMPIEDVFTITGR%iTRAQ_8plex_Nterm::::::::::::::::%sample_0%cmpd_1687
						ILDSALAGDNIGALLR	3	14.9867	1.798e-48	639.356	0	iTRAQ_8plex_Nterm:::::::::::::::::	0.142	0.1997	0.1576	0.1583	0.106	0.179	0.0389	0.0784	ILDSALAGDNIGALLR%iTRAQ_8plex_Nterm:::::::::::::::::%sample_0%cmpd_3894
						AFLMPIEDVFTITGR	3	13.9959	4.094e-42	672.016	0	iTRAQ_8plex_Nterm::::::::::::::::	10.497	10.4674	11.9315	11.9065	5.0347	3.5756	2.8473	3.0133	AFLMPIEDVFTITGR%iTRAQ_8plex_Nterm::::::::::::::::%sample_0%cmpd_1680
						ILDSALAGDNIGALLR	3	16.0202	1.851e-55	639.359	0	iTRAQ_8plex_Nterm:::::::::::::::::	0.1373	0.2188	0.2675	0.1871	0.1156	0.15	0.1069	0.1176	ILDSALAGDNIGALLR%iTRAQ_8plex_Nterm:::::::::::::::::%sample_0%cmpd_3887
						ILDSALAGDNIGALLR	3	14.8739	9.76e-48	639.375	0	iTRAQ_8plex_Nterm:::::::::::::::::	0.0805	0.1522	0.129	0.1967	0.106	0.0581	0.0826	0.0539	ILDSALAGDNIGALLR%iTRAQ_8plex_Nterm:::::::::::::::::%sample_0%cmpd_4281
						AFLMPIEDVFTITGR	3	14.4791	4.073e-45	672.029	0	iTRAQ_8plex_Nterm::::::::::::::::	15.4308	15.0378	17.0137	14.0464	8.1473	6.1014	4.5335	4.5084	AFLMPIEDVFTITGR%iTRAQ_8plex_Nterm::::::::::::::::%sample_0%cmpd_1808
						AFLMPIEDVFTITGR	3	13.9999	3.873e-42	672.024	0	iTRAQ_8plex_Nterm::::::::::::::::	0.7812	2.9106	2.6462	2.6385	1.7923	0.121		0.2645	AFLMPIEDVFTITGR%iTRAQ_8plex_Nterm::::::::::::::::%sample_0%cmpd_2114
						AFLMPIEDVFTITGR	3	13.8663	2.513e-41	672.035	0	iTRAQ_8plex_Nterm::::::::::::::::	26.4628	25.8237	29.1026	27.828	15.1573	12.2317	9.1107	8.4031	AFLMPIEDVFTITGR%iTRAQ_8plex_Nterm::::::::::::::::%sample_0%cmpd_2498
						ILDSALAGDNIGALLR	3	14.6117	4.743e-46	639.373	0	iTRAQ_8plex_Nterm:::::::::::::::::	0.1326	0.1902	0.277	0.1967	0.1397	0.0919	0.0194	0.0784	ILDSALAGDNIGALLR%iTRAQ_8plex_Nterm:::::::::::::::::%sample_0%cmpd_4276
						ILDSALAGDNIGALLR	3	14.0026	3.014e-42	639.372	0	iTRAQ_8plex_Nterm:::::::::::::::::	0.3078	0.409	0.3152	0.3022	0.3276	0.2855	0.1409	0.1764	ILDSALAGDNIGALLR%iTRAQ_8plex_Nterm:::::::::::::::::%sample_0%cmpd_4255
						ILDSALAGDNIGALLR	3	13.5214	2.345e-39	639.355	0	iTRAQ_8plex_Nterm:::::::::::::::::	0.0947	0.1712	0.1767	0.1871	0.1108	0.1306	0.1069	0.0735	ILDSALAGDNIGALLR%iTRAQ_8plex_Nterm:::::::::::::::::%sample_0%cmpd_3890
						ILDSALAGDNIGALLR	3	14.5589	9.997e-46	639.71	0	iTRAQ_8plex_Nterm:::::::::::::::::	0.3078	0.5612	0.8502	0.3454	0.3132	0.3145	0.1798	0.2058	ILDSALAGDNIGALLR%iTRAQ_8plex_Nterm:::::::::::::::::%sample_0%cmpd_4258
						TTLTAAITTILAK	3	11.3713	1.011e-27	642.722	0	iTRAQ_8plex_Nterm:::::::::::::iTRAQ_8plex_K:	2.7841	2.8725	3.3293	3.0991	2.0091	1.9257	1.4431	1.176	TTLTAAITTILAK%iTRAQ_8plex_Nterm:::::::::::::iTRAQ_8plex_K:%sample_0%cmpd_7131
						TTLTAAITTILAK	3	11.1921	7.756e-27	642.73	0	iTRAQ_8plex_Nterm:::::::::::::iTRAQ_8plex_K:	1.9981	1.7692	1.6527	1.8854	1.1033	1.1225	0.9086	0.735	TTLTAAITTILAK%iTRAQ_8plex_Nterm:::::::::::::iTRAQ_8plex_K:%sample_0%cmpd_7931
						ILDSALAGDNIGALLR	3	13.8052	4.755e-41	639.373	0	iTRAQ_8plex_Nterm:::::::::::::::::	0.1184	0.2045	0.2627	0.2303	0.1686	0.1548	0.0875	0.049	ILDSALAGDNIGALLR%iTRAQ_8plex_Nterm:::::::::::::::::%sample_0%cmpd_4273
						VVVTGVEMFR	2	10.1836	1.725e-22	720.89	0	iTRAQ_8plex_Nterm:::::::::::	58.7107	54.2889	58.7659	59.7262	49.3625	28.13	29.1144	34.7239	VVVTGVEMFR%iTRAQ_8plex_Nterm:::::::::::%sample_0%cmpd_3746
						ILDSALAGDNIGALLR	3	13.1944	1.843e-37	639.712	0	iTRAQ_8plex_Nterm:::::::::::::::::	5.2273	5.3361	7.0932	6.8075	8.1955	8.3416	6.3314	8.006	ILDSALAGDNIGALLR%iTRAQ_8plex_Nterm:::::::::::::::::%sample_0%cmpd_3533
						TTLTAAITTILAK	3	12.0772	2.425e-31	642.725	0	iTRAQ_8plex_Nterm:::::::::::::iTRAQ_8plex_K:	1.3542	1.2412	1.4711	1.6167	0.978	0.8371	0.7143	0.4312	TTLTAAITTILAK%iTRAQ_8plex_Nterm:::::::::::::iTRAQ_8plex_K:%sample_0%cmpd_7175
						VVVTGVEMFR	2	10.0398	7.998e-22	720.916	0	iTRAQ_8plex_Nterm:::::::::::	55.0521	52.9025	56.7818	52.6464	46.3424	29.4463	30.6015	36.1058	VVVTGVEMFR%iTRAQ_8plex_Nterm:::::::::::%sample_0%cmpd_4098
						TTLTAAITTILAK	3	11.7513	1.211e-29	642.724	0	iTRAQ_8plex_Nterm:::::::::::::iTRAQ_8plex_K:	42.863	44.4987	43.7365	43.2552	38.8843	40.8107	31.9809	33.7051	TTLTAAITTILAK%iTRAQ_8plex_Nterm:::::::::::::iTRAQ_8plex_K:%sample_0%cmpd_7865
						AFLMPIEDVFTITGR	3	13.266	9.046e-38	672.038	0	iTRAQ_8plex_Nterm::::::::::::::::	2.9925	2.825	2.8611	2.2451	1.5803	1.2532	0.7094	0.7693	AFLMPIEDVFTITGR%iTRAQ_8plex_Nterm::::::::::::::::%sample_0%cmpd_2504
						ILDSALAGDNIGALLR	3	13.2314	1.159e-37	639.361	0	iTRAQ_8plex_Nterm:::::::::::::::::	0.1799	0.0856	0.2484	0.1487	0.0915	0.1258	0.0437	0.1225	ILDSALAGDNIGALLR%iTRAQ_8plex_Nterm:::::::::::::::::%sample_0%cmpd_3892
						TTLTAAITTILAK	3	11.2923	2.491e-27	642.731	0	iTRAQ_8plex_Nterm:::::::::::::iTRAQ_8plex_K:	2.3059	2.2352	2.4217	1.9765	1.3683	1.4225	1.035	0.8967	TTLTAAITTILAK%iTRAQ_8plex_Nterm:::::::::::::iTRAQ_8plex_K:%sample_0%cmpd_7963
						TTLTAAITTILAK	3	10.2399	2.286e-22	642.727	0	iTRAQ_8plex_Nterm:::::::::::::iTRAQ_8plex_K:	6.4631	22.3901	18.8289	21.8754	16.6508	2.3322	0.8795	1.2691	TTLTAAITTILAK%iTRAQ_8plex_Nterm:::::::::::::iTRAQ_8plex_K:%sample_0%cmpd_7847
						TTLTAAITTILAK	3	11.2645	3.421e-27	642.723	0	iTRAQ_8plex_Nterm:::::::::::::iTRAQ_8plex_K:	0.6818	0.5421	0.8263	0.7436	0.5204	0.5613	0.2575	0.2646	TTLTAAITTILAK%iTRAQ_8plex_Nterm:::::::::::::iTRAQ_8plex_K:%sample_0%cmpd_7980
						TTLTAAITTILAK	3	10.5295	1.099e-23	642.722	0	iTRAQ_8plex_Nterm:::::::::::::iTRAQ_8plex_K:	11.9649	11.704	13.6799	12.233	8.7302	7.2818	5.549	5.4633	TTLTAAITTILAK%iTRAQ_8plex_Nterm:::::::::::::iTRAQ_8plex_K:%sample_0%cmpd_5744
						TTLTAAITTILAK	3	10.61	4.661e-24	642.73	0	iTRAQ_8plex_Nterm:::::::::::::iTRAQ_8plex_K:	6.269	23.6504	18.4277	21.9618	16.4726	2.0274	0.8649	0.9849	TTLTAAITTILAK%iTRAQ_8plex_Nterm:::::::::::::iTRAQ_8plex_K:%sample_0%cmpd_9212
						ILDSALAGDNIGALLR	3	13.6556	3.745e-40	639.375	0	iTRAQ_8plex_Nterm:::::::::::::::::	0.1705	0.2283	0.363	0.2399	0.1975	0.2081	0.0972	0.0931	ILDSALAGDNIGALLR%iTRAQ_8plex_Nterm:::::::::::::::::%sample_0%cmpd_4264
						TTLTAAITTILAK	3	11.1945	7.55e-27	642.723	0	iTRAQ_8plex_Nterm:::::::::::::iTRAQ_8plex_K:	1.5673	1.9023	1.6001	1.5783	1.0503	1.0935	0.6074	0.4851	TTLTAAITTILAK%iTRAQ_8plex_Nterm:::::::::::::iTRAQ_8plex_K:%sample_0%cmpd_7948
						VETGTLK	2	6.12622	8.009e-08	678.41	0	iTRAQ_8plex_Nterm:::::::iTRAQ_8plex_K:	67.5284	60.6616	60.8449	61.5364	56.5558	54.2856	49.9538	51.2706	VETGTLK%iTRAQ_8plex_Nterm:::::::iTRAQ_8plex_K:%sample_0%cmpd_20386
						TTLTAAITTILAK	3	10.3624	6.394e-23	642.727	0	iTRAQ_8plex_Nterm:::::::::::::iTRAQ_8plex_K:	1.9981	2.0783	2.2593	2.3075	1.4936	1.3258	0.9281	0.6468	TTLTAAITTILAK%iTRAQ_8plex_Nterm:::::::::::::iTRAQ_8plex_K:%sample_0%cmpd_7145
						TTLTAAITTILAK	3	11.016	5.566e-26	642.725	0	iTRAQ_8plex_Nterm:::::::::::::iTRAQ_8plex_K:	1.8892	1.6978	2.3214	1.9525	1.4888	1.2919	0.8212	0.7447	TTLTAAITTILAK%iTRAQ_8plex_Nterm:::::::::::::iTRAQ_8plex_K:%sample_0%cmpd_7966
						TTLTAAITTILAK	3	10.9115	1.767e-25	642.729	0	iTRAQ_8plex_Nterm:::::::::::::iTRAQ_8plex_K:	2.0976	2.3113	2.8325	2.202	1.455	1.1419	0.86	0.8036	TTLTAAITTILAK%iTRAQ_8plex_Nterm:::::::::::::iTRAQ_8plex_K:%sample_0%cmpd_7913
						VETGTLK	2	6.11191	9.254e-08	678.395	0	iTRAQ_8plex_Nterm:::::::iTRAQ_8plex_K:	64.9619	62.0232	57.5628	57.4868	52.9611	50.3949	46.4159	47.698	VETGTLK%iTRAQ_8plex_Nterm:::::::iTRAQ_8plex_K:%sample_0%cmpd_19599
						TTLTAAITTILAK	3	10.97	9.269e-26	642.721	0	iTRAQ_8plex_Nterm:::::::::::::iTRAQ_8plex_K:	1.733	1.8263	1.9393	1.7894	1.1515	0.8854	0.724	0.6713	TTLTAAITTILAK%iTRAQ_8plex_Nterm:::::::::::::iTRAQ_8plex_K:%sample_0%cmpd_7162
						TTLTAAITTILAK	3	10.4631	2.22e-23	642.722	0	iTRAQ_8plex_Nterm:::::::::::::iTRAQ_8plex_K:	7.8078	25.5477	19.4402	22.993	17.6624	2.6757	1.0835	1.2053	TTLTAAITTILAK%iTRAQ_8plex_Nterm:::::::::::::iTRAQ_8plex_K:%sample_0%cmpd_7030
						ILDSALAGDNIGALLR	3	13.3512	2.337e-38	639.376	0	iTRAQ_8plex_Nterm:::::::::::::::::	0.1278	0.2806	0.1433	0.1199	0.0771	0.0919	0.034	0.0441	ILDSALAGDNIGALLR%iTRAQ_8plex_Nterm:::::::::::::::::%sample_0%cmpd_4278
						ADQVDDPELIDLVEMEVR	3	11.6655	3.577e-29	797.392	0	iTRAQ_8plex_Nterm:::::::::::::::::::	21.4909	23.5787	23.8053	17.5002	15.7834	12.0041	9.198	9.8535	ADQVDDPELIDLVEMEVR%iTRAQ_8plex_Nterm:::::::::::::::::::%sample_0%cmpd_16441
						TTLTAAITTILAK	3	10.9622	1.011e-25	642.729	0	iTRAQ_8plex_Nterm:::::::::::::iTRAQ_8plex_K:	2.0786	2.3304	1.9583	2.2739	1.296	1.3258	0.9086	0.7154	TTLTAAITTILAK%iTRAQ_8plex_Nterm:::::::::::::iTRAQ_8plex_K:%sample_0%cmpd_7926
						VAMGDNLR	2	8.89601	1.824e-17	590.304	0	iTRAQ_8plex_Nterm:::::::::	127.512	121.372	125.984	123.95	93.316	85.1012	73.097	77.3718	VAMGDNLR%iTRAQ_8plex_Nterm:::::::::%sample_0%cmpd_16067
						TTLTAAITTILAK	3	10.7574	9.516e-25	642.723	0	iTRAQ_8plex_Nterm:::::::::::::iTRAQ_8plex_K:	1.4157	1.3935	1.6479	1.4248	0.8287	0.6822	0.481	0.6027	TTLTAAITTILAK%iTRAQ_8plex_Nterm:::::::::::::iTRAQ_8plex_K:%sample_0%cmpd_7180
						TTLTAAITTILAK	3	11.4215	5.681e-28	642.728	0	iTRAQ_8plex_Nterm:::::::::::::iTRAQ_8plex_K:	1.8608	2.064	1.9249	2.25	1.5225	1.0112	0.7531	0.6027	TTLTAAITTILAK%iTRAQ_8plex_Nterm:::::::::::::iTRAQ_8plex_K:%sample_0%cmpd_7960
						TTLTAAITTILAK	3	10.2715	1.648e-22	642.721	0	iTRAQ_8plex_Nterm:::::::::::::iTRAQ_8plex_K:	4.1241	4.5418	4.9963	4.284	2.6643	2.4773	1.7298	1.8031	TTLTAAITTILAK%iTRAQ_8plex_Nterm:::::::::::::iTRAQ_8plex_K:%sample_0%cmpd_7091
						TTLTAAITTILAK	3	10.1411	6.318e-22	642.723	0	iTRAQ_8plex_Nterm:::::::::::::iTRAQ_8plex_K:	5.8996	6.0731	6.3909	6.6778	4.553	3.7837	3.0126	2.587	TTLTAAITTILAK%iTRAQ_8plex_Nterm:::::::::::::iTRAQ_8plex_K:%sample_0%cmpd_7076
						TTLTAAITTILAK	3	9.89744	7.431e-21	642.727	0	iTRAQ_8plex_Nterm:::::::::::::iTRAQ_8plex_K:	3.1866	3.039	3.5012	3.0751	2.144	2.1144	1.2536	1.2445	TTLTAAITTILAK%iTRAQ_8plex_Nterm:::::::::::::iTRAQ_8plex_K:%sample_0%cmpd_7895
						TTLTAAITTILAK	3	9.80748	1.819e-20	642.727	0	iTRAQ_8plex_Nterm:::::::::::::iTRAQ_8plex_K:	1.3115	1.7977	1.8246	1.5975	1.2768	1.0354	0.7483	0.637	TTLTAAITTILAK%iTRAQ_8plex_Nterm:::::::::::::iTRAQ_8plex_K:%sample_0%cmpd_7970
						TTLTAAITTILAK	3	10.272	1.639e-22	642.724	0	iTRAQ_8plex_Nterm:::::::::::::iTRAQ_8plex_K:	9.5075	9.9111	11.392	10.506	7.2462	6.6626	4.9221	4.7038	TTLTAAITTILAK%iTRAQ_8plex_Nterm:::::::::::::iTRAQ_8plex_K:%sample_0%cmpd_7070
						TTLTAAITTILAK	3	9.7736	2.543e-20	642.724	0	iTRAQ_8plex_Nterm:::::::::::::iTRAQ_8plex_K:	2.3059	2.3922	2.9424	2.816	1.6622	1.6161	0.9961	1.1025	TTLTAAITTILAK%iTRAQ_8plex_Nterm:::::::::::::iTRAQ_8plex_K:%sample_0%cmpd_7906
						TTLTAAITTILAK	3	9.72387	4.15e-20	642.722	0	iTRAQ_8plex_Nterm:::::::::::::iTRAQ_8plex_K:	1.1174	1.4553	1.8915	1.6503	1.1178	0.9145	0.6171	0.5096	TTLTAAITTILAK%iTRAQ_8plex_Nterm:::::::::::::iTRAQ_8plex_K:%sample_0%cmpd_7107
						TTLTAAITTILAK	3	10.272	1.639e-22	642.722	0	iTRAQ_8plex_Nterm:::::::::::::iTRAQ_8plex_K:	2.6137	2.4255	2.7656	2.4275	1.8502	1.2773	1.0107	0.8133	TTLTAAITTILAK%iTRAQ_8plex_Nterm:::::::::::::iTRAQ_8plex_K:%sample_0%cmpd_7135
						TTLTAAITTILAK	3	10.4995	1.511e-23	642.725	0	iTRAQ_8plex_Nterm:::::::::::::iTRAQ_8plex_K:	1.2074	1.1319	1.261	1.2329	0.8383	0.5613	0.4568	0.4655	TTLTAAITTILAK%iTRAQ_8plex_Nterm:::::::::::::iTRAQ_8plex_K:%sample_0%cmpd_7158
						TTLTAAITTILAK	3	9.95502	4.172e-21	642.729	0	iTRAQ_8plex_Nterm:::::::::::::iTRAQ_8plex_K:	2.0692	2.202	2.7561	2.1876	1.5177	1.2676	1.0107	0.8134	TTLTAAITTILAK%iTRAQ_8plex_Nterm:::::::::::::iTRAQ_8plex_K:%sample_0%cmpd_7921
						TTLTAAITTILAK	3	10.7414	1.131e-24	642.724	0	iTRAQ_8plex_Nterm:::::::::::::iTRAQ_8plex_K:	1.4488	1.693	2.0252	1.6215	0.9106	1.0209	0.6414	0.5243	TTLTAAITTILAK%iTRAQ_8plex_Nterm:::::::::::::iTRAQ_8plex_K:%sample_0%cmpd_7152
						TTLTAAITTILAK	3	11.2374	4.649e-27	642.726	0	iTRAQ_8plex_Nterm:::::::::::::iTRAQ_8plex_K:	6.8418	7.8661	8.6837	7.6709	5.0927	4.8869	3.1827	2.9987	TTLTAAITTILAK%iTRAQ_8plex_Nterm:::::::::::::iTRAQ_8plex_K:%sample_0%cmpd_7875
						TTLTAAITTILAK	3	10.0135	2.313e-21	642.722	0	iTRAQ_8plex_Nterm:::::::::::::iTRAQ_8plex_K:	2.4432	2.5824	2.7656	2.485	1.4117	1.4032	0.9475	0.7595	TTLTAAITTILAK%iTRAQ_8plex_Nterm:::::::::::::iTRAQ_8plex_K:%sample_0%cmpd_7957
						TTLTAAITTILAK	3	9.51228	3.246e-19	642.725	0	iTRAQ_8plex_Nterm:::::::::::::iTRAQ_8plex_K:	2.0881	2.1354	2.4026	1.8709	1.2768	1.3741	0.8892	0.7203	TTLTAAITTILAK%iTRAQ_8plex_Nterm:::::::::::::iTRAQ_8plex_K:%sample_0%cmpd_7139
						TTLTAAITTILAK	3	10.1516	5.675e-22	642.725	0	iTRAQ_8plex_Nterm:::::::::::::iTRAQ_8plex_K:	1.8987	1.8786	2.1304	1.6455	1.4888	1.0064	0.6462	0.784	TTLTAAITTILAK%iTRAQ_8plex_Nterm:::::::::::::iTRAQ_8plex_K:%sample_0%cmpd_7944
						TTLTAAITTILAK	3	9.81417	1.702e-20	642.728	0	iTRAQ_8plex_Nterm:::::::::::::iTRAQ_8plex_K:	1.8513	1.693	1.9201	1.9765	1.325	1.258	0.8503	0.6566	TTLTAAITTILAK%iTRAQ_8plex_Nterm:::::::::::::iTRAQ_8plex_K:%sample_0%cmpd_7148
						VGVEYIVVFLNK	3	9.24221	3.9e-18	663.383	0	iTRAQ_8plex_Nterm::::::::::::iTRAQ_8plex_K:	14.569	18.6567	17.1093	19.8461	12.5893	9.1833	7.1718	5.9678	VGVEYIVVFLNK%iTRAQ_8plex_Nterm::::::::::::iTRAQ_8plex_K:%sample_0%cmpd_3836
						TTLTAAITTILAK	3	10.5333	1.055e-23	642.728	0	iTRAQ_8plex_Nterm:::::::::::::iTRAQ_8plex_K:	1.804	1.7073	1.987	2.1108	1.2479	1.3548	0.7483	0.7791	TTLTAAITTILAK%iTRAQ_8plex_Nterm:::::::::::::iTRAQ_8plex_K:%sample_0%cmpd_7940
						TTLTAAITTILAK	3	10.4207	3.473e-23	642.726	0	iTRAQ_8plex_Nterm:::::::::::::iTRAQ_8plex_K:	7.8314	8.4225	9.4479	8.4193	5.5263	5.3514	3.1729	3.1064	TTLTAAITTILAK%iTRAQ_8plex_Nterm:::::::::::::iTRAQ_8plex_K:%sample_0%cmpd_7060
						TTLTAAITTILAK	3	10.1758	4.427e-22	642.727	0	iTRAQ_8plex_Nterm:::::::::::::iTRAQ_8plex_K:	3.8826	3.6572	4.681	4.0586	3.0643	2.1483	1.8173	1.7688	TTLTAAITTILAK%iTRAQ_8plex_Nterm:::::::::::::iTRAQ_8plex_K:%sample_0%cmpd_7889
						TTLTAAITTILAK	3	10.2045	3.292e-22	642.724	0	iTRAQ_8plex_Nterm:::::::::::::iTRAQ_8plex_K:	2.8788	2.9438	3.4487	3.0559	1.8935	1.5773	1.1953	1.0975	TTLTAAITTILAK%iTRAQ_8plex_Nterm:::::::::::::iTRAQ_8plex_K:%sample_0%cmpd_7122
						VAMGDNLR	2	7.90328	8.829e-14	590.293	0	iTRAQ_8plex_Nterm:::::::::	124.108	124.676	128.901	126.951	96.3839	85.1922	73.4656	76.6214	VAMGDNLR%iTRAQ_8plex_Nterm:::::::::%sample_0%cmpd_15444
						VGVEYIVVFLNK	3	8.91967	7.553e-17	663.387	0	iTRAQ_8plex_Nterm::::::::::::iTRAQ_8plex_K:	14.5595	17.696	16.5265	18.8387	12.3917	8.2108	6.3069	8.8975	VGVEYIVVFLNK%iTRAQ_8plex_Nterm::::::::::::iTRAQ_8plex_K:%sample_0%cmpd_3124
						AFLMPIEDVFTITGR	3	11.6378	7.941e-29	677.37	0	iTRAQ_8plex_Nterm::::Oxidation_M::::::::::::	1.3495	1.7264	1.4569	1.1465	0.7372	0.5177	0.3499	0.3773	AFLMPIEDVFTITGR%iTRAQ_8plex_Nterm::::Oxidation_M::::::::::::%sample_0%cmpd_2483
						TTLTAAITTILAK	3	11.0319	4.667e-26	642.724	0	iTRAQ_8plex_Nterm:::::::::::::iTRAQ_8plex_K:	1.9318	2.0402	2.5029	2.4418	1.3057	1.5338	0.86	0.7987	TTLTAAITTILAK%iTRAQ_8plex_Nterm:::::::::::::iTRAQ_8plex_K:%sample_0%cmpd_7126
						TTLTAAITTILAK	3	10.8492	3.5e-25	642.728	0	iTRAQ_8plex_Nterm:::::::::::::iTRAQ_8plex_K:	0.8191	0.9892	0.9362	0.8827	0.5637	0.5951	0.3887	0.2793	TTLTAAITTILAK%iTRAQ_8plex_Nterm:::::::::::::iTRAQ_8plex_K:%sample_0%cmpd_7983
						TTLTAAITTILAK	3	10.2865	1.411e-22	642.722	0	iTRAQ_8plex_Nterm:::::::::::::iTRAQ_8plex_K:	2.6989	2.863	3.3197	2.7248	1.9609	1.708	1.2828	1.2299	TTLTAAITTILAK%iTRAQ_8plex_Nterm:::::::::::::iTRAQ_8plex_K:%sample_0%cmpd_7901
						TTLTAAITTILAK	3	10.1102	8.664e-22	642.724	0	iTRAQ_8plex_Nterm:::::::::::::iTRAQ_8plex_K:	0.6581	0.7419	0.6974	0.8012	0.5734	0.3774	0.3013	0.3528	TTLTAAITTILAK%iTRAQ_8plex_Nterm:::::::::::::iTRAQ_8plex_K:%sample_0%cmpd_7204
						TTLTAAITTILAK	3	10.0862	1.106e-21	642.724	0	iTRAQ_8plex_Nterm:::::::::::::iTRAQ_8plex_K:	2.519	2.3493	3.0856	2.7681	1.7345	1.5193	1.0738	0.8526	TTLTAAITTILAK%iTRAQ_8plex_Nterm:::::::::::::iTRAQ_8plex_K:%sample_0%cmpd_7096
						TTLTAAITTILAK	3	10.6872	2.034e-24	642.72	0	iTRAQ_8plex_Nterm:::::::::::::iTRAQ_8plex_K:	48.5115	47.6273	48.0353	47.8752	43.7309	49.6549	32.4716	36.9976	TTLTAAITTILAK%iTRAQ_8plex_Nterm:::::::::::::iTRAQ_8plex_K:%sample_0%cmpd_7049
						VGVEYIVVFLNK	3	9.17808	7.087e-18	663.408	0	iTRAQ_8plex_Nterm::::::::::::iTRAQ_8plex_K:	10.7104	14.434	12.2423	14.4544	9.5108	6.2562	5.5393	4.209	VGVEYIVVFLNK%iTRAQ_8plex_Nterm::::::::::::iTRAQ_8plex_K:%sample_0%cmpd_4213
						TTLTAAITTILAK	3	10.5715	7.029e-24	642.721	0	iTRAQ_8plex_Nterm:::::::::::::iTRAQ_8plex_K:	0.8712	0.9987	1.1464	1.0794	0.5974	0.4984	0.3984	0.2156	TTLTAAITTILAK%iTRAQ_8plex_Nterm:::::::::::::iTRAQ_8plex_K:%sample_0%cmpd_7191
						TTLTAAITTILAK	3	9.94306	4.705e-21	642.724	0	iTRAQ_8plex_Nterm:::::::::::::iTRAQ_8plex_K:	1.7425	1.4838	2.1686	1.6263	1.0744	0.8467	0.6608	0.7497	TTLTAAITTILAK%iTRAQ_8plex_Nterm:::::::::::::iTRAQ_8plex_K:%sample_0%cmpd_7170
						TTLTAAITTILAK	3	9.82478	1.532e-20	642.721	0	iTRAQ_8plex_Nterm:::::::::::::iTRAQ_8plex_K:	3.0682	3.3433	3.7114	2.7632	2.0091	1.8967	1.3411	1.0485	TTLTAAITTILAK%iTRAQ_8plex_Nterm:::::::::::::iTRAQ_8plex_K:%sample_0%cmpd_7114
						VGVEYIVVFLNK	3	9.25522	3.453e-18	663.406	0	iTRAQ_8plex_Nterm::::::::::::iTRAQ_8plex_K:	14.5076	18.3478	15.7148	18.4025	10.4838	8.2303	6.895	6.5466	VGVEYIVVFLNK%iTRAQ_8plex_Nterm::::::::::::iTRAQ_8plex_K:%sample_0%cmpd_4216
						TTLTAAITTILAK	3	9.76877	2.668e-20	642.731	0	iTRAQ_8plex_Nterm:::::::::::::iTRAQ_8plex_K:	2.197	2.2162	2.2354	1.7798	1.1997	1.1322	0.9135	0.8918	TTLTAAITTILAK%iTRAQ_8plex_Nterm:::::::::::::iTRAQ_8plex_K:%sample_0%cmpd_7937
						TTLTAAITTILAK	3	10.0825	1.149e-21	642.727	0	iTRAQ_8plex_Nterm:::::::::::::iTRAQ_8plex_K:	0.5398	0.6278	0.7165	0.638	0.4384	0.3774	0.3061	0.1421	TTLTAAITTILAK%iTRAQ_8plex_Nterm:::::::::::::iTRAQ_8plex_K:%sample_0%cmpd_7209
						TTLTAAITTILAK	3	9.63595	9.808e-20	642.725	0	iTRAQ_8plex_Nterm:::::::::::::iTRAQ_8plex_K:	0.4971	0.837	1.0031	0.6908	0.6215	0.508	0.4325	0.2597	TTLTAAITTILAK%iTRAQ_8plex_Nterm:::::::::::::iTRAQ_8plex_K:%sample_0%cmpd_7991
						TTLTAAITTILAK	3	9.66173	7.628e-20	642.724	0	iTRAQ_8plex_Nterm:::::::::::::iTRAQ_8plex_K:	0.9896	0.7894	1.2323	0.9403	0.6263	0.7113	0.4519	0.3577	TTLTAAITTILAK%iTRAQ_8plex_Nterm:::::::::::::iTRAQ_8plex_K:%sample_0%cmpd_7185
						TTLTAAITTILAK	3	9.63936	9.488e-20	642.722	0	iTRAQ_8plex_Nterm:::::::::::::iTRAQ_8plex_K:	4.4886	4.8747	5.6506	4.8933	3.3003	2.9515	2.0796	1.7149	TTLTAAITTILAK%iTRAQ_8plex_Nterm:::::::::::::iTRAQ_8plex_K:%sample_0%cmpd_7082
						FVGQVYVLK	2	5.78433	8.154e-07	831.016	0	iTRAQ_8plex_Nterm:::::::::iTRAQ_8plex_K:	57.3818	55.1661	52.1472	51.9086	48.8666	45.7361	42.1406	44.2244	FVGQVYVLK%iTRAQ_8plex_Nterm:::::::::iTRAQ_8plex_K:%sample_0%cmpd_6142
						TTLTAAITTILAK	3	9.72907	3.944e-20	642.727	0	iTRAQ_8plex_Nterm:::::::::::::iTRAQ_8plex_K:	1.5009	1.7121	1.8438	1.6935	1.0407	0.8709	0.6803	0.6125	TTLTAAITTILAK%iTRAQ_8plex_Nterm:::::::::::::iTRAQ_8plex_K:%sample_0%cmpd_7166
						TTLTAAITTILAK	3	9.41601	8.153e-19	642.726	0	iTRAQ_8plex_Nterm:::::::::::::iTRAQ_8plex_K:	0.9612	0.8132	1.0843	0.8299	0.5782	0.6	0.447	0.3332	TTLTAAITTILAK%iTRAQ_8plex_Nterm:::::::::::::iTRAQ_8plex_K:%sample_0%cmpd_7198
						TTLTAAITTILAK	3	10.0264	2.031e-21	642.727	0	iTRAQ_8plex_Nterm:::::::::::::iTRAQ_8plex_K:	0.4829	0.6943	0.9123	0.6524	0.5396	0.508	0.2429	0.1764	TTLTAAITTILAK%iTRAQ_8plex_Nterm:::::::::::::iTRAQ_8plex_K:%sample_0%cmpd_7995
						TTLTAAITTILAK	3	10.0138	2.306e-21	642.725	0	iTRAQ_8plex_Nterm:::::::::::::iTRAQ_8plex_K:	0.4072	0.8085	0.9553	1.0026	0.4866	0.4645	0.4422	0.3332	TTLTAAITTILAK%iTRAQ_8plex_Nterm:::::::::::::iTRAQ_8plex_K:%sample_0%cmpd_7977
						TTLTAAITTILAK	3	9.69386	5.571e-20	642.723	0	iTRAQ_8plex_Nterm:::::::::::::iTRAQ_8plex_K:	0.5114	0.5517	0.5254	0.6716	0.2602	0.3338	0.2672	0.3038	TTLTAAITTILAK%iTRAQ_8plex_Nterm:::::::::::::iTRAQ_8plex_K:%sample_0%cmpd_7215
						TTLTAAITTILAK	3	9.82173	1.579e-20	642.726	0	iTRAQ_8plex_Nterm:::::::::::::iTRAQ_8plex_K:	0.7008	0.7514	0.9505	0.8827	0.5444	0.3193	0.2672	0.3234	TTLTAAITTILAK%iTRAQ_8plex_Nterm:::::::::::::iTRAQ_8plex_K:%sample_0%cmpd_7987
						FVGQVYVLK	2	5.98275	2.666e-07	830.99	0	iTRAQ_8plex_Nterm:::::::::iTRAQ_8plex_K:	53.9623	49.4713	52.8262	49.8837	45.6622	42.9827	40.4155	41.7742	FVGQVYVLK%iTRAQ_8plex_Nterm:::::::::iTRAQ_8plex_K:%sample_0%cmpd_5610
						AFLMPIEDVFTITGR	3	10.959	1.804e-25	677.376	0	iTRAQ_8plex_Nterm::::Oxidation_M::::::::::::	3.5085	5.0079	5.0966	4.1738	3.2811	2.1048	3.0173	2.6704	AFLMPIEDVFTITGR%iTRAQ_8plex_Nterm::::Oxidation_M::::::::::::%sample_0%cmpd_4225
						TTLTAAITTILAK	3	9.57557	1.763e-19	642.727	0	iTRAQ_8plex_Nterm:::::::::::::iTRAQ_8plex_K:	1.9933	2.5396	2.8134	2.6002	1.8309	1.4418	1.0447	1.3083	TTLTAAITTILAK%iTRAQ_8plex_Nterm:::::::::::::iTRAQ_8plex_K:%sample_0%cmpd_7952
						VVVTGVEMFR	3	11.7754	5.463e-30	480.928	0	iTRAQ_8plex_Nterm:::::::::::	2.9214	2.8392	4.4994	5.253	2.1489	0.7596	0.9232	0.9897	VVVTGVEMFR%iTRAQ_8plex_Nterm:::::::::::%sample_0%cmpd_3745
						TTLTAAITTILAK	3	9.62616	1.079e-19	642.724	0	iTRAQ_8plex_Nterm:::::::::::::iTRAQ_8plex_K:	0.5777	0.5041	0.4681	0.5421	0.4095	0.3242	0.1749	0.1225	TTLTAAITTILAK%iTRAQ_8plex_Nterm:::::::::::::iTRAQ_8plex_K:%sample_0%cmpd_8008
						TTLTAAITTILAK	3	9.50716	3.409e-19	642.726	0	iTRAQ_8plex_Nterm:::::::::::::iTRAQ_8plex_K:	0.464	0.5992	0.7022	0.6236	0.3421	0.3871	0.2235	0.2009	TTLTAAITTILAK%iTRAQ_8plex_Nterm:::::::::::::iTRAQ_8plex_K:%sample_0%cmpd_7222
						TTLTAAITTILAK	3	9.32221	1.983e-18	642.721	0	iTRAQ_8plex_Nterm:::::::::::::iTRAQ_8plex_K:	2.4905	2.7251	2.9376	2.4514	2.038	1.5919	1.1467	0.9113	TTLTAAITTILAK%iTRAQ_8plex_Nterm:::::::::::::iTRAQ_8plex_K:%sample_0%cmpd_7104
						TTLTAAITTILAK	3	9.89763	7.417e-21	642.72	0	iTRAQ_8plex_Nterm:::::::::::::iTRAQ_8plex_K:	0.5303	0.3947	0.4777	0.4509	0.3614	0.3532	0.1895	0.1666	TTLTAAITTILAK%iTRAQ_8plex_Nterm:::::::::::::iTRAQ_8plex_K:%sample_0%cmpd_7228
						VGVEYIVVFLNK	3	8.28276	1.944e-14	663.385	0	iTRAQ_8plex_Nterm::::::::::::iTRAQ_8plex_K:	6.2453	7.671	6.9928	8.2225	4.7746	3.5563	3.2458	3.1114	VGVEYIVVFLNK%iTRAQ_8plex_Nterm::::::::::::iTRAQ_8plex_K:%sample_0%cmpd_3128
						VAMGDNLR	2	7.36021	5.876e-12	590.314	0	iTRAQ_8plex_Nterm:::::::::	26.401	25.8282	27.0441	26.6722	16.1256	12.488	9.4119	9.4322	VAMGDNLR%iTRAQ_8plex_Nterm:::::::::%sample_0%cmpd_14683
						VGVEYIVVFLNK	3	8.68252	6.251e-16	663.384	0	iTRAQ_8plex_Nterm::::::::::::iTRAQ_8plex_K:	12.9023	15.8366	13.6512	16.0372	10.4983	6.9625	6.7053	5.2087	VGVEYIVVFLNK%iTRAQ_8plex_Nterm::::::::::::iTRAQ_8plex_K:%sample_0%cmpd_3839
						TTLTAAITTILAK	3	9.46657	5.032e-19	642.723	0	iTRAQ_8plex_Nterm:::::::::::::iTRAQ_8plex_K:	0.5208	0.4423	0.6592	0.5997	0.477	0.4838	0.2381	0.2107	TTLTAAITTILAK%iTRAQ_8plex_Nterm:::::::::::::iTRAQ_8plex_K:%sample_0%cmpd_8013
						VGVEYIVVFLNK	3	8.02548	1.633e-13	663.408	0	iTRAQ_8plex_Nterm::::::::::::iTRAQ_8plex_K:	7.0835	8.4321	7.9864	9.3213	5.8154	3.9773	3.1875	3.1457	VGVEYIVVFLNK%iTRAQ_8plex_Nterm::::::::::::iTRAQ_8plex_K:%sample_0%cmpd_3539
						VVVTGVEMFR	3	11.6564	2.225e-29	480.943	0	iTRAQ_8plex_Nterm:::::::::::	1.4678	1.7835	2.9806	2.8352	1.4021	0.7258	0.4956	0.7252	VVVTGVEMFR%iTRAQ_8plex_Nterm:::::::::::%sample_0%cmpd_4094
						TTLTAAITTILAK	3	8.68082	6.837e-16	642.727	0	iTRAQ_8plex_Nterm:::::::::::::iTRAQ_8plex_K:	0.6013	0.7609	0.6926	0.7244	0.3758	0.3387	0.2818	0.2842	TTLTAAITTILAK%iTRAQ_8plex_Nterm:::::::::::::iTRAQ_8plex_K:%sample_0%cmpd_7235
						VETGTLK	3	7.18925	2.153e-10	452.601	0	iTRAQ_8plex_Nterm:::::::iTRAQ_8plex_K:	27.9158	25.1055	27.4218	26.1545	15.9571	13.1509	9.2953	8.9667	VETGTLK%iTRAQ_8plex_Nterm:::::::iTRAQ_8plex_K:%sample_0%cmpd_20380
						VGVEYIVVFLNK	3	8.10396	8.592e-14	663.403	0	iTRAQ_8plex_Nterm::::::::::::iTRAQ_8plex_K:	5.3836	6.9673	6.0759	6.5963	4.4615	2.9418	2.5752	2.2539	VGVEYIVVFLNK%iTRAQ_8plex_Nterm::::::::::::iTRAQ_8plex_K:%sample_0%cmpd_3542
						FVGQVYVLK	3	7.34526	3.45e-11	554.339	0	iTRAQ_8plex_Nterm:::::::::iTRAQ_8plex_K:	93.1002	88.9402	90.1015	90.0709	69.0207	57.1315	51.6133	47.332	FVGQVYVLK%iTRAQ_8plex_Nterm:::::::::iTRAQ_8plex_K:%sample_0%cmpd_6148
						FVGQVYVLK	3	7.07095	2.585e-10	554.33	0	iTRAQ_8plex_Nterm:::::::::iTRAQ_8plex_K:	37.1628	35.7768	37.4563	36.9763	25.024	19.5906	18.3262	14.9591	FVGQVYVLK%iTRAQ_8plex_Nterm:::::::::iTRAQ_8plex_K:%sample_0%cmpd_5603
						AFLMPIEDVFTITGR	3	10.5221	1.695e-23	672.021	0	iTRAQ_8plex_Nterm::::::::::::::::	0.0947	0.1617	0.0764	0.1247	0.0819	0.121	0.0632	0.0343	AFLMPIEDVFTITGR%iTRAQ_8plex_Nterm::::::::::::::::%sample_0%cmpd_2152
						VVVTGVEMFR	3	9.99257	1.774e-21	481.28	0	iTRAQ_8plex_Nterm:::::::::::	1.7424	1.5932	2.7036	2.202	1.3057	0.7693	0.8066	1.0584	VVVTGVEMFR%iTRAQ_8plex_Nterm:::::::::::%sample_0%cmpd_4108
						FVGQVYVLK	3	7.07694	2.476e-10	554.329	0	iTRAQ_8plex_Nterm:::::::::iTRAQ_8plex_K:	47.7729	46.9044	46.3494	46.263	36.2348	30.4138	26.9187	25.5522	FVGQVYVLK%iTRAQ_8plex_Nterm:::::::::iTRAQ_8plex_K:%sample_0%cmpd_5618
						TTLTAAITTILAK	3	8.30687	1.71e-14	642.726	0	iTRAQ_8plex_Nterm:::::::::::::iTRAQ_8plex_K:	0.5729	0.5802	0.6974	0.5661	0.2987	0.3194	0.2429	0.2401	TTLTAAITTILAK%iTRAQ_8plex_Nterm:::::::::::::iTRAQ_8plex_K:%sample_0%cmpd_8005
						VVVTGVEMFR	3	10.7109	9.776e-25	481.256	0	iTRAQ_8plex_Nterm:::::::::::	2.1164	2.221	3.0951	3.6604	1.7007	0.7161	0.7726	1.1711	VVVTGVEMFR%iTRAQ_8plex_Nterm:::::::::::%sample_0%cmpd_3753
						VVVTGVEMFR	3	10.1436	3.698e-22	480.941	0	iTRAQ_8plex_Nterm:::::::::::	0.4972	0.4138	0.7786	0.8635	0.2987	0.1355	0.1312	0.1519	VVVTGVEMFR%iTRAQ_8plex_Nterm:::::::::::%sample_0%cmpd_3423
						AFLMPIEDVFTITGR	3	10.5211	1.713e-23	672.023	0	iTRAQ_8plex_Nterm::::::::::::::::	0.1089	0.019	0.1146	0.1055	0.0771	0.0242	0.034	0.0196	AFLMPIEDVFTITGR%iTRAQ_8plex_Nterm::::::::::::::::%sample_0%cmpd_2160
						TTLTAAITTILAK	3	8.06162	1.31e-13	642.722	0	iTRAQ_8plex_Nterm:::::::::::::iTRAQ_8plex_K:	0.4403	0.447	0.4538	0.4126	0.2457	0.2177	0.2089	0.0784	TTLTAAITTILAK%iTRAQ_8plex_Nterm:::::::::::::iTRAQ_8plex_K:%sample_0%cmpd_7242
						TTLTAAITTILAK	3	9.06682	2.132e-17	642.728	0	iTRAQ_8plex_Nterm:::::::::::::iTRAQ_8plex_K:	0.2036	0.1997	0.3678	0.2686	0.1879	0.2613	0.1118	0.1176	TTLTAAITTILAK%iTRAQ_8plex_Nterm:::::::::::::iTRAQ_8plex_K:%sample_0%cmpd_8046
						VVVTGVEMFR	3	10.139	3.875e-22	480.931	0	iTRAQ_8plex_Nterm:::::::::::	0.4119	0.3995	0.6974	0.8731	0.2698	0.271	0.1361	0.1862	VVVTGVEMFR%iTRAQ_8plex_Nterm:::::::::::%sample_0%cmpd_3014
						VAMGDNLR	2	6.65434	9.249e-10	590.297	0	iTRAQ_8plex_Nterm:::::::::	0.3267	0.3377	0.2914	0.2782	0.2939	0.1742	0.1555	0.1127	VAMGDNLR%iTRAQ_8plex_Nterm:::::::::%sample_0%cmpd_15888
						TTLTAAITTILAK	3	8.94136	6.689e-17	642.729	0	iTRAQ_8plex_Nterm:::::::::::::iTRAQ_8plex_K:	0.4309	0.5469	0.6401	0.379	0.3469	0.3097	0.2138	0.2058	TTLTAAITTILAK%iTRAQ_8plex_Nterm:::::::::::::iTRAQ_8plex_K:%sample_0%cmpd_8001
						AFLMPIEDVFTITGR	3	10.2408	3.229e-22	672.022	0	iTRAQ_8plex_Nterm::::::::::::::::	0.0237	0.0951	0.1194	0.1151	0.0675	0.0048	0.0243	0.0392	AFLMPIEDVFTITGR%iTRAQ_8plex_Nterm::::::::::::::::%sample_0%cmpd_2163
						VGVEYIVVFLNK	3	7.48636	1.144e-11	663.383	0	iTRAQ_8plex_Nterm::::::::::::iTRAQ_8plex_K:	0.1989	0.2425	0.2102	0.3598	0.1783	0.1355	0.0777	0.1911	VGVEYIVVFLNK%iTRAQ_8plex_Nterm::::::::::::iTRAQ_8plex_K:%sample_0%cmpd_3169
						AFLMPIEDVFTITGR	3	10.1877	5.579e-22	672.035	0	iTRAQ_8plex_Nterm::::::::::::::::	0.1136	0.1474	0.1242	0.1103	0.1397	0.0339		0.1029	AFLMPIEDVFTITGR%iTRAQ_8plex_Nterm::::::::::::::::%sample_0%cmpd_2521
						AFNYEEIDK	3	7.21588	5.707e-11	579.639	0	iTRAQ_8plex_Nterm:::::::::iTRAQ_8plex_K:	21.3398	22.0905	18.6283	18.4023	11.9052	9.7737	6.1224	8.0453	AFNYEEIDK%iTRAQ_8plex_Nterm:::::::::iTRAQ_8plex_K:%sample_0%cmpd_20555
						VVVTGVEMFR	3	10.5666	4.854e-24	486.259	0	iTRAQ_8plex_Nterm::::::::Oxidation_M:::	2.0265	1.4648	2.6032	2.7201	1.2093	0.5274	0.5248	0.6272	VVVTGVEMFR%iTRAQ_8plex_Nterm::::::::Oxidation_M:::%sample_0%cmpd_3706
						VGVEYIVVFLNK	3	7.2393	7.284e-11	663.386	0	iTRAQ_8plex_Nterm::::::::::::iTRAQ_8plex_K:	0.2936	0.3044	0.3726	0.3166	0.1734	0.2419	0.1652	0.147	VGVEYIVVFLNK%iTRAQ_8plex_Nterm::::::::::::iTRAQ_8plex_K:%sample_0%cmpd_3166
						FVGQVYVLK	3	6.77827	2.043e-09	554.328	0	iTRAQ_8plex_Nterm:::::::::iTRAQ_8plex_K:	7.0738	5.7021	6.3671	6.0974	3.758	2.6564	2.8908	1.71	FVGQVYVLK%iTRAQ_8plex_Nterm:::::::::iTRAQ_8plex_K:%sample_0%cmpd_4598
						TTLTAAITTILAK	3	7.59549	5.335e-12	642.722	0	iTRAQ_8plex_Nterm:::::::::::::iTRAQ_8plex_K:	0.1799	0.2996	0.2579	0.2447	0.1494	0.1016	0.0777	0.0735	TTLTAAITTILAK%iTRAQ_8plex_Nterm:::::::::::::iTRAQ_8plex_K:%sample_0%cmpd_8052
						AFLMPIEDVFTITGR	3	9.74524	4.794e-20	672.036	0	iTRAQ_8plex_Nterm::::::::::::::::	0.1184	0.0856	0.1481	0.1055	0.0819	0.0581	0.0243	0.0294	AFLMPIEDVFTITGR%iTRAQ_8plex_Nterm::::::::::::::::%sample_0%cmpd_2522
						FVGQVYVLK	3	7.06462	2.706e-10	554.341	0	iTRAQ_8plex_Nterm:::::::::iTRAQ_8plex_K:	7.5853	6.8104	7.2509	6.865	3.7918	2.9951	2.6868	1.8864	FVGQVYVLK%iTRAQ_8plex_Nterm:::::::::iTRAQ_8plex_K:%sample_0%cmpd_5139
						TTLTAAITTILAK	3	8.28122	2.121e-14	642.725	0	iTRAQ_8plex_Nterm:::::::::::::iTRAQ_8plex_K:	0.3267	0.3567	0.492	0.3598	0.2698	0.2613	0.2964	0.1666	TTLTAAITTILAK%iTRAQ_8plex_Nterm:::::::::::::iTRAQ_8plex_K:%sample_0%cmpd_8019
						VVVTGVEMFR	3	9.98203	2.083e-21	486.277	0	iTRAQ_8plex_Nterm::::::::Oxidation_M:::	1.5341	1.6408	2.6892	2.4467	1.1178	0.4548	0.3984	0.3626	VVVTGVEMFR%iTRAQ_8plex_Nterm::::::::Oxidation_M:::%sample_0%cmpd_4047
						TTLTAAITTILAK	3	7.54957	7.598e-12	642.722	0	iTRAQ_8plex_Nterm:::::::::::::iTRAQ_8plex_K:	0.3835	0.2853	0.2484	0.2543	0.2795	0.2322	0.1166	0.1323	TTLTAAITTILAK%iTRAQ_8plex_Nterm:::::::::::::iTRAQ_8plex_K:%sample_0%cmpd_7259
						AFLMPIEDVFTITGR	3	9.28059	4.18e-18	672.022	0	iTRAQ_8plex_Nterm::::::::::::::::	0.0758	0.1189	0.0621	0.1343	0.0048	0.0677	0.0777	0.0539	AFLMPIEDVFTITGR%iTRAQ_8plex_Nterm::::::::::::::::%sample_0%cmpd_2157
						TTLTAAITTILAK	3	8.61821	1.183e-15	642.719	0	iTRAQ_8plex_Nterm:::::::::::::iTRAQ_8plex_K:	0.3598	0.1141	0.2914	0.307	0.1975	0.1984	0.1263	0.0784	TTLTAAITTILAK%iTRAQ_8plex_Nterm:::::::::::::iTRAQ_8plex_K:%sample_0%cmpd_7282
						AFNYEEIDK	3	6.84093	8.38e-10	579.626	0	iTRAQ_8plex_Nterm:::::::::iTRAQ_8plex_K:	21.3064	21.7858	19.1249	18.9058	11.9388	10.3542	7.0115	8.2167	AFNYEEIDK%iTRAQ_8plex_Nterm:::::::::iTRAQ_8plex_K:%sample_0%cmpd_19768
						AFLMPIEDVFTITGR	3	8.79713	3.481e-16	672.033	0	iTRAQ_8plex_Nterm::::::::::::::::	0.1657	0.176	0.0955	0.1151	0.0723	0.0484	0.0777	0.0784	AFLMPIEDVFTITGR%iTRAQ_8plex_Nterm::::::::::::::::%sample_0%cmpd_2518
						VGVEYIVVFLNK	3	6.87254	1.019e-09	663.383	0	iTRAQ_8plex_Nterm::::::::::::iTRAQ_8plex_K:	0.2604	0.3805	0.3774	0.355	0.1686	0.1597	0.2478	0.1764	VGVEYIVVFLNK%iTRAQ_8plex_Nterm::::::::::::iTRAQ_8plex_K:%sample_0%cmpd_3908
						VAMGDNLR	2	6.81353	2.905e-10	590.305	0	iTRAQ_8plex_Nterm:::::::::	0.3409	0.3805	0.5206	0.5997	0.4095	0.208	0.3061	0.3576	VAMGDNLR%iTRAQ_8plex_Nterm:::::::::%sample_0%cmpd_15855
						FVGQVYVLK	3	6.97469	5.15e-10	554.34	0	iTRAQ_8plex_Nterm:::::::::iTRAQ_8plex_K:	6.1838	5.9401	6.0758	6.2078	4.0376	3.0289	2.4489	2.3813	FVGQVYVLK%iTRAQ_8plex_Nterm:::::::::iTRAQ_8plex_K:%sample_0%cmpd_6172
						TTLTAAITTILAK	3	7.31717	4.407e-11	642.727	0	iTRAQ_8plex_Nterm:::::::::::::iTRAQ_8plex_K:	0.232	0.1617	0.2102	0.2734	0.3516	0.1597	0.1069	0.1372	TTLTAAITTILAK%iTRAQ_8plex_Nterm:::::::::::::iTRAQ_8plex_K:%sample_0%cmpd_8032
						VAMGDNLR	2	7.84054	1.458e-13	590.314	0	iTRAQ_8plex_Nterm:::::::::	0.2604	0.1997	0.3201	0.307	0.1301	0.1452	0.1506	0.0539	VAMGDNLR%iTRAQ_8plex_Nterm:::::::::%sample_0%cmpd_16472
						VGVEYIVVFLNK	3	6.34457	3.602e-08	663.388	0	iTRAQ_8plex_Nterm::::::::::::iTRAQ_8plex_K:	0.1089	0.2283	0.1433	0.1535	0.1638	0.1016	0.1069	0.1127	VGVEYIVVFLNK%iTRAQ_8plex_Nterm::::::::::::iTRAQ_8plex_K:%sample_0%cmpd_3177
						KILDSALAGDNIGALLR	4	8.07551	1.67e-13	587.849	1	iTRAQ_8plex_Nterm:iTRAQ_8plex_K:::::::::::::::::	6.2405	4.5751	8.1201	9.0572	2.8185	1.2919	0.9718	0.8722	KILDSALAGDNIGALLR%iTRAQ_8plex_Nterm:iTRAQ_8plex_K:::::::::::::::::%sample_0%cmpd_17753
						VAMGDNLR	2	6.41261	4.649e-09	590.299	0	iTRAQ_8plex_Nterm:::::::::	0.4119	0.4375	0.4442	0.4413	0.3228	0.2564	0.277	0.2009	VAMGDNLR%iTRAQ_8plex_Nterm:::::::::%sample_0%cmpd_15905
						KILDSALAGDNIGALLR	4	8.5129	4.258e-15	587.834	1	iTRAQ_8plex_Nterm:iTRAQ_8plex_K:::::::::::::::::	11.5907	8.5318	15.2082	16.6317	6.403	2.4143	2.2497	2.004	KILDSALAGDNIGALLR%iTRAQ_8plex_Nterm:iTRAQ_8plex_K:::::::::::::::::%sample_0%cmpd_17079
						VGVEYIVVFLNK	3	6.80314	1.653e-09	663.383	0	iTRAQ_8plex_Nterm::::::::::::iTRAQ_8plex_K:	0.1326	0.2806	0.1815	0.2111	0.1108	0.121	0.1312	0.1029	VGVEYIVVFLNK%iTRAQ_8plex_Nterm::::::::::::iTRAQ_8plex_K:%sample_0%cmpd_3183
						VGVEYIVVFLNK	3	6.33395	3.859e-08	663.39	0	iTRAQ_8plex_Nterm::::::::::::iTRAQ_8plex_K:	0.1941	0.2901	0.1385	0.3454	0.1783	0.2032	0.0972	0.0539	VGVEYIVVFLNK%iTRAQ_8plex_Nterm::::::::::::iTRAQ_8plex_K:%sample_0%cmpd_3174
						VGVEYIVVFLNK	3	6.18117	1.028e-07	663.38	0	iTRAQ_8plex_Nterm::::::::::::iTRAQ_8plex_K:	0.2178	0.233	0.2627	0.2543	0.1975	0.1742	0.0826	0.1372	VGVEYIVVFLNK%iTRAQ_8plex_Nterm::::::::::::iTRAQ_8plex_K:%sample_0%cmpd_3172
						VAMGDNLR	2	8.24815	5.148e-15	590.31	0	iTRAQ_8plex_Nterm:::::::::	0.2557	0.2854	0.1815	0.3454	0.2024	0.1258	0.0729	0.1029	VAMGDNLR%iTRAQ_8plex_Nterm:::::::::%sample_0%cmpd_16490
						AFLMPIEDVFTITGR	3	8.23403	4.489e-14	672.04	0	iTRAQ_8plex_Nterm::::::::::::::::	0.0947	0.0048	0.1242	0.0192	0.0867	0.0581	0.0437	0.0588	AFLMPIEDVFTITGR%iTRAQ_8plex_Nterm::::::::::::::::%sample_0%cmpd_2525
						TTLTAAITTILAK	3	6.86114	1.189e-09	642.72	0	iTRAQ_8plex_Nterm:::::::::::::iTRAQ_8plex_K:	0.1847	0.2188	0.2532	0.2447	0.1156	0.1403	0.8697	0.049	TTLTAAITTILAK%iTRAQ_8plex_Nterm:::::::::::::iTRAQ_8plex_K:%sample_0%cmpd_7250
						VAMGDNLR	2	7.40327	4.318e-12	590.295	0	iTRAQ_8plex_Nterm:::::::::	0.303	0.3139	0.2723	0.4605	0.1831	0.1839	0.1798	0.2058	VAMGDNLR%iTRAQ_8plex_Nterm:::::::::%sample_0%cmpd_15840
						VAMGDNLR	2	7.28349	1.041e-11	590.308	0	iTRAQ_8plex_Nterm:::::::::	0.2178	0.2283	0.2293	0.1919	0.1156	0.2032	0.1263	0.2058	VAMGDNLR%iTRAQ_8plex_Nterm:::::::::%sample_0%cmpd_16505
						TTLTAAITTILAK	3	7.15032	1.506e-10	642.719	0	iTRAQ_8plex_Nterm:::::::::::::iTRAQ_8plex_K:	0.1657	0.2378	0.2579	0.2351	0.106	0.0726	0.0972	0.0686	TTLTAAITTILAK%iTRAQ_8plex_Nterm:::::::::::::iTRAQ_8plex_K:%sample_0%cmpd_8037
						VAMGDNLR	2	5.50193	1.221e-06	590.294	0	iTRAQ_8plex_Nterm:::::::::	0.4687	0.3852	0.6162	0.403	0.3421	0.2468	0.2672	0.2989	VAMGDNLR%iTRAQ_8plex_Nterm:::::::::%sample_0%cmpd_15866
						VGVEYIVVFLNK	3	5.94881	4.362e-07	663.403	0	iTRAQ_8plex_Nterm::::::::::::iTRAQ_8plex_K:	0.0947	0.2045	0.172	0.1199	0.1879	0.0774	0.0729	0.0931	VGVEYIVVFLNK%iTRAQ_8plex_Nterm::::::::::::iTRAQ_8plex_K:%sample_0%cmpd_3597
						VGVEYIVVFLNK	3	5.7841	1.177e-06	663.406	0	iTRAQ_8plex_Nterm::::::::::::iTRAQ_8plex_K:	0.2367	0.3805	0.3296	0.2734	0.3373	0.1742	0.0777	0.1911	VGVEYIVVFLNK%iTRAQ_8plex_Nterm::::::::::::iTRAQ_8plex_K:%sample_0%cmpd_4293
						VAMGDNLR	2	6.78418	3.736e-10	590.308	0	iTRAQ_8plex_Nterm:::::::::	0.2273	0.2901	0.2627	0.1391	0.1397	0.1306	0.1118	0.1568	VAMGDNLR%iTRAQ_8plex_Nterm:::::::::%sample_0%cmpd_16477
						VAMGDNLR	2	7.29071	9.867e-12	590.31	0	iTRAQ_8plex_Nterm:::::::::	0.2652	0.214	0.2579	0.2015	0.1349	0.179	0.1652	0.1323	VAMGDNLR%iTRAQ_8plex_Nterm:::::::::%sample_0%cmpd_16526
						AFLMPIEDVFTITGR	3	7.43681	2.558e-11	672.024	0	iTRAQ_8plex_Nterm::::::::::::::::	0.0758	0.1332	0.0669	0.1439	0.0578	0.0677	0.0243	0.0441	AFLMPIEDVFTITGR%iTRAQ_8plex_Nterm::::::::::::::::%sample_0%cmpd_2156
						VAMGDNLR	2	5.60637	6.715e-07	590.379	0	iTRAQ_8plex_Nterm:::::::::	0.232	0.3757	0.3152	0.3598	0.318	0.1935	0.2332	0.6174	VAMGDNLR%iTRAQ_8plex_Nterm:::::::::%sample_0%cmpd_16566
						VAMGDNLR	2	6.59931	1.322e-09	590.312	0	iTRAQ_8plex_Nterm:::::::::	0.2036	0.2711	0.1529	0.2543	0.2024	0.179	0.2041	0.1323	VAMGDNLR%iTRAQ_8plex_Nterm:::::::::%sample_0%cmpd_16486
						VAMGDNLR	2	7.55241	1.303e-12	590.305	0	iTRAQ_8plex_Nterm:::::::::	0.1705	0.3662	0.172	0.3646	0.1831	0.2226	0.1166	0.1176	VAMGDNLR%iTRAQ_8plex_Nterm:::::::::%sample_0%cmpd_16539
						VGVEYIVVFLNK	3	6.4285	2.081e-08	663.382	0	iTRAQ_8plex_Nterm::::::::::::iTRAQ_8plex_K:	0.1847	0.2711	0.2961	0.1679	0.1734	0.0968	0.102	0.0833	VGVEYIVVFLNK%iTRAQ_8plex_Nterm::::::::::::iTRAQ_8plex_K:%sample_0%cmpd_3188
						AFLMPIEDVFTITGR	3	6.68765	5.624e-09	672.017	0	iTRAQ_8plex_Nterm::::::::::::::::	0.0426	0.0808	0.0621	0.0959	0.0915	0.029	0.5101	0.0392	AFLMPIEDVFTITGR%iTRAQ_8plex_Nterm::::::::::::::::%sample_0%cmpd_2167
						VGVEYIVVFLNK	3	5.59358	3.592e-06	663.388	0	iTRAQ_8plex_Nterm::::::::::::iTRAQ_8plex_K:	0.2083	0.2663	0.2675	0.1775	0.1494	0.1161	0.1166	0.0735	VGVEYIVVFLNK%iTRAQ_8plex_Nterm::::::::::::iTRAQ_8plex_K:%sample_0%cmpd_3186
						VGVEYIVVFLNK	3	5.68392	2.126e-06	663.39	0	iTRAQ_8plex_Nterm::::::::::::iTRAQ_8plex_K:	0.0994	0.1902	0.1863	0.0863	0.1349	0.0968	0.0923	0.0931	VGVEYIVVFLNK%iTRAQ_8plex_Nterm::::::::::::iTRAQ_8plex_K:%sample_0%cmpd_3205
						AFLMPIEDVFTITGR	3	7.66564	4.413e-12	672.035	0	iTRAQ_8plex_Nterm::::::::::::::::	0.071	0.0428	0.0478	0.0384	0.0289	0.0435	0.0243	0.0294	AFLMPIEDVFTITGR%iTRAQ_8plex_Nterm::::::::::::::::%sample_0%cmpd_2523
						TTLTAAITTILAK	3	7.00863	4.188e-10	642.726	0	iTRAQ_8plex_Nterm:::::::::::::iTRAQ_8plex_K:	0.2367	0.2473	0.2388	0.2207	0.1252	0.1645	0.1409	0.1372	TTLTAAITTILAK%iTRAQ_8plex_Nterm:::::::::::::iTRAQ_8plex_K:%sample_0%cmpd_7264
						VGDEVEIVGMKDEITK	4	6.94774	1.574e-09	669.35	1	iTRAQ_8plex_Nterm:::::::::::iTRAQ_8plex_K:::::iTRAQ_8plex_K:	49.713	52.0024	50.9251	53.2714	44.8481	39.5671	35.304	35.0132	VGDEVEIVGMKDEITK%iTRAQ_8plex_Nterm:::::::::::iTRAQ_8plex_K:::::iTRAQ_8plex_K:%sample_0%cmpd_28182
						VGDEVEIVGMKDEITK	4	6.76871	5.49e-09	669.351	1	iTRAQ_8plex_Nterm:::::::::::iTRAQ_8plex_K:::::iTRAQ_8plex_K:	52.9289	51.2359	50.2794	54.5905	45.9175	40.9603	36.2854	36.9091	VGDEVEIVGMKDEITK%iTRAQ_8plex_Nterm:::::::::::iTRAQ_8plex_K:::::iTRAQ_8plex_K:%sample_0%cmpd_27467
						AFLMPIEDVFTITGR	3	7.71193	3.073e-12	672.036	0	iTRAQ_8plex_Nterm::::::::::::::::	0.0758	0.0523	0.0955	0.0576	0.0385	0.0194	0.034	0.0588	AFLMPIEDVFTITGR%iTRAQ_8plex_Nterm::::::::::::::::%sample_0%cmpd_2529
						VAMGDNLR	2	7.80056	2.003e-13	590.314	0	iTRAQ_8plex_Nterm:::::::::	0.232	0.2949	0.2388	0.2159	0.1879	0.0968	0.0875	0.1029	VAMGDNLR%iTRAQ_8plex_Nterm:::::::::%sample_0%cmpd_16554
						VAMGDNLR	2	6.92032	1.442e-10	590.31	0	iTRAQ_8plex_Nterm:::::::::	0.1705	0.3567	0.2149	0.1967	0.1638	0.1258	0.1312	0.1519	VAMGDNLR%iTRAQ_8plex_Nterm:::::::::%sample_0%cmpd_16515
						TTLTAAITTILAK	3	6.2376	7.731e-08	642.724	0	iTRAQ_8plex_Nterm:::::::::::::iTRAQ_8plex_K:	0.1799	0.2425	0.2054	0.2255	0.159	0.0968	0.0777	0.098	TTLTAAITTILAK%iTRAQ_8plex_Nterm:::::::::::::iTRAQ_8plex_K:%sample_0%cmpd_7268
						VGVEYIVVFLNK	3	5.99429	3.301e-07	663.386	0	iTRAQ_8plex_Nterm::::::::::::iTRAQ_8plex_K:	0.0616	0.0808	0.0669	0.0959	0.1204	0.1355	0.2915	0.1078	VGVEYIVVFLNK%iTRAQ_8plex_Nterm::::::::::::iTRAQ_8plex_K:%sample_0%cmpd_3199
						VGVEYIVVFLNK	3	5.76596	1.311e-06	663.381	0	iTRAQ_8plex_Nterm::::::::::::iTRAQ_8plex_K:	0.2273	0.3044	0.3153	0.2447	0.2361	0.1064	0.1555	0.1225	VGVEYIVVFLNK%iTRAQ_8plex_Nterm::::::::::::iTRAQ_8plex_K:%sample_0%cmpd_3196
						VAMGDNLR	2	6.11903	3.201e-08	590.316	0	iTRAQ_8plex_Nterm:::::::::	0.2983	0.2901	0.3248	0.2543	0.2554	0.1984	0.1263	0.2401	VAMGDNLR%iTRAQ_8plex_Nterm:::::::::%sample_0%cmpd_16609
						TTLTAAITTILAK	3	6.39922	2.717e-08	642.726	0	iTRAQ_8plex_Nterm:::::::::::::iTRAQ_8plex_K:	0.1184	0.1474	0.1624	0.1343	0.1783	0.1452	0.0583	0.0539	TTLTAAITTILAK%iTRAQ_8plex_Nterm:::::::::::::iTRAQ_8plex_K:%sample_0%cmpd_7274
						TTLTAAITTILAK	3	6.03599	2.749e-07	642.727	0	iTRAQ_8plex_Nterm:::::::::::::iTRAQ_8plex_K:	0.1468	0.1474	0.1863	0.1055	0.1253	0.0919	0.8405	0.0588	TTLTAAITTILAK%iTRAQ_8plex_Nterm:::::::::::::iTRAQ_8plex_K:%sample_0%cmpd_8025
						VAMGDNLR	2	5.63766	5.516e-07	590.308	0	iTRAQ_8plex_Nterm:::::::::	0.4025	0.3805	0.363	0.3742	0.2794	0.1935	0.136	0.147	VAMGDNLR%iTRAQ_8plex_Nterm:::::::::%sample_0%cmpd_16622
						VAMGDNLR	2	5.90511	1.128e-07	590.308	0	iTRAQ_8plex_Nterm:::::::::	0.3172	0.2711	0.3105	0.2878	0.1542	0.15	0.1215	0.1323	VAMGDNLR%iTRAQ_8plex_Nterm:::::::::%sample_0%cmpd_16532
						VAMGDNLR	2	6.21669	1.625e-08	590.309	0	iTRAQ_8plex_Nterm:::::::::	0.3078	0.2663	0.2531	0.2303	0.2554	0.2516	0.102	0.1519	VAMGDNLR%iTRAQ_8plex_Nterm:::::::::%sample_0%cmpd_16545
						HTPFFNGYRPQFYFR	4	7.15755	2.924e-10	571.284	0	iTRAQ_8plex_Nterm::::::DEAMID::::::::::	5.8333	5.7165	8.2345	6.836	3.9363	2.7531	2.036	2.0383	HTPFFNGYRPQFYFR%iTRAQ_8plex_Nterm::::::DEAMID::::::::::%sample_0%cmpd_28843
						VGVEYIVVFLNK	3	5.58666	3.738e-06	663.383	0	iTRAQ_8plex_Nterm::::::::::::iTRAQ_8plex_K:	0.2415	0.2996	0.1433	0.1871	0.159	0.1113	0.1263	0.0931	VGVEYIVVFLNK%iTRAQ_8plex_Nterm::::::::::::iTRAQ_8plex_K:%sample_0%cmpd_3179
						VGDEVEIVGMKDEITK	4	5.87435	1.747e-06	669.378	1	iTRAQ_8plex_Nterm:::::::::::iTRAQ_8plex_K:::::iTRAQ_8plex_K:	48.8144	49.6012	49.2825	51.5832	45.0229	37.1104	34.304	35.7241	VGDEVEIVGMKDEITK%iTRAQ_8plex_Nterm:::::::::::iTRAQ_8plex_K:::::iTRAQ_8plex_K:%sample_0%cmpd_29329
						VAMGDNLR	2	5.41269	1.894e-06	590.306	0	iTRAQ_8plex_Nterm:::::::::	0.1989	0.3091	0.32	0.2734	0.1542	0.1597	0.1215	0.0637	VAMGDNLR%iTRAQ_8plex_Nterm:::::::::%sample_0%cmpd_16509
						ELLNEYGFPGDDTPIVVGSALK	4	5.81483	2.919e-06	736.375	0	iTRAQ_8plex_Nterm::::::::::::::::::::::iTRAQ_8plex_K:	46.9439	46.6235	45.4271	45.6629	36.5138	33.4323	20.8104	15.5098	ELLNEYGFPGDDTPIVVGSALK%iTRAQ_8plex_Nterm::::::::::::::::::::::iTRAQ_8plex_K:%sample_0%cmpd_9943
						ELLNEYGFPGDDTPIVVGSALK	4	5.3895	3.416e-05	736.377	0	iTRAQ_8plex_Nterm::::::::::::::::::::::iTRAQ_8plex_K:	34.9092	33.6031	32.2445	32.3174	25.9532	24.0799	14.9312	11.8473	ELLNEYGFPGDDTPIVVGSALK%iTRAQ_8plex_Nterm::::::::::::::::::::::iTRAQ_8plex_K:%sample_0%cmpd_10773
7	Q97FT6	Trigger factor	39	84	16	VIDLLVENAK	3	12.6264	1.843e-34	574.677	0	iTRAQ_8plex_Nterm::::::::::iTRAQ_8plex_K:	2.7794	2.7822	3.377	3.1087	3.9893	6.7401	5.4324	4.8703	VIDLLVENAK%iTRAQ_8plex_Nterm::::::::::iTRAQ_8plex_K:%sample_0%cmpd_9186
						EVSEFDTLDEVK	3	8.7953	2.497e-16	673.691	0	iTRAQ_8plex_Nterm::::::::::::iTRAQ_8plex_K:	32.9209	33.2804	35.0875	36.895	41.1829	51.4364	45.1774	47.6424	EVSEFDTLDEVK%iTRAQ_8plex_Nterm::::::::::::iTRAQ_8plex_K:%sample_0%cmpd_20617
						EVSEFDTLDEVK	3	8.66933	7.607e-16	673.666	0	iTRAQ_8plex_Nterm::::::::::::iTRAQ_8plex_K:	34.7244	34.3928	36.6585	38.1513	43.0034	51.135	46.3186	48.9892	EVSEFDTLDEVK%iTRAQ_8plex_Nterm::::::::::::iTRAQ_8plex_K:%sample_0%cmpd_19826
						VVDAAVENAK	3	9.73112	2.31e-20	541.96	0	iTRAQ_8plex_Nterm::::::::::iTRAQ_8plex_K:	3.7784	3.9949	4.6093	4.4134	5.2708	8.7381	6.511	7.183	VVDAAVENAK%iTRAQ_8plex_Nterm::::::::::iTRAQ_8plex_K:%sample_0%cmpd_22851
						ELPALDDEFAK	3	11.5472	1.022e-28	619.315	0	iTRAQ_8plex_Nterm:::::::::::iTRAQ_8plex_K:	18.068	18.3523	20.7871	21.6353	25.3371	35.6873	29.3376	32.9976	ELPALDDEFAK%iTRAQ_8plex_Nterm:::::::::::iTRAQ_8plex_K:%sample_0%cmpd_17004
						VIDLLVENAK	3	11.5415	9.944e-29	574.676	0	iTRAQ_8plex_Nterm::::::::::iTRAQ_8plex_K:	22.869	24.5396	24.5605	25.3293	31.5764	40.8596	36.2471	38.2371	VIDLLVENAK%iTRAQ_8plex_Nterm::::::::::iTRAQ_8plex_K:%sample_0%cmpd_9193
						GYVDDVAFEGGEGK	3	9.4164	6.629e-19	684.319	0	iTRAQ_8plex_Nterm::::::::::::::iTRAQ_8plex_K:	31.1825	31.9482	27.7887	33.6129	39.9534	48.7785	44.2483	49.1876	GYVDDVAFEGGEGK%iTRAQ_8plex_Nterm::::::::::::::iTRAQ_8plex_K:%sample_0%cmpd_21382
						VVDAAVENAK	3	7.85489	4.421e-13	542.311	0	iTRAQ_8plex_Nterm::::::::::iTRAQ_8plex_K:	10.1043	10.5628	8.6502	9.5227	10.4407	16.9203	12.6043	13.5088	VVDAAVENAK%iTRAQ_8plex_Nterm::::::::::iTRAQ_8plex_K:%sample_0%cmpd_23585
						GDIAVIDFK	2	6.30609	3.334e-08	793.454	0	iTRAQ_8plex_Nterm:::::::::iTRAQ_8plex_K:	36.3957	37.3221	38.4209	39.3123	43.5286	51.6771	47.7812	49.535	GDIAVIDFK%iTRAQ_8plex_Nterm:::::::::iTRAQ_8plex_K:%sample_0%cmpd_14247
						VIDLLVENAK	3	10.9964	4.852e-26	574.669	0	iTRAQ_8plex_Nterm::::::::::iTRAQ_8plex_K:	2.3532	2.7393	3.2863	3.2382	4.2447	6.7545	5.1942	4.8654	VIDLLVENAK%iTRAQ_8plex_Nterm::::::::::iTRAQ_8plex_K:%sample_0%cmpd_8531
						APLNIIK	2	5.61449	5.027e-07	688.935	0	iTRAQ_8plex_Nterm:::::::iTRAQ_8plex_K:	41.1066	41.9444	41.4968	41.7347	48.8521	55.1411	50.7985	52.1466	APLNIIK%iTRAQ_8plex_Nterm:::::::iTRAQ_8plex_K:%sample_0%cmpd_14154
						APLNIIK	2	5.65134	4.06e-07	688.941	0	iTRAQ_8plex_Nterm:::::::iTRAQ_8plex_K:	39.7954	40.1375	39.5245	40.3583	47.5854	54.1303	49.4432	51.4317	APLNIIK%iTRAQ_8plex_Nterm:::::::iTRAQ_8plex_K:%sample_0%cmpd_14814
						VIDLLVENAK	3	9.96071	2.763e-21	574.678	0	iTRAQ_8plex_Nterm::::::::::iTRAQ_8plex_K:	0.6487	0.8989	0.8646	0.9163	0.9154	1.5144	1.5986	1.3572	VIDLLVENAK%iTRAQ_8plex_Nterm::::::::::iTRAQ_8plex_K:%sample_0%cmpd_9202
						ELPALDDEFAK	3	10.8845	1.831e-25	619.329	0	iTRAQ_8plex_Nterm:::::::::::iTRAQ_8plex_K:	6.2358	6.4679	6.9499	7.5174	9.0674	15.2459	10.6508	13.1258	ELPALDDEFAK%iTRAQ_8plex_Nterm:::::::::::iTRAQ_8plex_K:%sample_0%cmpd_19106
						EMAQQYTNK	3	9.54921	1.496e-19	574.274	0	iTRAQ_8plex_Nterm:::::::::iTRAQ_8plex_K:	9.3417	9.9109	11.2534	11.4126	14.6271	21.6853	16.6123	18.1385	EMAQQYTNK%iTRAQ_8plex_Nterm:::::::::iTRAQ_8plex_K:%sample_0%cmpd_29748
						YQGLDLK	2	5.72261	9.284e-07	722.898	0	iTRAQ_8plex_Nterm:::::::iTRAQ_8plex_K:	48.5022	47.7503	48.5984	50.3158	53.7702	58.7447	56.5407	57.4031	YQGLDLK%iTRAQ_8plex_Nterm:::::::iTRAQ_8plex_K:%sample_0%cmpd_15519
						VIDLLVENAK	3	10.2905	9.488e-23	574.669	0	iTRAQ_8plex_Nterm::::::::::iTRAQ_8plex_K:	27.6462	28.8241	29.6233	29.9631	37.1985	45.8426	41.4165	43.3863	VIDLLVENAK%iTRAQ_8plex_Nterm::::::::::iTRAQ_8plex_K:%sample_0%cmpd_8535
						ELPALDDEFAK	3	10.6244	3.076e-24	619.339	0	iTRAQ_8plex_Nterm:::::::::::iTRAQ_8plex_K:	19.5549	20.0598	21.7043	22.595	27.361	37.8069	31.3739	35.7367	ELPALDDEFAK%iTRAQ_8plex_Nterm:::::::::::iTRAQ_8plex_K:%sample_0%cmpd_17682
						NETDQMLK	3	8.02158	2.041e-13	529.616	0	iTRAQ_8plex_Nterm::::::::iTRAQ_8plex_K:	8.2482	9.3452	11.4685	11.1442	14.5599	23.6308	17.1375	16.8747	NETDQMLK%iTRAQ_8plex_Nterm::::::::iTRAQ_8plex_K:%sample_0%cmpd_26047
						GYVDDVAFEGGEGK	3	9.25002	3.187e-18	684.332	0	iTRAQ_8plex_Nterm::::::::::::::iTRAQ_8plex_K:	28.2236	30.0748	26.7763	31.613	37.2752	46.2679	41.9506	22.1462	GYVDDVAFEGGEGK%iTRAQ_8plex_Nterm::::::::::::::iTRAQ_8plex_K:%sample_0%cmpd_22158
						FEITVDESK	3	9.50786	2.375e-19	559.312	0	iTRAQ_8plex_Nterm:::::::::iTRAQ_8plex_K:	10.6203	12.3603	14.0812	14.3919	19.5802	25.9097	21.7874	23.2638	FEITVDESK%iTRAQ_8plex_Nterm:::::::::iTRAQ_8plex_K:%sample_0%cmpd_17602
						VVDAAVENAK	3	8.67444	4.592e-16	542.284	0	iTRAQ_8plex_Nterm::::::::DEAMID::iTRAQ_8plex_K:	3.1771	3.1341	3.3388	3.5788	3.7676	7.1802	4.4605	5.424	VVDAAVENAK%iTRAQ_8plex_Nterm::::::::DEAMID::iTRAQ_8plex_K:%sample_0%cmpd_25276
						VVDAAVENAK	3	9.36929	8.069e-19	542.287	0	iTRAQ_8plex_Nterm::::::::DEAMID::iTRAQ_8plex_K:	3.0492	2.6252	3.4821	3.1998	3.8207	6.7593	4.412	4.3019	VVDAAVENAK%iTRAQ_8plex_Nterm::::::::DEAMID::iTRAQ_8plex_K:%sample_0%cmpd_24395
						VVDAAVENAK	3	8.24636	1.804e-14	542.29	0	iTRAQ_8plex_Nterm::::::::DEAMID::iTRAQ_8plex_K:	3.8589	3.3623	3.7161	3.9626	4.1097	7.2334	4.7666	5.5661	VVDAAVENAK%iTRAQ_8plex_Nterm::::::::DEAMID::iTRAQ_8plex_K:%sample_0%cmpd_28042
						VVDAAVENAK	3	8.16053	3.686e-14	542.3	0	iTRAQ_8plex_Nterm::::::::DEAMID::iTRAQ_8plex_K:	5.412	4.8462	5.5695	5.9151	6.7067	9.6963	7.2934	7.6927	VVDAAVENAK%iTRAQ_8plex_Nterm::::::::DEAMID::iTRAQ_8plex_K:%sample_0%cmpd_28764
						RFNVPGFR	3	8.84651	9.933e-17	432.907	1	iTRAQ_8plex_Nterm:::::::::	0.4261	0.4138	0.7212	0.3981	0.4288	0.8854	0.7094	0.735	RFNVPGFR%iTRAQ_8plex_Nterm:::::::::%sample_0%cmpd_30382
						VVDAAVENAK	3	8.15858	3.746e-14	542.288	0	iTRAQ_8plex_Nterm::::::::DEAMID::iTRAQ_8plex_K:	5.1562	4.7035	4.9103	5.1283	5.9598	9.551	6.6227	7.3839	VVDAAVENAK%iTRAQ_8plex_Nterm::::::::DEAMID::iTRAQ_8plex_K:%sample_0%cmpd_27343
						ELPALDDEFAK	3	9.80553	1.428e-20	619.315	0	iTRAQ_8plex_Nterm:::::::::::iTRAQ_8plex_K:	10.0329	10.4625	12.0796	12.3432	15.0462	23.582	17.4044	20.6756	ELPALDDEFAK%iTRAQ_8plex_Nterm:::::::::::iTRAQ_8plex_K:%sample_0%cmpd_18381
						IEIPEVMVK	3	8.87647	7.35e-17	561.322	0	iTRAQ_8plex_Nterm:::::::Oxidation_M::iTRAQ_8plex_K:	2.429	3.1388	3.0045	2.8688	1.6574	2.5209	3.377	3.18	IEIPEVMVK%iTRAQ_8plex_Nterm:::::::Oxidation_M::iTRAQ_8plex_K:%sample_0%cmpd_16263
						NETDQMLK	3	7.74712	1.838e-12	529.623	0	iTRAQ_8plex_Nterm::::::::iTRAQ_8plex_K:	17.6611	19.4275	21.9576	22.3313	27.626	38.8569	32.2145	33.225	NETDQMLK%iTRAQ_8plex_Nterm::::::::iTRAQ_8plex_K:%sample_0%cmpd_26615
						RFNVPGFR	3	8.12665	4.854e-14	432.897	1	iTRAQ_8plex_Nterm:::::::::	0.3504	0.3281	0.6735	0.2302	0.3806	0.5903	0.5393	0.6468	RFNVPGFR%iTRAQ_8plex_Nterm:::::::::%sample_0%cmpd_30067
						VIDLLVENAK	3	9.54482	1.588e-19	574.998	0	iTRAQ_8plex_Nterm::::::::DEAMID::iTRAQ_8plex_K:	2.178	1.8737	1.8246	2.2115	3.0257	5.3997	3.4062	3.5523	VIDLLVENAK%iTRAQ_8plex_Nterm::::::::DEAMID::iTRAQ_8plex_K:%sample_0%cmpd_13648
						FEITVDESK	3	8.04016	1.095e-13	559.294	0	iTRAQ_8plex_Nterm:::::::::iTRAQ_8plex_K:	14.2422	16.5404	17.4197	18.0423	23.8052	31.8313	27.6128	29.4762	FEITVDESK%iTRAQ_8plex_Nterm:::::::::iTRAQ_8plex_K:%sample_0%cmpd_16925
						VIDLLVENAK	3	10.5194	8.189e-24	574.996	0	iTRAQ_8plex_Nterm::::::::DEAMID::iTRAQ_8plex_K:	2.0975	2.0117	2.0539	2.461	3.2474	5.0029	3.0806	3.126	VIDLLVENAK%iTRAQ_8plex_Nterm::::::::DEAMID::iTRAQ_8plex_K:%sample_0%cmpd_12918
						VIDLLVENAK	3	9.39482	6.993e-19	574.677	0	iTRAQ_8plex_Nterm::::::::::iTRAQ_8plex_K:	0.4167	0.5279	0.4538	0.6428	0.583	1.0451	0.8114	0.8379	VIDLLVENAK%iTRAQ_8plex_Nterm::::::::::iTRAQ_8plex_K:%sample_0%cmpd_7802
						VIDLLVENAK	3	9.31964	1.36e-18	574.995	0	iTRAQ_8plex_Nterm::::::::DEAMID::iTRAQ_8plex_K:	1.9508	1.9927	2.1208	2.2308	2.7945	4.6643	3.0903	3.0036	VIDLLVENAK%iTRAQ_8plex_Nterm::::::::DEAMID::iTRAQ_8plex_K:%sample_0%cmpd_13638
						IEIPEVMVK	3	8.42717	3.789e-15	555.993	0	iTRAQ_8plex_Nterm:::::::::iTRAQ_8plex_K:	5.4688	5.726	6.8973	6.9321	8.1665	13.6832	9.8443	9.6721	IEIPEVMVK%iTRAQ_8plex_Nterm:::::::::iTRAQ_8plex_K:%sample_0%cmpd_12118
						NETDQMLK	3	7.52192	1.055e-11	529.597	0	iTRAQ_8plex_Nterm::::::::iTRAQ_8plex_K:	5.1941	5.8591	6.5151	6.1453	7.8484	9.4736	8.0852	8.2119	NETDQMLK%iTRAQ_8plex_Nterm::::::::iTRAQ_8plex_K:%sample_0%cmpd_27299
						VIDLLVENAK	3	8.38279	6.021e-15	575.003	0	iTRAQ_8plex_Nterm::::::::DEAMID::iTRAQ_8plex_K:	0.9564	0.9702	0.9314	0.9499	1.431	2.0273	1.3848	1.1906	VIDLLVENAK%iTRAQ_8plex_Nterm::::::::DEAMID::iTRAQ_8plex_K:%sample_0%cmpd_15029
						VIDLLVENAK	3	8.96612	3.578e-17	574.999	0	iTRAQ_8plex_Nterm::::::::DEAMID::iTRAQ_8plex_K:	1.1411	0.9226	1.2801	1.3768	1.8357	2.2982	1.6472	1.8717	VIDLLVENAK%iTRAQ_8plex_Nterm::::::::DEAMID::iTRAQ_8plex_K:%sample_0%cmpd_14362
						VIDLLVENAK	3	9.02451	2.202e-17	574.67	0	iTRAQ_8plex_Nterm::::::::::iTRAQ_8plex_K:	0.8428	0.9702	1.1273	0.9547	1.3442	2.1532	1.6861	1.5042	VIDLLVENAK%iTRAQ_8plex_Nterm::::::::::iTRAQ_8plex_K:%sample_0%cmpd_6987
						VVDAAVENAK	3	7.61506	2.913e-12	542.309	0	iTRAQ_8plex_Nterm::::::::DEAMID::iTRAQ_8plex_K:	6.0038	5.7831	6.2908	6.1694	7.362	11.0608	7.9543	8.8049	VVDAAVENAK%iTRAQ_8plex_Nterm::::::::DEAMID::iTRAQ_8plex_K:%sample_0%cmpd_29239
						IEIPEVMVK	3	7.89042	3.208e-13	561.305	0	iTRAQ_8plex_Nterm:::::::Oxidation_M::iTRAQ_8plex_K:	1.6051	1.4933	1.7386	1.8901	1.113	1.6547	1.8998	1.8129	IEIPEVMVK%iTRAQ_8plex_Nterm:::::::Oxidation_M::iTRAQ_8plex_K:%sample_0%cmpd_15631
						SMIEQDVINGK	3	7.92233	3.788e-13	614.976	0	iTRAQ_8plex_Nterm:::::::::::iTRAQ_8plex_K:	22.239	22.0472	23.8628	25.0842	32.5153	42.528	35.2893	36.7029	SMIEQDVINGK%iTRAQ_8plex_Nterm:::::::::::iTRAQ_8plex_K:%sample_0%cmpd_25288
						IEIPEVMVK	3	7.42442	1.212e-11	555.986	0	iTRAQ_8plex_Nterm:::::::::iTRAQ_8plex_K:	4.4318	4.6417	5.3402	5.6273	6.7645	10.1511	7.0358	7.281	IEIPEVMVK%iTRAQ_8plex_Nterm:::::::::iTRAQ_8plex_K:%sample_0%cmpd_11433
						VIDLLVENAK	3	9.4082	5.88e-19	574.991	0	iTRAQ_8plex_Nterm::::::::DEAMID::iTRAQ_8plex_K:	3.3191	3.0389	3.5346	3.929	4.3892	7.2625	4.8104	4.9193	VIDLLVENAK%iTRAQ_8plex_Nterm::::::::DEAMID::iTRAQ_8plex_K:%sample_0%cmpd_10761
						SMIEQDVINGK	3	8.08323	1.025e-13	615.003	0	iTRAQ_8plex_Nterm:::::::::::iTRAQ_8plex_K:	15.7623	15.7322	16.7178	17.8026	24.7015	34.9572	27.38	28.732	SMIEQDVINGK%iTRAQ_8plex_Nterm:::::::::::iTRAQ_8plex_K:%sample_0%cmpd_20583
						VIDLLVENAK	3	8.31781	1.093e-14	574.666	0	iTRAQ_8plex_Nterm::::::::::iTRAQ_8plex_K:	1.6193	1.5694	1.7338	1.6359	2.0139	3.2515	2.7453	2.2539	VIDLLVENAK%iTRAQ_8plex_Nterm::::::::::iTRAQ_8plex_K:%sample_0%cmpd_10743
						VIDLLVENAK	3	8.67996	4.612e-16	574.99	0	iTRAQ_8plex_Nterm::::::::DEAMID::iTRAQ_8plex_K:	0.857	0.9226	1.2515	1.3288	1.5803	2.4434	1.7541	1.7247	VIDLLVENAK%iTRAQ_8plex_Nterm::::::::DEAMID::iTRAQ_8plex_K:%sample_0%cmpd_12909
						VIDLLVENAK	3	7.84225	5.399e-13	574.671	0	iTRAQ_8plex_Nterm::::::::::iTRAQ_8plex_K:	0.1326	0.1474	0.1242	0.1199	0.2602	0.2855	0.3353	0.2597	VIDLLVENAK%iTRAQ_8plex_Nterm::::::::::iTRAQ_8plex_K:%sample_0%cmpd_9272
						SMIEQDVINGK	3	7.81567	8.884e-13	614.976	0	iTRAQ_8plex_Nterm:::::::::::iTRAQ_8plex_K:	28.9054	29.2567	30.2008	32.5579	39.2599	49.447	42.2224	43.7288	SMIEQDVINGK%iTRAQ_8plex_Nterm:::::::::::iTRAQ_8plex_K:%sample_0%cmpd_24405
						RFNVPGFR	3	7.97271	1.708e-13	432.906	1	iTRAQ_8plex_Nterm:::::::::	0.0521	0.0808	0.129	0.0528	0.0867	0.0677	0.0875	0.0833	RFNVPGFR%iTRAQ_8plex_Nterm:::::::::%sample_0%cmpd_30830
						VIDLLVENAK	3	8.66814	5.359e-16	574.679	0	iTRAQ_8plex_Nterm::::::::::iTRAQ_8plex_K:	0.1278	0.1236	0.129	0.2639	0.3469	0.4693	0.3547	0.4067	VIDLLVENAK%iTRAQ_8plex_Nterm::::::::::iTRAQ_8plex_K:%sample_0%cmpd_9255
						GDIAVIDFK	3	7.26211	6.936e-11	529.293	0	iTRAQ_8plex_Nterm:::::::::iTRAQ_8plex_K:	10.3977	10.8479	10.857	11.571	15.3789	20.6115	17.1131	19.5691	GDIAVIDFK%iTRAQ_8plex_Nterm:::::::::iTRAQ_8plex_K:%sample_0%cmpd_13534
						ETADKR	3	5.91799	4.237e-07	443.245	1	iTRAQ_8plex_Nterm:::::iTRAQ_8plex_K::	8.9535	10.1536	11.6881	12.4967	14.6177	22.1937	17.2006	17.0559	ETADKR%iTRAQ_8plex_Nterm:::::iTRAQ_8plex_K::%sample_0%cmpd_31238
						VIDLLVENAK	3	7.7608	1.03e-12	574.674	0	iTRAQ_8plex_Nterm::::::::::iTRAQ_8plex_K:	0.2178	0.3662	0.2579	0.1775	0.3903	0.5516	0.6365	0.7105	VIDLLVENAK%iTRAQ_8plex_Nterm::::::::::iTRAQ_8plex_K:%sample_0%cmpd_9238
						VIDLLVENAK	3	8.26566	1.618e-14	574.996	0	iTRAQ_8plex_Nterm::::::::DEAMID::iTRAQ_8plex_K:	1.946	1.9166	2.2641	2.3075	2.1343	3.5659	2.6239	2.6262	VIDLLVENAK%iTRAQ_8plex_Nterm::::::::DEAMID::iTRAQ_8plex_K:%sample_0%cmpd_9931
						GDIAVIDFK	3	7.86375	6.785e-13	529.299	0	iTRAQ_8plex_Nterm:::::::::iTRAQ_8plex_K:	13.5983	13.6014	14.1193	14.315	17.0795	24.1337	18.6436	21.2789	GDIAVIDFK%iTRAQ_8plex_Nterm:::::::::iTRAQ_8plex_K:%sample_0%cmpd_14249
						RFNVPGFR	3	8.43326	3.698e-15	432.905	1	iTRAQ_8plex_Nterm:::::::::	0.1089	0.0951	0.1576	0.1919	0.1156	0.3822	0.2089	0.196	RFNVPGFR%iTRAQ_8plex_Nterm:::::::::%sample_0%cmpd_30678
						VIDLLVENAK	3	8.05815	9.45e-14	574.663	0	iTRAQ_8plex_Nterm::::::::::iTRAQ_8plex_K:	1.0038	2.5396	1.3756	2.4322	3.3292	1.0741	0.7386	0.7006	VIDLLVENAK%iTRAQ_8plex_Nterm::::::::::iTRAQ_8plex_K:%sample_0%cmpd_10725
						YQGLDLK	3	6.38537	2.154e-08	482.271	0	iTRAQ_8plex_Nterm:::::::iTRAQ_8plex_K:	13.3333	13.416	15.9106	16.7616	20.3558	29.2625	22.1712	22.7249	YQGLDLK%iTRAQ_8plex_Nterm:::::::iTRAQ_8plex_K:%sample_0%cmpd_16159
						SMIEQDVINGK	3	7.2983	4.736e-11	614.984	0	iTRAQ_8plex_Nterm:::::::::::iTRAQ_8plex_K:	19.995	19.9074	20.9494	22.5132	29.7935	40.0319	33.5307	34.8266	SMIEQDVINGK%iTRAQ_8plex_Nterm:::::::::::iTRAQ_8plex_K:%sample_0%cmpd_19795
						RFNVPGFR	3	7.94286	2.173e-13	432.905	1	iTRAQ_8plex_Nterm:::::::::	0.0568	0.1522	0.2197	0.1727	0.1734	0.2274	0.2964	0.2254	RFNVPGFR%iTRAQ_8plex_Nterm:::::::::%sample_0%cmpd_30216
						VIDLLVENAK	3	7.35519	2.326e-11	574.672	0	iTRAQ_8plex_Nterm::::::::::iTRAQ_8plex_K:	0.3078	0.2425	0.2293	0.1871	0.4529	0.4113	0.724	0.5733	VIDLLVENAK%iTRAQ_8plex_Nterm::::::::::iTRAQ_8plex_K:%sample_0%cmpd_8576
						GDIAVIDFK	3	7.12032	1.96e-10	529.292	0	iTRAQ_8plex_Nterm:::::::::iTRAQ_8plex_K:	8.2338	8.8029	8.7505	9.0475	12.276	19.2518	14.7175	17.222	GDIAVIDFK%iTRAQ_8plex_Nterm:::::::::iTRAQ_8plex_K:%sample_0%cmpd_12783
						APLNIIK	3	6.29453	1.665e-08	459.617	0	iTRAQ_8plex_Nterm:::::::iTRAQ_8plex_K:	18.9439	20.1737	18.9961	19.0113	26.8838	36.2052	28.2008	30.1428	APLNIIK%iTRAQ_8plex_Nterm:::::::iTRAQ_8plex_K:%sample_0%cmpd_14161
						VIDLLVENAK	3	6.86526	8.097e-10	574.663	0	iTRAQ_8plex_Nterm::::::::::iTRAQ_8plex_K:	0.1373	0.2425	0.2054	0.2063	0.2939	0.3145	0.447	0.3675	VIDLLVENAK%iTRAQ_8plex_Nterm::::::::::iTRAQ_8plex_K:%sample_0%cmpd_8583
						VIDLLVENAK	3	7.33579	2.689e-11	574.68	0	iTRAQ_8plex_Nterm::::::::::iTRAQ_8plex_K:	0.142	0.1617	0.172	0.2015	0.1879	0.271	0.5588	0.4312	VIDLLVENAK%iTRAQ_8plex_Nterm::::::::::iTRAQ_8plex_K:%sample_0%cmpd_9261
						VIDLLVENAK	3	6.70125	2.521e-09	574.675	0	iTRAQ_8plex_Nterm::::::::::iTRAQ_8plex_K:	0.1373	0.1474	0.0621	0.1439	0.1975	0.3	0.311	0.3087	VIDLLVENAK%iTRAQ_8plex_Nterm::::::::::iTRAQ_8plex_K:%sample_0%cmpd_9283
						VIDLLVENAK	3	7.39475	1.728e-11	574.674	0	iTRAQ_8plex_Nterm::::::::::iTRAQ_8plex_K:	0.1847	0.1712	0.2293	0.2159	0.2264	0.3339	0.3255	0.4508	VIDLLVENAK%iTRAQ_8plex_Nterm::::::::::iTRAQ_8plex_K:%sample_0%cmpd_9267
						VIDLLVENAK	3	7.47455	9.025e-12	574.993	0	iTRAQ_8plex_Nterm::::::::DEAMID::iTRAQ_8plex_K:	0.8712	0.9464	0.9505	1.0842	0.9347	1.6112	1.2293	0.9162	VIDLLVENAK%iTRAQ_8plex_Nterm::::::::DEAMID::iTRAQ_8plex_K:%sample_0%cmpd_9941
						VIDLLVENAK	3	7.01855	2.735e-10	574.66	0	iTRAQ_8plex_Nterm::::::::::iTRAQ_8plex_K:	0.161	0.2711	0.2723	0.2734	0.2746	0.4306	0.4956	0.4067	VIDLLVENAK%iTRAQ_8plex_Nterm::::::::::iTRAQ_8plex_K:%sample_0%cmpd_9247
						GDIAVIDFK	3	5.93346	5.398e-07	529.3	0	iTRAQ_8plex_Nterm:::::::::iTRAQ_8plex_K:	3.5938	3.7952	3.9216	4.001	4.9144	6.8561	5.306	5.3749	GDIAVIDFK%iTRAQ_8plex_Nterm:::::::::iTRAQ_8plex_K:%sample_0%cmpd_14908
						VIDLLVENAK	3	6.84362	9.42e-10	574.666	0	iTRAQ_8plex_Nterm::::::::::iTRAQ_8plex_K:	0.09	0.1902	0.1911	0.1199	0.1831	0.4403	0.3547	0.3381	VIDLLVENAK%iTRAQ_8plex_Nterm::::::::::iTRAQ_8plex_K:%sample_0%cmpd_8599
						VIDLLVENAK	3	6.61949	4.397e-09	574.665	0	iTRAQ_8plex_Nterm::::::::::iTRAQ_8plex_K:	0.0758	0.1141	0.1146	0.1007	0.1253	0.2903	0.2818	0.2205	VIDLLVENAK%iTRAQ_8plex_Nterm::::::::::iTRAQ_8plex_K:%sample_0%cmpd_8613
						DFVYTAK	3	7.11779	9.925e-11	484.596	0	iTRAQ_8plex_Nterm:::::::iTRAQ_8plex_K:	4.8532	5.8401	5.9755	6.035	7.8726	11.9558	9.4847	11.0096	DFVYTAK%iTRAQ_8plex_Nterm:::::::iTRAQ_8plex_K:%sample_0%cmpd_16101
						DFVYTAK	3	7.4634	7.631e-12	484.588	0	iTRAQ_8plex_Nterm:::::::iTRAQ_8plex_K:	4.7726	6.4298	6.8495	6.5435	8.1616	12.8072	9.9948	11.6121	DFVYTAK%iTRAQ_8plex_Nterm:::::::iTRAQ_8plex_K:%sample_0%cmpd_15477
						VIDLLVENAK	3	6.45235	1.344e-08	574.678	0	iTRAQ_8plex_Nterm::::::::::iTRAQ_8plex_K:	0.1042	0.1189	0.0764	0.1919	0.3035	0.3484	0.3887	0.147	VIDLLVENAK%iTRAQ_8plex_Nterm::::::::::iTRAQ_8plex_K:%sample_0%cmpd_9278
						APLNIIK	3	5.78386	3.942e-07	459.616	0	iTRAQ_8plex_Nterm:::::::iTRAQ_8plex_K:	4.0151	4.7272	3.8785	4.7637	7.622	13.2331	10.1066	10.4412	APLNIIK%iTRAQ_8plex_Nterm:::::::iTRAQ_8plex_K:%sample_0%cmpd_12683
						VIDLLVENAK	3	6.48026	1.117e-08	574.668	0	iTRAQ_8plex_Nterm::::::::::iTRAQ_8plex_K:	0.1089	0.1379	0.0812	0.1391	0.2265	0.2468	0.2478	0.3185	VIDLLVENAK%iTRAQ_8plex_Nterm::::::::::iTRAQ_8plex_K:%sample_0%cmpd_8608
						APLNIIK	3	5.96393	1.33e-07	459.623	0	iTRAQ_8plex_Nterm:::::::iTRAQ_8plex_K:	0.7718	2.5301	1.6384	1.5975	3.5557	0.8564	0.3741	0.6174	APLNIIK%iTRAQ_8plex_Nterm:::::::iTRAQ_8plex_K:%sample_0%cmpd_16161
						APLNIIK	3	6.33414	1.289e-08	459.617	0	iTRAQ_8plex_Nterm:::::::iTRAQ_8plex_K:	6.1411	6.601	6.1283	6.6394	10.6332	18.2311	13.8188	13.9543	APLNIIK%iTRAQ_8plex_Nterm:::::::iTRAQ_8plex_K:%sample_0%cmpd_13414
						VIDLLVENAK	3	6.34183	2.645e-08	574.991	0	iTRAQ_8plex_Nterm::::::::DEAMID::iTRAQ_8plex_K:	0.5303	0.5754	0.6783	0.5517	0.4529	0.9048	0.4956	0.49	VIDLLVENAK%iTRAQ_8plex_Nterm::::::::DEAMID::iTRAQ_8plex_K:%sample_0%cmpd_10774
						VIDLLVENAK	3	5.65157	1.94e-06	574.677	0	iTRAQ_8plex_Nterm::::::::::iTRAQ_8plex_K:	0.0994	0.0808	0.1146	0.072	0.0867	0.1645	0.1701	0.1519	VIDLLVENAK%iTRAQ_8plex_Nterm::::::::::iTRAQ_8plex_K:%sample_0%cmpd_9296
8	Q97FM8	Inosine-5'-monophosphate dehydrogenase	29	40	12	GSVIETVFQILGGIR	3	17.7562	2.368e-68	631.705	0	iTRAQ_8plex_Nterm::::::::::::::::	0.1941	0.2521	0.129	0.1247	0.1301	0.1113	0.1361	0.1519	GSVIETVFQILGGIR%iTRAQ_8plex_Nterm::::::::::::::::%sample_0%cmpd_2782
						GSVIETVFQILGGIR	3	17.9082	1.563e-69	631.685	0	iTRAQ_8plex_Nterm::::::::::::::::	0.625	0.9179	0.4442	0.5133	0.8672	0.358	0.379	0.7397	GSVIETVFQILGGIR%iTRAQ_8plex_Nterm::::::::::::::::%sample_0%cmpd_2638
						GSVIETVFQILGGIR	3	18.4254	1.261e-73	631.705	0	iTRAQ_8plex_Nterm::::::::::::::::	1.0322	0.9369	0.8168	0.71	1.031	0.4839	0.6511	1.0876	GSVIETVFQILGGIR%iTRAQ_8plex_Nterm::::::::::::::::%sample_0%cmpd_2783
						VGIGPGSICTTR	3	16.0653	6.167e-56	504.266	0	iTRAQ_8plex_Nterm:::::::::MMTS::::	3.1155	4.0853	3.0951	2.9504	5.5937	1.9886	2.5024	2.4009	VGIGPGSICTTR%iTRAQ_8plex_Nterm:::::::::MMTS::::%sample_0%cmpd_9000
						ISGVPITDNAGK	3	14.345	1.454e-44	593.997	0	iTRAQ_8plex_Nterm::::::::::::iTRAQ_8plex_K:	25.7711	28.277	21.3553	22.057	33.9753	21.5064	24.0952	22.5043	ISGVPITDNAGK%iTRAQ_8plex_Nterm::::::::::::iTRAQ_8plex_K:%sample_0%cmpd_22107
						GSVIETVFQILGGIR	3	15.87	1.569e-54	631.683	0	iTRAQ_8plex_Nterm::::::::::::::::	0.3551	0.2425	0.406	0.2782	0.3854	0.121	0.1798	0.2645	GSVIETVFQILGGIR%iTRAQ_8plex_Nterm::::::::::::::::%sample_0%cmpd_2637
						VGIGPGSICTTR	3	13.4935	2.356e-39	504.255	0	iTRAQ_8plex_Nterm:::::::::MMTS::::	1.695	2.3066	1.987	1.7366	2.939	1.2435	1.3605	1.2739	VGIGPGSICTTR%iTRAQ_8plex_Nterm:::::::::MMTS::::%sample_0%cmpd_8361
						GSVIETVFQILGGIR	3	14.4229	5.698e-45	631.704	0	iTRAQ_8plex_Nterm::::::::::::::::	0.2225	0.1094	0.2006	0.048	0.0819	0.1064	0.1263	0.1568	GSVIETVFQILGGIR%iTRAQ_8plex_Nterm::::::::::::::::%sample_0%cmpd_2516
						LIGIITNR	2	10.1959	8.691e-23	602.386	0	iTRAQ_8plex_Nterm:::::::::	9.2614	11.5186	10.7854	8.592	16.9834	10.8673	11.9143	10.8237	LIGIITNR%iTRAQ_8plex_Nterm:::::::::%sample_0%cmpd_5175
						LLCGAGVGVTK	3	11.2096	5.341e-27	557.978	0	iTRAQ_8plex_Nterm:::MMTS::::::::iTRAQ_8plex_K:	16.7754	16.122	13.4602	12.6552	21.4927	8.7914	11.2048	9.6377	LLCGAGVGVTK%iTRAQ_8plex_Nterm:::MMTS::::::::iTRAQ_8plex_K:%sample_0%cmpd_5595
						LLCGAGVGVTK	3	11.2216	4.666e-27	557.986	0	iTRAQ_8plex_Nterm:::MMTS::::::::iTRAQ_8plex_K:	15.2131	14.5337	11.9318	11.3169	19.8694	7.8142	10.0144	9.2166	LLCGAGVGVTK%iTRAQ_8plex_Nterm:::MMTS::::::::iTRAQ_8plex_K:%sample_0%cmpd_6127
						ISGVPITDNAGK	3	12.8671	8.751e-36	593.986	0	iTRAQ_8plex_Nterm::::::::::::iTRAQ_8plex_K:	27.4374	29.4989	21.9091	22.2104	34.4712	22.4933	24.6052	23.9741	ISGVPITDNAGK%iTRAQ_8plex_Nterm::::::::::::iTRAQ_8plex_K:%sample_0%cmpd_21330
						ISGVPITDNAGK	3	12.529	6.579e-34	594.011	0	iTRAQ_8plex_Nterm::::::::::::iTRAQ_8plex_K:	11.3305	12.5363	8.6503	8.9613	16.569	9.2899	10.3157	9.8143	ISGVPITDNAGK%iTRAQ_8plex_Nterm::::::::::::iTRAQ_8plex_K:%sample_0%cmpd_20509
						DNSVQEALDLMK	3	11.3475	1.087e-27	657.683	0	iTRAQ_8plex_Nterm::::::::::::iTRAQ_8plex_K:	22.7745	26.0853	19.2445	20.2972	34.0432	18.4248	23.1334	22.1323	DNSVQEALDLMK%iTRAQ_8plex_Nterm::::::::::::iTRAQ_8plex_K:%sample_0%cmpd_17724
						GSVIETVFQILGGIR	3	14.145	3.077e-43	631.687	0	iTRAQ_8plex_Nterm::::::::::::::::	0.0994	0.0951	0.043	0.1967	0.0915	0.0532	0.0486	0.098	GSVIETVFQILGGIR%iTRAQ_8plex_Nterm::::::::::::::::%sample_0%cmpd_2146
						GMGSLAAMQCGSK	3	11.1411	1.175e-26	632.308	0	iTRAQ_8plex_Nterm::::::::::MMTS:::iTRAQ_8plex_K:	38.3896	40.3805	30.0723	29.1764	39.8915	18.4826	25.4558	26.0323	GMGSLAAMQCGSK%iTRAQ_8plex_Nterm::::::::::MMTS:::iTRAQ_8plex_K:%sample_0%cmpd_14863
						LIGIITNR	2	9.93779	1.169e-21	602.379	0	iTRAQ_8plex_Nterm:::::::::	2.7699	3.1912	2.5984	2.3939	4.8277	2.6224	2.9445	3.0967	LIGIITNR%iTRAQ_8plex_Nterm:::::::::%sample_0%cmpd_4632
						DNSVQEALDLMK	3	10.895	1.735e-25	657.666	0	iTRAQ_8plex_Nterm::::::::::::iTRAQ_8plex_K:	17.3245	19.8075	14.7115	15.2408	27.0138	13.6975	17.0936	16.5561	DNSVQEALDLMK%iTRAQ_8plex_Nterm::::::::::::iTRAQ_8plex_K:%sample_0%cmpd_17053
						LIGIITNR	2	10.5791	1.547e-24	602.372	0	iTRAQ_8plex_Nterm:::::::::	22.3527	25.8473	22.7691	19.8938	34.2019	23.5629	25.8785	24.3076	LIGIITNR%iTRAQ_8plex_Nterm:::::::::%sample_0%cmpd_4647
						LIGIITNR	2	9.99439	6.693e-22	602.374	0	iTRAQ_8plex_Nterm:::::::::	18.5177	22.2425	20.1758	16.819	29.5337	21.4535	21.8166	20.4368	LIGIITNR%iTRAQ_8plex_Nterm:::::::::%sample_0%cmpd_5652
						GMGSLAAMQCGSK	3	10.6681	2.13e-24	632.3	0	iTRAQ_8plex_Nterm::::::::::MMTS:::iTRAQ_8plex_K:	42.6078	45.2835	34.2895	33.2632	43.5863	21.2597	29.8431	30.2165	GMGSLAAMQCGSK%iTRAQ_8plex_Nterm::::::::::MMTS:::iTRAQ_8plex_K:%sample_0%cmpd_14205
						LIGIITNR	2	10.0091	5.769e-22	602.383	0	iTRAQ_8plex_Nterm:::::::::	11.5388	13.6158	12.505	10.2374	20.0235	12.0478	13.3088	12.3377	LIGIITNR%iTRAQ_8plex_Nterm:::::::::%sample_0%cmpd_5189
						DNSVQEALDLMK	3	10.7941	5.338e-25	657.986	0	iTRAQ_8plex_Nterm::DEAMID::::::::::iTRAQ_8plex_K:	14.3131	11.1711	8.7505	8.5102	15.2967	9.2268	8.0804	8.3442	DNSVQEALDLMK%iTRAQ_8plex_Nterm::DEAMID::::::::::iTRAQ_8plex_K:%sample_0%cmpd_18469
						LIGIITNR	2	9.56175	4.863e-20	602.386	0	iTRAQ_8plex_Nterm:::::::::	11.3682	14.6907	13.3074	11.408	20.4908	14.5347	14.0571	13.2294	LIGIITNR%iTRAQ_8plex_Nterm:::::::::%sample_0%cmpd_6188
						DNSVQEALDLMK	3	10.2493	1.734e-22	657.996	0	iTRAQ_8plex_Nterm::DEAMID::::::::::iTRAQ_8plex_K:	7.2442	6.1302	4.8625	4.7877	8.9181	5.061	4.5286	4.302	DNSVQEALDLMK%iTRAQ_8plex_Nterm::DEAMID::::::::::iTRAQ_8plex_K:%sample_0%cmpd_19181
						ALAAGAK	2	8.78138	1.26e-16	605.384	0	iTRAQ_8plex_Nterm:::::::iTRAQ_8plex_K:	39.521	37.6221	32.2409	32.8752	45.5238	24.5888	35.1397	33.7104	ALAAGAK%iTRAQ_8plex_Nterm:::::::iTRAQ_8plex_K:%sample_0%cmpd_23446
						DIVFETDYSK	3	10.6381	2.902e-24	608.982	0	iTRAQ_8plex_Nterm::::::::::iTRAQ_8plex_K:	18.9438	19.2177	14.4822	15.8931	25.3033	19.2227	15.7088	13.817	DIVFETDYSK%iTRAQ_8plex_Nterm::::::::::iTRAQ_8plex_K:%sample_0%cmpd_16214
						LIGIITNR	3	14.6885	4.427e-47	401.923	0	iTRAQ_8plex_Nterm:::::::::	0.3551	0.6658	0.4203	0.4654	0.6552	0.5806	0.6025	0.3675	LIGIITNR%iTRAQ_8plex_Nterm:::::::::%sample_0%cmpd_5177
						ALAAGAK	2	8.07351	3.757e-14	605.366	0	iTRAQ_8plex_Nterm:::::::iTRAQ_8plex_K:	41.613	40.2798	34.2702	35.5418	46.843	26.485	37.0194	36.4438	ALAAGAK%iTRAQ_8plex_Nterm:::::::iTRAQ_8plex_K:%sample_0%cmpd_22710
						LIGIITNR	3	14.3295	8.303e-45	401.922	0	iTRAQ_8plex_Nterm:::::::::	0.322	0.3567	0.4012	0.3022	0.5155	0.3145	0.345	0.2695	LIGIITNR%iTRAQ_8plex_Nterm:::::::::%sample_0%cmpd_6190
						LIGIITNR	3	14.748	1.837e-47	401.914	0	iTRAQ_8plex_Nterm:::::::::	0.303	0.3709	0.363	0.3502	0.4673	0.4403	0.3984	0.2646	LIGIITNR%iTRAQ_8plex_Nterm:::::::::%sample_0%cmpd_4636
						DIVFETDYSK	3	9.74998	2.703e-20	608.971	0	iTRAQ_8plex_Nterm::::::::::iTRAQ_8plex_K:	29.2699	29.8891	22.9744	24.7101	38.6819	30.7811	23.8033	19.618	DIVFETDYSK%iTRAQ_8plex_Nterm::::::::::iTRAQ_8plex_K:%sample_0%cmpd_15586
						LIGIITNR	3	14.0562	4.095e-43	401.914	0	iTRAQ_8plex_Nterm:::::::::	0.2131	0.2425	0.1815	0.1343	0.3373	0.2951	0.2187	0.196	LIGIITNR%iTRAQ_8plex_Nterm:::::::::%sample_0%cmpd_5654
						ALAAGAK	3	8.79595	1.525e-16	403.921	0	iTRAQ_8plex_Nterm:::::::iTRAQ_8plex_K:	2.9262	2.6395	2.9519	2.01	3.9846	1.5725	1.8367	1.7786	ALAAGAK%iTRAQ_8plex_Nterm:::::::iTRAQ_8plex_K:%sample_0%cmpd_23442
						GSVIETVFQILGGIR	3	11.5347	1.354e-28	631.702	0	iTRAQ_8plex_Nterm::::::::::::::::	0.0663	0.0048	0.043	0.0576	0.0578	0.029	0.0194	0.0343	GSVIETVFQILGGIR%iTRAQ_8plex_Nterm::::::::::::::::%sample_0%cmpd_2792
						ALAAGAK	3	8.33301	8.472e-15	403.907	0	iTRAQ_8plex_Nterm:::::::iTRAQ_8plex_K:	1.2736	1.3792	1.6861	1.1369	2.0043	0.7064	1.38	0.9799	ALAAGAK%iTRAQ_8plex_Nterm:::::::iTRAQ_8plex_K:%sample_0%cmpd_22705
						NMTELFEK	3	7.16081	9.023e-11	540.939	0	iTRAQ_8plex_Nterm:DEAMID:::::::iTRAQ_8plex_K:	3.8968	2.8392	2.6223	2.7104	4.7602	2.3079	2.274	2.3273	NMTELFEK%iTRAQ_8plex_Nterm:DEAMID:::::::iTRAQ_8plex_K:%sample_0%cmpd_12817
						YSGDIVK	3	6.23776	3.44e-08	463.927	0	iTRAQ_8plex_Nterm:::::::iTRAQ_8plex_K:	3.5748	3.7523	3.0379	2.7297	5.136	2.2886	3.066	2.5185	YSGDIVK%iTRAQ_8plex_Nterm:::::::iTRAQ_8plex_K:%sample_0%cmpd_19652
						VPFKGSVIETVFQILGGIR	4	7.5225	2.002e-11	667.891	1	iTRAQ_8plex_Nterm::::iTRAQ_8plex_K::::::::::::::::	9.6496	9.5021	8.4305	7.6996	14.1648	5.5497	7.5071	8.3195	VPFKGSVIETVFQILGGIR%iTRAQ_8plex_Nterm::::iTRAQ_8plex_K::::::::::::::::%sample_0%cmpd_7956
						VPFKGSVIETVFQILGGIR	4	5.01648	0.0001958	667.892	1	iTRAQ_8plex_Nterm::::iTRAQ_8plex_K::::::::::::::::	1.8135	1.4886	1.2802	0.9594	2.1729	0.8709	1.3168	1.0142	VPFKGSVIETVFQILGGIR%iTRAQ_8plex_Nterm::::iTRAQ_8plex_K::::::::::::::::%sample_0%cmpd_7143
9	P52040	Electron transfer flavoprotein subunit beta	66	95	16	NALVEALAMGADEAVLLTDR	3	16.0059	2.656e-55	792.741	0	iTRAQ_8plex_Nterm:::::::::::::::::::::	2.2301	3.4195	7.5849	6.3744	12.0978	13.6443	6.9046	6.4089	NALVEALAMGADEAVLLTDR%iTRAQ_8plex_Nterm:::::::::::::::::::::%sample_0%cmpd_4792
						NALVEALAMGADEAVLLTDR	3	15.7376	1.909e-53	792.744	0	iTRAQ_8plex_Nterm:::::::::::::::::::::	5.4119	7.362	16.5928	14.6624	25.024	29.2235	16.0294	15.635	NALVEALAMGADEAVLLTDR%iTRAQ_8plex_Nterm:::::::::::::::::::::%sample_0%cmpd_4800
						NALVEALAMGADEAVLLTDR	3	14.9967	1.801e-48	793.088	0	iTRAQ_8plex_Nterm:DEAMID::::::::::::::::::::	1.5199	1.9309	3.1191	1.8278	7.6655	7.8625	3.134	3.523	NALVEALAMGADEAVLLTDR%iTRAQ_8plex_Nterm:DEAMID::::::::::::::::::::%sample_0%cmpd_4268
						NALVEALAMGADEAVLLTDR	3	15.1538	1.635e-49	792.756	0	iTRAQ_8plex_Nterm:::::::::::::::::::::	1.4867	1.9594	4.4039	3.7508	7.4198	8.8787	4.0087	3.5425	NALVEALAMGADEAVLLTDR%iTRAQ_8plex_Nterm:::::::::::::::::::::%sample_0%cmpd_5330
						NALVEALAMGADEAVLLTDR	3	15.0964	3.905e-49	792.756	0	iTRAQ_8plex_Nterm:::::::::::::::::::::	4.7397	6.5155	14.6443	12.6384	22.7407	26.3354	13.7411	13.9154	NALVEALAMGADEAVLLTDR%iTRAQ_8plex_Nterm:::::::::::::::::::::%sample_0%cmpd_5338
						NALVEALAMGADEAVLLTDR	3	14.0463	1.896e-42	793.067	0	iTRAQ_8plex_Nterm:DEAMID::::::::::::::::::::	2.0123	2.1924	3.8784	2.8251	10.0647	12.1542	4.8396	4.2677	NALVEALAMGADEAVLLTDR%iTRAQ_8plex_Nterm:DEAMID::::::::::::::::::::%sample_0%cmpd_3882
						NALVEALAMGADEAVLLTDR	3	14.1767	2.92e-43	792.76	0	iTRAQ_8plex_Nterm:::::::::::::::::::::	0.0663	0.1855	0.1624	0.2399	0.3421	0.4452	0.1409	0.1813	NALVEALAMGADEAVLLTDR%iTRAQ_8plex_Nterm:::::::::::::::::::::%sample_0%cmpd_5376
						NALVEALAMGADEAVLLTDR	3	13.4274	9.752e-39	793.075	0	iTRAQ_8plex_Nterm:::::::::::::::::::::	0.0947	0.0285	0.1337	0.1535	0.2891	0.2661	0.1846	0.1911	NALVEALAMGADEAVLLTDR%iTRAQ_8plex_Nterm:::::::::::::::::::::%sample_0%cmpd_4843
						NALVEALAMGADEAVLLTDR	3	13.6038	8.683e-40	792.748	0	iTRAQ_8plex_Nterm:::::::::::::::::::::	0.1042	0.1427	0.2102	0.2063	0.4095	0.4306	0.2284	0.2744	NALVEALAMGADEAVLLTDR%iTRAQ_8plex_Nterm:::::::::::::::::::::%sample_0%cmpd_4838
						NALVEALAMGADEAVLLTDR	3	12.9005	1.022e-35	792.74	0	iTRAQ_8plex_Nterm:::::::::::::::::::::	0.1326	0.1617	0.1433	0.1631	0.3132	0.3774	0.1652	0.1715	NALVEALAMGADEAVLLTDR%iTRAQ_8plex_Nterm:::::::::::::::::::::%sample_0%cmpd_4849
						QVPDTAEVR	2	11.5663	3.662e-29	659.864	0	iTRAQ_8plex_Nterm::::::::::	32.6554	35.9101	39.0943	40.3045	57.7312	57.4103	48.8019	49.7513	QVPDTAEVR%iTRAQ_8plex_Nterm::::::::::%sample_0%cmpd_25996
						NALVEALAMGADEAVLLTDR	3	12.5827	6.141e-34	793.081	0	iTRAQ_8plex_Nterm:::::::::::::::::::::	0.1752	0.1569	0.234	0.1775	0.4192	0.45	0.2089	0.196	NALVEALAMGADEAVLLTDR%iTRAQ_8plex_Nterm:::::::::::::::::::::%sample_0%cmpd_4856
						QVPDTAEVR	2	11.8281	1.691e-30	659.868	0	iTRAQ_8plex_Nterm::::::::::	36.2208	39.9192	42.3661	43.269	59.403	59.791	51.6396	52.0247	QVPDTAEVR%iTRAQ_8plex_Nterm::::::::::%sample_0%cmpd_26571
						NALEEALVLK	3	10.2943	9.341e-23	570.007	0	iTRAQ_8plex_Nterm::::::::::iTRAQ_8plex_K:	4.8627	5.3597	7.7141	7.1288	21.9795	24.2065	13.5856	14.0231	NALEEALVLK%iTRAQ_8plex_Nterm::::::::::iTRAQ_8plex_K:%sample_0%cmpd_12124
						TPVLLTAIK	3	10.8695	2.319e-25	522.003	0	iTRAQ_8plex_Nterm:::::::::iTRAQ_8plex_K:	22.2064	31.7069	31.5824	35.0442	97.5432	81.7922	45.6056	45.0823	TPVLLTAIK%iTRAQ_8plex_Nterm:::::::::iTRAQ_8plex_K:%sample_0%cmpd_9039
						TPVLLTAIK	3	11.0213	4.342e-26	521.998	0	iTRAQ_8plex_Nterm:::::::::iTRAQ_8plex_K:	9.6544	20.0694	19.321	21.9332	64.9354	40.5986	19.1003	19.1628	TPVLLTAIK%iTRAQ_8plex_Nterm:::::::::iTRAQ_8plex_K:%sample_0%cmpd_8380
						TPVLLTAIK	3	10.9769	7.105e-26	521.995	0	iTRAQ_8plex_Nterm:::::::::iTRAQ_8plex_K:	14.0624	16.5976	16.6985	17.7596	41.8862	45.9249	29.0753	30.182	TPVLLTAIK%iTRAQ_8plex_Nterm:::::::::iTRAQ_8plex_K:%sample_0%cmpd_8396
						NALEEALVLK	3	10.6207	2.985e-24	570.001	0	iTRAQ_8plex_Nterm::::::::::iTRAQ_8plex_K:	4.5076	5.7926	7.0311	7.0185	21.3965	23.2146	12.5798	13.1704	NALEEALVLK%iTRAQ_8plex_Nterm::::::::::iTRAQ_8plex_K:%sample_0%cmpd_11442
						VEVDGDTLK	3	8.24694	2.169e-14	528.614	0	iTRAQ_8plex_Nterm:::::::::iTRAQ_8plex_K:	11.5576	13.0545	15.065	16.0898	38.7882	42.5477	26.8936	24.9883	VEVDGDTLK%iTRAQ_8plex_Nterm:::::::::iTRAQ_8plex_K:%sample_0%cmpd_22817
						TPVLLTAIK	3	10.3019	9.947e-23	522.003	0	iTRAQ_8plex_Nterm:::::::::iTRAQ_8plex_K:	3.5133	4.1423	4.0696	4.2696	16.2559	19.3586	8.6539	8.6187	TPVLLTAIK%iTRAQ_8plex_Nterm:::::::::iTRAQ_8plex_K:%sample_0%cmpd_7635
						VEVDGDTLK	3	8.38558	6.739e-15	528.632	0	iTRAQ_8plex_Nterm:::::::::iTRAQ_8plex_K:	10.1942	11.2951	13.594	14.7661	36.0186	40.2066	24.071	22.5437	VEVDGDTLK%iTRAQ_8plex_Nterm:::::::::iTRAQ_8plex_K:%sample_0%cmpd_23554
						VEVDGDTLK	3	9.2335	3.497e-18	528.61	0	iTRAQ_8plex_Nterm:::::::::iTRAQ_8plex_K:	4.5123	4.7795	5.8178	6.0829	19.1174	23.3111	10.8645	9.2506	VEVDGDTLK%iTRAQ_8plex_Nterm:::::::::iTRAQ_8plex_K:%sample_0%cmpd_25212
						EAAAYVVSK	3	9.4755	4.938e-19	515.949	0	iTRAQ_8plex_Nterm:::::::::iTRAQ_8plex_K:	14.6116	18.7757	20.9591	22.6045	59.428	58.5771	33.7544	39.5501	EAAAYVVSK%iTRAQ_8plex_Nterm:::::::::iTRAQ_8plex_K:%sample_0%cmpd_19700
						YDIVFAGR	2	8.68614	3.543e-16	622.847	0	iTRAQ_8plex_Nterm:::::::::	29.3789	34.4312	40.8185	40.9041	56.7245	57.9042	49.4774	50.0105	YDIVFAGR%iTRAQ_8plex_Nterm:::::::::%sample_0%cmpd_6078
						VEVDGDTLK	3	8.30593	1.322e-14	528.613	0	iTRAQ_8plex_Nterm:::::::::iTRAQ_8plex_K:	2.7225	2.5158	3.3196	3.7227	11.3221	13.741	6.1368	5.2182	VEVDGDTLK%iTRAQ_8plex_Nterm:::::::::iTRAQ_8plex_K:%sample_0%cmpd_24333
						EAAAYVVSK	3	9.03941	2.93e-17	515.964	0	iTRAQ_8plex_Nterm:::::::::iTRAQ_8plex_K:	12.538	16.2506	18.4565	19.5394	56.9669	56.0379	33.0551	36.3168	EAAAYVVSK%iTRAQ_8plex_Nterm:::::::::iTRAQ_8plex_K:%sample_0%cmpd_20481
						IDPVKGTLIR	3	10.1367	3.741e-22	574.005	1	iTRAQ_8plex_Nterm:::::iTRAQ_8plex_K::::::	7.675	6.0588	7.5611	9.8679	33.7584	38.1593	15.558	10.1669	IDPVKGTLIR%iTRAQ_8plex_Nterm:::::iTRAQ_8plex_K::::::%sample_0%cmpd_25270
						TPVLLTAIK	3	9.4566	4.581e-19	521.996	0	iTRAQ_8plex_Nterm:::::::::iTRAQ_8plex_K:	1.7519	2.0878	2.5555	2.3075	7.0969	9.0625	3.9552	3.5082	TPVLLTAIK%iTRAQ_8plex_Nterm:::::::::iTRAQ_8plex_K:%sample_0%cmpd_6821
						IFGAFDK	2	5.45057	3.69e-06	703.406	0	iTRAQ_8plex_Nterm:::::::iTRAQ_8plex_K:	22.727	29.3998	33.9269	31.172	52.1285	56.8165	45.0461	45.1698	IFGAFDK%iTRAQ_8plex_Nterm:::::::iTRAQ_8plex_K:%sample_0%cmpd_7667
						VEVDGDTLK	3	6.8812	7.923e-10	528.633	0	iTRAQ_8plex_Nterm:::::::::iTRAQ_8plex_K:	5.2557	5.2172	3.7067	4.1545	10.7683	16.1169	6.375	6.1051	VEVDGDTLK%iTRAQ_8plex_Nterm:::::::::iTRAQ_8plex_K:%sample_0%cmpd_26100
						VEVDGDTLK	3	6.51318	9.823e-09	528.638	0	iTRAQ_8plex_Nterm:::::::::iTRAQ_8plex_K:	5.9991	5.8259	4.0315	4.1449	10.6431	15.246	5.9912	6.1395	VEVDGDTLK%iTRAQ_8plex_Nterm:::::::::iTRAQ_8plex_K:%sample_0%cmpd_26674
						TPVLLTAIK	3	9.93692	4.141e-21	521.995	0	iTRAQ_8plex_Nterm:::::::::iTRAQ_8plex_K:	0.303	0.409	0.4394	0.4605	1.3635	1.6257	0.8892	0.6027	TPVLLTAIK%iTRAQ_8plex_Nterm:::::::::iTRAQ_8plex_K:%sample_0%cmpd_8511
						MWTADDIDVDK	3	9.54093	2.76e-19	639.641	0	iTRAQ_8plex_Nterm:::::::::::iTRAQ_8plex_K:	21.7372	25.4048	28.6725	29.7422	52.0363	55.9062	42.4704	43.2831	MWTADDIDVDK%iTRAQ_8plex_Nterm:::::::::::iTRAQ_8plex_K:%sample_0%cmpd_22235
						YDIVFAGR	2	8.99346	1.952e-17	622.833	0	iTRAQ_8plex_Nterm:::::::::	32.1342	38.1592	43.932	43.8584	57.9474	59.621	52.0278	52.2979	YDIVFAGR%iTRAQ_8plex_Nterm:::::::::%sample_0%cmpd_5551
						EAAAYVVSK	3	8.69077	6.696e-16	515.953	0	iTRAQ_8plex_Nterm:::::::::iTRAQ_8plex_K:	1.2926	1.2508	1.581	1.5783	3.8544	4.5868	2.5364	2.7047	EAAAYVVSK%iTRAQ_8plex_Nterm:::::::::iTRAQ_8plex_K:%sample_0%cmpd_30046
						IDPVKGTLIR	3	8.99176	2.397e-17	574.007	1	iTRAQ_8plex_Nterm:::::iTRAQ_8plex_K::::::	8.6788	6.4059	8.4209	11.4701	35.8156	40.3365	16.7484	12.1414	IDPVKGTLIR%iTRAQ_8plex_Nterm:::::iTRAQ_8plex_K::::::%sample_0%cmpd_24390
						TPVLLTAIK	3	9.75568	2.512e-20	521.996	0	iTRAQ_8plex_Nterm:::::::::iTRAQ_8plex_K:	0.2983	0.3614	0.3248	0.3166	1.1563	1.1661	0.5782	0.4557	TPVLLTAIK%iTRAQ_8plex_Nterm:::::::::iTRAQ_8plex_K:%sample_0%cmpd_8533
						VEVDGDTLK	3	7.56225	5.289e-12	528.614	0	iTRAQ_8plex_Nterm:::::::::iTRAQ_8plex_K:	1.0511	3.7808	2.3739	3.6699	13.3553	3.3288	1.1759	1.2298	VEVDGDTLK%iTRAQ_8plex_Nterm:::::::::iTRAQ_8plex_K:%sample_0%cmpd_24316
						MWTADDIDVDK	3	9.15877	1.024e-17	639.63	0	iTRAQ_8plex_Nterm:::::::::::iTRAQ_8plex_K:	25.3259	29.0187	32.8466	34.2031	57.7941	56.5383	45.7884	47.4669	MWTADDIDVDK%iTRAQ_8plex_Nterm:::::::::::iTRAQ_8plex_K:%sample_0%cmpd_21463
						TPVLLTAIK	3	8.65798	6.915e-16	521.996	0	iTRAQ_8plex_Nterm:::::::::iTRAQ_8plex_K:	0.2983	0.4661	0.3009	0.5085	1.3057	1.6354	0.7288	0.6958	TPVLLTAIK%iTRAQ_8plex_Nterm:::::::::iTRAQ_8plex_K:%sample_0%cmpd_8522
						IFGAFDK	2	5.13984	2.049e-05	703.398	0	iTRAQ_8plex_Nterm:::::::iTRAQ_8plex_K:	40.8083	47.0143	48.4124	48.7625	62.1451	64.4415	54.8209	55.5901	IFGAFDK%iTRAQ_8plex_Nterm:::::::iTRAQ_8plex_K:%sample_0%cmpd_5621
						TPVLLTAIK	3	8.24559	2.367e-14	521.991	0	iTRAQ_8plex_Nterm:::::::::iTRAQ_8plex_K:	0.393	0.447	0.363	0.3742	1.6044	1.5483	0.7774	0.5243	TPVLLTAIK%iTRAQ_8plex_Nterm:::::::::iTRAQ_8plex_K:%sample_0%cmpd_8529
						TPVLLTAIK	3	7.69656	2.013e-12	522.008	0	iTRAQ_8plex_Nterm:::::::::iTRAQ_8plex_K:	0.2841	0.3234	0.4299	0.3454	1.2238	1.4225	0.5588	0.5782	TPVLLTAIK%iTRAQ_8plex_Nterm:::::::::iTRAQ_8plex_K:%sample_0%cmpd_9187
						IFGAFDK	2	5.24712	1.074e-05	703.41	0	iTRAQ_8plex_Nterm:::::::iTRAQ_8plex_K:	43.7873	49.4211	52.8557	51.1563	61.7294	67.4271	58.033	59.0252	IFGAFDK%iTRAQ_8plex_Nterm:::::::iTRAQ_8plex_K:%sample_0%cmpd_6153
						EAAAYVVSK	3	8.46557	4.741e-15	515.951	0	iTRAQ_8plex_Nterm:::::::::iTRAQ_8plex_K:	1.4062	1.6407	2.1447	2.226	4.7553	5.84	3.6927	3.7679	EAAAYVVSK%iTRAQ_8plex_Nterm:::::::::iTRAQ_8plex_K:%sample_0%cmpd_22075
						TPVLLTAIK	3	8.62585	9.161e-16	521.999	0	iTRAQ_8plex_Nterm:::::::::iTRAQ_8plex_K:	0.3598	0.5422	0.5923	0.5661	1.3924	2.1531	0.7337	0.8085	TPVLLTAIK%iTRAQ_8plex_Nterm:::::::::iTRAQ_8plex_K:%sample_0%cmpd_8500
						TPVLLTAIK	3	9.12227	1.059e-17	522.006	0	iTRAQ_8plex_Nterm:::::::::iTRAQ_8plex_K:	0.3504	0.4137	0.2914	0.379	1.2334	1.0935	0.481	0.3871	TPVLLTAIK%iTRAQ_8plex_Nterm:::::::::iTRAQ_8plex_K:%sample_0%cmpd_9204
						EAAAYVVSK	3	6.06355	2.57e-07	515.622	0	iTRAQ_8plex_Nterm:::::::::iTRAQ_8plex_K:	1.6146	2.0022	1.7434	1.8182	1.7008	1.5531	1.2537	1.0289	EAAAYVVSK%iTRAQ_8plex_Nterm:::::::::iTRAQ_8plex_K:%sample_0%cmpd_20538
						TPVLLTAIK	3	7.12274	1.524e-10	521.999	0	iTRAQ_8plex_Nterm:::::::::iTRAQ_8plex_K:	0.1705	0.1569	0.1576	0.2351	0.7275	0.5709	0.3304	0.3969	TPVLLTAIK%iTRAQ_8plex_Nterm:::::::::iTRAQ_8plex_K:%sample_0%cmpd_8563
						TPVLLTAIK	3	6.716	2.69e-09	522.002	0	iTRAQ_8plex_Nterm:::::::::iTRAQ_8plex_K:	0.142	0.2283	0.2484	0.1583	0.4192	0.6	0.2527	0.2891	TPVLLTAIK%iTRAQ_8plex_Nterm:::::::::iTRAQ_8plex_K:%sample_0%cmpd_9230
						TPVLLTAIK	3	7.75039	1.319e-12	521.999	0	iTRAQ_8plex_Nterm:::::::::iTRAQ_8plex_K:	0.1468	0.1855	0.2149	0.2303	0.6167	0.7838	0.5005	0.3822	TPVLLTAIK%iTRAQ_8plex_Nterm:::::::::iTRAQ_8plex_K:%sample_0%cmpd_8559
						EAAAYVVSK	3	6.98555	5.277e-10	515.954	0	iTRAQ_8plex_Nterm:::::::::iTRAQ_8plex_K:	0.1515	0.1284	0.3009	0.2303	0.8624	0.6387	0.3984	0.4753	EAAAYVVSK%iTRAQ_8plex_Nterm:::::::::iTRAQ_8plex_K:%sample_0%cmpd_19862
						EAAAYVVSK	3	6.54289	1.122e-08	515.964	0	iTRAQ_8plex_Nterm:::::::::iTRAQ_8plex_K:	0.1894	0.1236	0.2102	0.2447	0.7083	0.7403	0.3644	0.4263	EAAAYVVSK%iTRAQ_8plex_Nterm:::::::::iTRAQ_8plex_K:%sample_0%cmpd_20656
						TPVLLTAIK	3	7.59733	4.353e-12	522.002	0	iTRAQ_8plex_Nterm:::::::::iTRAQ_8plex_K:	0.1704	0.176	0.1433	0.1151	0.6504	0.8419	0.2721	0.3969	TPVLLTAIK%iTRAQ_8plex_Nterm:::::::::iTRAQ_8plex_K:%sample_0%cmpd_9224
						TPVLLTAIK	3	6.30501	4.15e-08	521.996	0	iTRAQ_8plex_Nterm:::::::::iTRAQ_8plex_K:	0.0852	0.1474	0.1433	0.0624	0.3806	0.4597	0.1992	0.1862	TPVLLTAIK%iTRAQ_8plex_Nterm:::::::::iTRAQ_8plex_K:%sample_0%cmpd_8581
						TPVLLTAIK	3	7.21339	7.859e-11	521.999	0	iTRAQ_8plex_Nterm:::::::::iTRAQ_8plex_K:	0.3172	0.3614	0.3105	0.3166	0.9251	1.079	0.3984	0.5586	TPVLLTAIK%iTRAQ_8plex_Nterm:::::::::iTRAQ_8plex_K:%sample_0%cmpd_9144
						LKYDIVFAGR	3	7.78313	1.249e-12	597.34	1	iTRAQ_8plex_Nterm::iTRAQ_8plex_K:::::::::	22.3383	22.3516	26.2317	27.1368	50.144	52.4954	35.5275	35.292	LKYDIVFAGR%iTRAQ_8plex_Nterm::iTRAQ_8plex_K:::::::::%sample_0%cmpd_22219
						TPVLLTAIK	3	7.26806	5.252e-11	521.997	0	iTRAQ_8plex_Nterm:::::::::iTRAQ_8plex_K:	0.2367	0.4185	0.3439	0.355	0.9732	1.2145	0.5928	0.49	TPVLLTAIK%iTRAQ_8plex_Nterm:::::::::iTRAQ_8plex_K:%sample_0%cmpd_8489
						GQGEVIDKPVK	4	7.35302	4.922e-11	521.307	0	iTRAQ_8plex_Nterm::::::::iTRAQ_8plex_K:::iTRAQ_8plex_K:	43.1047	40.1708	41.387	41.9889	63.1863	61.204	52.358	52.8865	GQGEVIDKPVK%iTRAQ_8plex_Nterm::::::::iTRAQ_8plex_K:::iTRAQ_8plex_K:%sample_0%cmpd_30625
						TPVLLTAIK	3	6.5281	9.591e-09	522	0	iTRAQ_8plex_Nterm:::::::::iTRAQ_8plex_K:	0.5256	0.9322	0.6592	0.3742	1.4984	1.5628	1.1079	1.0241	TPVLLTAIK%iTRAQ_8plex_Nterm:::::::::iTRAQ_8plex_K:%sample_0%cmpd_9197
						TPVLLTAIK	3	8.12865	6.251e-14	521.994	0	iTRAQ_8plex_Nterm:::::::::iTRAQ_8plex_K:	0.1468	0.195	0.1528	0.283	0.5782	0.7645	0.3936	0.3087	TPVLLTAIK%iTRAQ_8plex_Nterm:::::::::iTRAQ_8plex_K:%sample_0%cmpd_8566
						TPVLLTAIK	3	6.23304	6.588e-08	521.996	0	iTRAQ_8plex_Nterm:::::::::iTRAQ_8plex_K:	0.1657	0.1237	0.1624	0.2447	0.5011	0.6242	0.2187	0.2107	TPVLLTAIK%iTRAQ_8plex_Nterm:::::::::iTRAQ_8plex_K:%sample_0%cmpd_8570
						TPVLLTAIK	3	6.33217	3.481e-08	522.001	0	iTRAQ_8plex_Nterm:::::::::iTRAQ_8plex_K:	0.0947	0.1855	0.172	0.1727	0.4722	0.4451	0.2381	0.1127	TPVLLTAIK%iTRAQ_8plex_Nterm:::::::::iTRAQ_8plex_K:%sample_0%cmpd_9240
						IFGAFDK	3	6.20605	5.352e-08	469.264	0	iTRAQ_8plex_Nterm:::::::iTRAQ_8plex_K:	0.8523	0.9369	1.2419	0.993	2.939	3.2901	1.7395	1.8864	IFGAFDK%iTRAQ_8plex_Nterm:::::::iTRAQ_8plex_K:%sample_0%cmpd_5614
						TPVLLTAIK	3	6.28481	4.727e-08	521.998	0	iTRAQ_8plex_Nterm:::::::::iTRAQ_8plex_K:	0.1562	0.1902	0.2054	0.1631	0.6986	0.6774	0.4519	0.2499	TPVLLTAIK%iTRAQ_8plex_Nterm:::::::::iTRAQ_8plex_K:%sample_0%cmpd_8552
						GQGEVIDKPVK	4	7.45419	2.297e-11	521.307	0	iTRAQ_8plex_Nterm::::::::iTRAQ_8plex_K:::iTRAQ_8plex_K:	32.0684	29.9703	30.44	32.1025	54.5188	52.364	43.7536	44.6947	GQGEVIDKPVK%iTRAQ_8plex_Nterm::::::::iTRAQ_8plex_K:::iTRAQ_8plex_K:%sample_0%cmpd_30481
						TPVLLTAIK	3	6.65466	4.089e-09	522.001	0	iTRAQ_8plex_Nterm:::::::::iTRAQ_8plex_K:	0.1894	0.2425	0.2149	0.1679	0.6071	0.7258	0.311	0.3822	TPVLLTAIK%iTRAQ_8plex_Nterm:::::::::iTRAQ_8plex_K:%sample_0%cmpd_9227
						TPVLLTAIK	3	6.57497	7.007e-09	521.994	0	iTRAQ_8plex_Nterm:::::::::iTRAQ_8plex_K:	0.071	0.1712	0.2006	0.1007	0.3806	0.5419	0.1944	0.2499	TPVLLTAIK%iTRAQ_8plex_Nterm:::::::::iTRAQ_8plex_K:%sample_0%cmpd_8575
						TPVLLTAIK	3	6.77157	1.834e-09	522	0	iTRAQ_8plex_Nterm:::::::::iTRAQ_8plex_K:	0.4924	0.6468	0.5636	0.5709	1.1418	1.3112	0.8163	0.9848	TPVLLTAIK%iTRAQ_8plex_Nterm:::::::::iTRAQ_8plex_K:%sample_0%cmpd_8540
						IFGAFDK	3	6.28272	3.277e-08	469.275	0	iTRAQ_8plex_Nterm:::::::iTRAQ_8plex_K:	20.6818	27.0888	30.8417	29.4263	56.6146	60.4593	45.1339	30.4757	IFGAFDK%iTRAQ_8plex_Nterm:::::::iTRAQ_8plex_K:%sample_0%cmpd_6162
						TPVLLTAIK	3	6.53554	9.127e-09	521.998	0	iTRAQ_8plex_Nterm:::::::::iTRAQ_8plex_K:	0.1278	0.214	0.1385	0.2063	0.4722	0.75	0.2672	0.343	TPVLLTAIK%iTRAQ_8plex_Nterm:::::::::iTRAQ_8plex_K:%sample_0%cmpd_8557
						GQGEVIDKPVK	4	7.61071	6.924e-12	521.307	0	iTRAQ_8plex_Nterm::::::::iTRAQ_8plex_K:::iTRAQ_8plex_K:	31.2541	29.8561	30.3253	31.4884	52.2342	53.1672	42.7671	44.2831	GQGEVIDKPVK%iTRAQ_8plex_Nterm::::::::iTRAQ_8plex_K:::iTRAQ_8plex_K:%sample_0%cmpd_30780
						EAAAYVVSK	3	6.05064	2.683e-07	515.97	0	iTRAQ_8plex_Nterm:::::::::iTRAQ_8plex_K:	0.1042	0.1189	0.0669	0.1679	0.3999	0.4258	0.345	0.2842	EAAAYVVSK%iTRAQ_8plex_Nterm:::::::::iTRAQ_8plex_K:%sample_0%cmpd_20692
						TPVLLTAIK	3	5.78641	1.035e-06	521.996	0	iTRAQ_8plex_Nterm:::::::::iTRAQ_8plex_K:	0.0852	0.1284	0.129	0.1151	0.1879	0.3	0.1166	0.1372	TPVLLTAIK%iTRAQ_8plex_Nterm:::::::::iTRAQ_8plex_K:%sample_0%cmpd_8591
						TPVLLTAIK	3	6.01956	2.518e-07	522.004	0	iTRAQ_8plex_Nterm:::::::::iTRAQ_8plex_K:	0.1894	0.2616	0.277	0.283	0.7323	0.9193	0.311	0.441	TPVLLTAIK%iTRAQ_8plex_Nterm:::::::::iTRAQ_8plex_K:%sample_0%cmpd_9211
						LKYDIVFAGR	3	6.90991	8.559e-10	597.328	1	iTRAQ_8plex_Nterm::iTRAQ_8plex_K:::::::::	23.1809	23.2645	27.0816	28.3503	49.497	54.1157	36.7612	36.3646	LKYDIVFAGR%iTRAQ_8plex_Nterm::iTRAQ_8plex_K:::::::::%sample_0%cmpd_21446
						AFGGADTLATSHTIAAGIK	4	7.21445	1.698e-10	603.325	0	iTRAQ_8plex_Nterm:::::::::::::::::::iTRAQ_8plex_K:	11.8226	14.6476	17.3478	18.6274	34.4279	35.1305	26.6408	27.408	AFGGADTLATSHTIAAGIK%iTRAQ_8plex_Nterm:::::::::::::::::::iTRAQ_8plex_K:%sample_0%cmpd_19804
						EAAAYVVSK	3	5.94054	5.284e-07	515.962	0	iTRAQ_8plex_Nterm:::::::::iTRAQ_8plex_K:	0.0568	0.1046	0.1767	0.1103	0.53	0.4355	0.3207	0.2793	EAAAYVVSK%iTRAQ_8plex_Nterm:::::::::iTRAQ_8plex_K:%sample_0%cmpd_20682
						YMSVEK	3	6.17732	4.792e-08	455.579	0	iTRAQ_8plex_Nterm::::::iTRAQ_8plex_K:	8.7786	11.6327	11.0005	12.142	34.1833	39.4813	20.4416	19.3737	YMSVEK%iTRAQ_8plex_Nterm::::::iTRAQ_8plex_K:%sample_0%cmpd_17480
						AFGGADTLATSHTIAAGIK	4	7.2447	1.372e-10	603.344	0	iTRAQ_8plex_Nterm:::::::::::::::::::iTRAQ_8plex_K:	16.7801	20.7826	24.6607	25.4542	49.6093	50.8891	38.9292	39.4514	AFGGADTLATSHTIAAGIK%iTRAQ_8plex_Nterm:::::::::::::::::::iTRAQ_8plex_K:%sample_0%cmpd_20593
						IFGAFDK	3	6.35852	2.007e-08	469.263	0	iTRAQ_8plex_Nterm:::::::iTRAQ_8plex_K:	4.8959	7.8804	8.6742	8.0931	27.1397	28.653	13.0998	11.6222	IFGAFDK%iTRAQ_8plex_Nterm:::::::iTRAQ_8plex_K:%sample_0%cmpd_6859
						TPVLLTAIK	3	5.38511	1.043e-05	521.999	0	iTRAQ_8plex_Nterm:::::::::iTRAQ_8plex_K:	0.142	0.176	0.1672	0.1583	0.5107	0.5032	0.3304	0.2793	TPVLLTAIK%iTRAQ_8plex_Nterm:::::::::iTRAQ_8plex_K:%sample_0%cmpd_9235
						TPVLLTAIK	3	6.61973	5.182e-09	521.998	0	iTRAQ_8plex_Nterm:::::::::iTRAQ_8plex_K:	0.2841	0.3329	0.3535	0.3454	0.6119	0.8564	0.4179	0.3577	TPVLLTAIK%iTRAQ_8plex_Nterm:::::::::iTRAQ_8plex_K:%sample_0%cmpd_6968
						IFGAFDK	3	5.68936	1.256e-06	469.27	0	iTRAQ_8plex_Nterm:::::::iTRAQ_8plex_K:	4.7681	8.2847	9.2236	8.808	30.4017	27.9904	12.8132	11.8329	IFGAFDK%iTRAQ_8plex_Nterm:::::::iTRAQ_8plex_K:%sample_0%cmpd_7692
						TPVLLTAIK	3	5.10145	4.854e-05	522	0	iTRAQ_8plex_Nterm:::::::::iTRAQ_8plex_K:	0.1752	0.2663	0.2341	0.2303	0.6601	0.4548	0.2964	0.2744	TPVLLTAIK%iTRAQ_8plex_Nterm:::::::::iTRAQ_8plex_K:%sample_0%cmpd_7836
						AFGGADTLATSHTIAAGIK	4	7.55621	1.409e-11	603.308	0	iTRAQ_8plex_Nterm:::::::::::::::::::iTRAQ_8plex_K:	9.4883	11.8084	14.6205	14.8617	37.2995	39.6111	23.6235	23.5767	AFGGADTLATSHTIAAGIK%iTRAQ_8plex_Nterm:::::::::::::::::::iTRAQ_8plex_K:%sample_0%cmpd_21422
						ELNVPR	2	5.14076	2.463e-06	516.301	0	iTRAQ_8plex_Nterm:::::::	0.2604	0.2996	0.4203	0.403	0.7564	0.5758	0.69	0.6566	ELNVPR%iTRAQ_8plex_Nterm:::::::%sample_0%cmpd_23066
						YMSVEK	3	5.62219	1.386e-06	455.57	0	iTRAQ_8plex_Nterm::::::iTRAQ_8plex_K:	6.8229	8.0943	7.6377	8.4864	24.0751	27.2013	15.0773	15.0421	YMSVEK%iTRAQ_8plex_Nterm::::::iTRAQ_8plex_K:%sample_0%cmpd_16807
						AFGGADTLATSHTIAAGIK	4	6.59007	1.347e-08	603.318	0	iTRAQ_8plex_Nterm:::::::::::::::::::iTRAQ_8plex_K:	7.3056	10.0632	11.9841	12.1466	33.1807	34.8407	20.4072	19.7111	AFGGADTLATSHTIAAGIK%iTRAQ_8plex_Nterm:::::::::::::::::::iTRAQ_8plex_K:%sample_0%cmpd_22197
						ELNVPR	2	5.3488	7.969e-07	516.302	0	iTRAQ_8plex_Nterm:::::::	0.3078	0.3281	0.277	0.2734	0.7661	0.3967	0.447	0.7105	ELNVPR%iTRAQ_8plex_Nterm:::::::%sample_0%cmpd_23173
						TPVLLTAIK	3	5.1517	3.717e-05	522.004	0	iTRAQ_8plex_Nterm:::::::::iTRAQ_8plex_K:	0.1089	0.1284	0.2675	0.1967	0.3228	0.3871	0.1846	0.1813	TPVLLTAIK%iTRAQ_8plex_Nterm:::::::::iTRAQ_8plex_K:%sample_0%cmpd_7815
						ELNVPR	2	5.36305	6.955e-07	516.312	0	iTRAQ_8plex_Nterm:::::::	0.2651	0.3186	0.1815	0.331	0.5637	0.5419	0.4567	0.6027	ELNVPR%iTRAQ_8plex_Nterm:::::::%sample_0%cmpd_23949
						AFGGADTLATSHTIAAGIK	4	5.90228	1.117e-06	603.314	0	iTRAQ_8plex_Nterm:::::::::::::::::::iTRAQ_8plex_K:	0.2793	0.1997	0.4776	0.3934	1.031	1.1854	0.6025	0.588	AFGGADTLATSHTIAAGIK%iTRAQ_8plex_Nterm:::::::::::::::::::iTRAQ_8plex_K:%sample_0%cmpd_21839
						IFGAFDK	3	5.01776	5.149e-05	469.272	0	iTRAQ_8plex_Nterm:::::::iTRAQ_8plex_K:	0.1326	0.1332	0.1242	0.0911	0.5155	0.5032	0.2672	0.2499	IFGAFDK%iTRAQ_8plex_Nterm:::::::iTRAQ_8plex_K:%sample_0%cmpd_6287
						EGVPSIINPDDKNALEEALVLK	5	5.01433	0.0003691	656.142	1	iTRAQ_8plex_Nterm::::::::DEAMID::::iTRAQ_8plex_K::::::::::iTRAQ_8plex_K:	21.24	31.3019	32.494	40.6844	95.248	92.1539	68.9116	66.1151	EGVPSIINPDDKNALEEALVLK%iTRAQ_8plex_Nterm::::::::DEAMID::::iTRAQ_8plex_K::::::::::iTRAQ_8plex_K:%sample_0%cmpd_21612
10	P58255	Phosphate butyryltransferase	55	52	14	GLVNTATFLR	2	11.1292	5.244e-27	698.402	0	iTRAQ_8plex_Nterm:::::::::::	55.6475	57.6763	53.5846	55.0352	53.0289	55.5523	47.5289	47.8348	GLVNTATFLR%iTRAQ_8plex_Nterm:::::::::::%sample_0%cmpd_5562
						GLVNTATFLR	2	10.6731	7.545e-25	698.406	0	iTRAQ_8plex_Nterm:::::::::::	55.9177	58.1713	53.4177	54.5702	52.9713	55.7559	47.602	47.8938	GLVNTATFLR%iTRAQ_8plex_Nterm:::::::::::%sample_0%cmpd_7608
						GLVNTATFLR	2	10.913	5.792e-26	698.401	0	iTRAQ_8plex_Nterm:::::::::::	57.0014	56.4671	53.2548	55.9129	54.3826	57.6618	49.2584	49.3289	GLVNTATFLR%iTRAQ_8plex_Nterm:::::::::::%sample_0%cmpd_6795
						GLVNTATFLR	2	10.998	2.403e-26	698.414	0	iTRAQ_8plex_Nterm:::::::::::	57.8115	61.1393	58.1856	57.1413	55.6983	57.9815	50.6	50.4661	GLVNTATFLR%iTRAQ_8plex_Nterm:::::::::::%sample_0%cmpd_6090
						VAVAVAQDEPVLEAVR	3	16.1098	3.32e-56	657.363	0	iTRAQ_8plex_Nterm:::::::::::::::::	8.0681	11.0096	14.6781	8.6687	7.3619	9.0963	4.8736	4.5617	VAVAVAQDEPVLEAVR%iTRAQ_8plex_Nterm:::::::::::::::::%sample_0%cmpd_11459
						MNSIALAALVAGNK	3	11.96	1.036e-30	661.38	0	iTRAQ_8plex_Nterm::DEAMID::::::::::::iTRAQ_8plex_K:	18.9724	17.9767	19.273	17.3181	14.9694	19.2425	10.4906	10.6816	MNSIALAALVAGNK%iTRAQ_8plex_Nterm::DEAMID::::::::::::iTRAQ_8plex_K:%sample_0%cmpd_7794
						MNSIALAALVAGNK	3	12.4708	2.053e-33	661.043	0	iTRAQ_8plex_Nterm::::::::::::::iTRAQ_8plex_K:	19.3179	24.9437	25.592	23.2856	24.8218	25.266	18.1044	16.767	MNSIALAALVAGNK%iTRAQ_8plex_Nterm::::::::::::::iTRAQ_8plex_K:%sample_0%cmpd_8506
						MNSIALAALVAGNK	3	11.4312	5.257e-28	661.376	0	iTRAQ_8plex_Nterm::DEAMID::::::::::::iTRAQ_8plex_K:	32.5418	36.362	35.4883	37.7389	34.963	36.6599	25.7958	25.0915	MNSIALAALVAGNK%iTRAQ_8plex_Nterm::DEAMID::::::::::::iTRAQ_8plex_K:%sample_0%cmpd_6949
						MNSIALAALVAGNK	3	11.4383	5.128e-28	661.053	0	iTRAQ_8plex_Nterm::::::::::::::iTRAQ_8plex_K:	22.9212	28.4344	28.9356	26.7588	28.5268	29.1513	20.8497	19.6041	MNSIALAALVAGNK%iTRAQ_8plex_Nterm::::::::::::::iTRAQ_8plex_K:%sample_0%cmpd_9162
						MNSIALAALVAGNK	3	11.1181	1.843e-26	661.371	0	iTRAQ_8plex_Nterm::DEAMID::::::::::::iTRAQ_8plex_K:	20.2554	19.6792	20.5482	17.98	16.4147	20.36	11.0687	11.1127	MNSIALAALVAGNK%iTRAQ_8plex_Nterm::DEAMID::::::::::::iTRAQ_8plex_K:%sample_0%cmpd_6978
						ADSHETK	2	6.78175	6.352e-10	698.375	0	iTRAQ_8plex_Nterm:::::::iTRAQ_8plex_K:	8.2007	10.943	9.1041	10.4053	10.3634	12.2558	6.6034	6.1541	ADSHETK%iTRAQ_8plex_Nterm:::::::iTRAQ_8plex_K:%sample_0%cmpd_31095
						MPSTLDAAMLSK	3	12.6448	2.014e-34	625.003	0	iTRAQ_8plex_Nterm::::::::::::iTRAQ_8plex_K:	39.9802	40.6705	38.8271	38.9096	38.904	42.9884	27.7297	28.154	MPSTLDAAMLSK%iTRAQ_8plex_Nterm::::::::::::iTRAQ_8plex_K:%sample_0%cmpd_12078
						VAVAVAQDEPVLEAVR	3	13.6312	3.983e-40	657.372	0	iTRAQ_8plex_Nterm:::::::::::::::::	7.1496	10.3676	15.428	8.6591	6.7596	8.5448	4.6938	4.1207	VAVAVAQDEPVLEAVR%iTRAQ_8plex_Nterm:::::::::::::::::%sample_0%cmpd_12142
						MPSTLDAAMLSK	3	12.3619	7.079e-33	624.995	0	iTRAQ_8plex_Nterm::::::::::::iTRAQ_8plex_K:	41.5331	41.4978	39.8013	40.368	39.8192	44.3042	28.7353	28.9427	MPSTLDAAMLSK%iTRAQ_8plex_Nterm::::::::::::iTRAQ_8plex_K:%sample_0%cmpd_11395
						ADSHETK	2	6.91655	2.592e-10	698.383	0	iTRAQ_8plex_Nterm:::::::iTRAQ_8plex_K:	10.7008	13.8345	11.0433	12.401	11.7655	14.4719	8.0756	7.2908	ADSHETK%iTRAQ_8plex_Nterm:::::::iTRAQ_8plex_K:%sample_0%cmpd_30964
						VAPICAVEVINPK	3	11.8364	4.668e-30	669.701	0	iTRAQ_8plex_Nterm:::::MMTS::::::::iTRAQ_8plex_K:	36.2301	36.9181	31.653	31.8193	30.073	34.507	18.4979	18.4036	VAPICAVEVINPK%iTRAQ_8plex_Nterm:::::MMTS::::::::iTRAQ_8plex_K:%sample_0%cmpd_8483
						VAPICAVEVINPK	3	11.5196	1.94e-28	669.714	0	iTRAQ_8plex_Nterm:::::MMTS::::::::iTRAQ_8plex_K:	42.2336	42.8198	37.6473	38.1561	36.8469	41.1838	24.9505	25.4788	VAPICAVEVINPK%iTRAQ_8plex_Nterm:::::MMTS::::::::iTRAQ_8plex_K:%sample_0%cmpd_7741
						VAPICAVEVINPK	3	11.6118	6.623e-29	669.71	0	iTRAQ_8plex_Nterm:::::MMTS::::::::iTRAQ_8plex_K:	42.0017	42.8008	37.8623	38.3193	36.1579	41.3532	24.5132	24.4401	VAPICAVEVINPK%iTRAQ_8plex_Nterm:::::MMTS::::::::iTRAQ_8plex_K:%sample_0%cmpd_9141
						VAHAIGIENPK	3	11.158	1.005e-26	586.341	0	iTRAQ_8plex_Nterm:::::::::::iTRAQ_8plex_K:	30.0514	31.5444	29.3511	30.227	31.1526	34.3331	21.9187	21.5738	VAHAIGIENPK%iTRAQ_8plex_Nterm:::::::::::iTRAQ_8plex_K:%sample_0%cmpd_30357
						VAPICAVEVINPK	3	11.5854	9.014e-29	669.701	0	iTRAQ_8plex_Nterm:::::MMTS::::::::iTRAQ_8plex_K:	43.0099	43.3046	37.5181	38.1319	37.8105	41.6625	24.6248	25.9931	VAPICAVEVINPK%iTRAQ_8plex_Nterm:::::MMTS::::::::iTRAQ_8plex_K:%sample_0%cmpd_6923
						VAHAIGIENPK	3	10.929	1.286e-25	586.325	0	iTRAQ_8plex_Nterm:::::::::::iTRAQ_8plex_K:	35.0222	37.0652	34.0123	35.0044	34.3512	39.1612	24.7123	25.5373	VAHAIGIENPK%iTRAQ_8plex_Nterm:::::::::::iTRAQ_8plex_K:%sample_0%cmpd_30038
						TLTYTTDSK	3	10.2142	2.082e-22	546.608	0	iTRAQ_8plex_Nterm:::::::::iTRAQ_8plex_K:	20.7284	24.1443	21.1689	20.8004	21.1936	24.7576	14.4162	14.8853	TLTYTTDSK%iTRAQ_8plex_Nterm:::::::::iTRAQ_8plex_K:%sample_0%cmpd_21239
						TLTYTTDSK	3	10.2808	1.045e-22	546.62	0	iTRAQ_8plex_Nterm:::::::::iTRAQ_8plex_K:	16.8936	19.8645	17.2573	16.7087	16.9686	20.3696	13.3128	12.0779	TLTYTTDSK%iTRAQ_8plex_Nterm:::::::::iTRAQ_8plex_K:%sample_0%cmpd_22012
						IDIVNNSVK	3	8.62827	7.474e-16	537.303	0	iTRAQ_8plex_Nterm:::::::::iTRAQ_8plex_K:	35.9037	38.9776	34.8728	34.396	39.261	48.7125	23.8573	23.9009	IDIVNNSVK%iTRAQ_8plex_Nterm:::::::::iTRAQ_8plex_K:%sample_0%cmpd_16905
						IDIVNNSVK	3	8.03309	1.326e-13	537.627	0	iTRAQ_8plex_Nterm:::::DEAMID::::iTRAQ_8plex_K:	23.0109	27.7683	26.1986	27.176	25.4094	25.9239	17.5649	17.9427	IDIVNNSVK%iTRAQ_8plex_Nterm:::::DEAMID::::iTRAQ_8plex_K:%sample_0%cmpd_18270
						GVTGEVAGK	3	8.1156	4.906e-14	475.952	0	iTRAQ_8plex_Nterm:::::::::iTRAQ_8plex_K:	18.57	19.1992	16.694	17.4909	16.386	20.3311	10.7676	9.9712	GVTGEVAGK%iTRAQ_8plex_Nterm:::::::::iTRAQ_8plex_K:%sample_0%cmpd_26575
						IDIVNNSVK	3	7.89616	3.452e-13	537.316	0	iTRAQ_8plex_Nterm:::::::::iTRAQ_8plex_K:	35.3076	38.165	34.047	33.9838	39.4108	48.418	23.3426	23.0143	IDIVNNSVK%iTRAQ_8plex_Nterm:::::::::iTRAQ_8plex_K:%sample_0%cmpd_17582
						VAHAIGIENPK	3	10.5588	7.098e-24	586.342	0	iTRAQ_8plex_Nterm:::::::::::iTRAQ_8plex_K:	9.9952	10.2582	9.6342	9.7817	11.3175	12.0672	6.9727	6.796	VAHAIGIENPK%iTRAQ_8plex_Nterm:::::::::::iTRAQ_8plex_K:%sample_0%cmpd_30523
						AVELVSTGK	3	9.36076	6.61e-19	504.625	0	iTRAQ_8plex_Nterm:::::::::iTRAQ_8plex_K:	31.4432	34.179	31.8538	28.0298	30.3379	38.4259	21.6804	20.0154	AVELVSTGK%iTRAQ_8plex_Nterm:::::::::iTRAQ_8plex_K:%sample_0%cmpd_16876
						VAHAIGIENPK	3	9.81803	1.38e-20	585.985	0	iTRAQ_8plex_Nterm:::::::::::iTRAQ_8plex_K:	78.9272	80.9551	79.1396	80.5101	67.6235	63.8856	44.5758	46.1558	VAHAIGIENPK%iTRAQ_8plex_Nterm:::::::::::iTRAQ_8plex_K:%sample_0%cmpd_30191
						IDIVNNSVK	3	7.29158	4.273e-11	537.636	0	iTRAQ_8plex_Nterm:::::DEAMID::::iTRAQ_8plex_K:	31.3443	36.9756	33.6309	35.3507	33.4844	35.7702	22.6621	22.6663	IDIVNNSVK%iTRAQ_8plex_Nterm:::::DEAMID::::iTRAQ_8plex_K:%sample_0%cmpd_18973
						GVTGEVAGK	3	7.97322	1.569e-13	475.947	0	iTRAQ_8plex_Nterm:::::::::iTRAQ_8plex_K:	22.7555	22.4329	20.0326	20.4986	19.108	24.5453	13.1338	12.6219	GVTGEVAGK%iTRAQ_8plex_Nterm:::::::::iTRAQ_8plex_K:%sample_0%cmpd_26005
						SFNEIIMK	3	7.04087	1.939e-10	535.949	0	iTRAQ_8plex_Nterm:::::::Oxidation_M:iTRAQ_8plex_K:	5.0521	6.5487	8.0102	8.1842	1.8983	2.5595	2.0602	2.2784	SFNEIIMK%iTRAQ_8plex_Nterm:::::::Oxidation_M:iTRAQ_8plex_K:%sample_0%cmpd_19780
						AVELVSTGK	3	8.81881	9.659e-17	504.589	0	iTRAQ_8plex_Nterm:::::::::iTRAQ_8plex_K:	51.3059	55.6178	52.2398	40.7141	47.2488	56.8941	38.7451	37.8948	AVELVSTGK%iTRAQ_8plex_Nterm:::::::::iTRAQ_8plex_K:%sample_0%cmpd_17555
						ADSHETK	3	8.88851	5.481e-17	465.915	0	iTRAQ_8plex_Nterm:::::::iTRAQ_8plex_K:	0.8807	1.0606	0.9888	1.1562	1.1708	1.3112	0.6122	0.5586	ADSHETK%iTRAQ_8plex_Nterm:::::::iTRAQ_8plex_K:%sample_0%cmpd_31236
						SFNEIIMK	3	6.14021	8.653e-08	530.627	0	iTRAQ_8plex_Nterm::::::::iTRAQ_8plex_K:	35.5347	38.1217	34.0796	35.2302	38.8895	44.1251	28.4243	28.5158	SFNEIIMK%iTRAQ_8plex_Nterm::::::::iTRAQ_8plex_K:%sample_0%cmpd_11339
						SFNEIIMK	3	7.05558	1.745e-10	535.942	0	iTRAQ_8plex_Nterm:::::::Oxidation_M:iTRAQ_8plex_K:	3.5795	4.6749	5.5597	6.4043	0.9588	1.3015	1.1272	1.4356	SFNEIIMK%iTRAQ_8plex_Nterm:::::::Oxidation_M:iTRAQ_8plex_K:%sample_0%cmpd_18299
						IDIVNNSVK	3	7.22121	7.6e-11	537.957	0	iTRAQ_8plex_Nterm:::::DEAMID:DEAMID:::iTRAQ_8plex_K:	2.7841	2.9581	2.9185	3.0607	2.0669	2.6611	1.6958	1.4601	IDIVNNSVK%iTRAQ_8plex_Nterm:::::DEAMID:DEAMID:::iTRAQ_8plex_K:%sample_0%cmpd_28108
						LLFLTDVAFNTYPELK	3	7.75785	1.913e-12	831.474	0	iTRAQ_8plex_Nterm::::::::::::::::iTRAQ_8plex_K:	36.7701	41.7501	38.2065	39.4759	39.4341	46.472	30.611	21.9262	LLFLTDVAFNTYPELK%iTRAQ_8plex_Nterm::::::::::::::::iTRAQ_8plex_K:%sample_0%cmpd_2771
						GCVVDGPLALDIALSEEAAHHK	4	8.13335	1.858e-13	725.607	0	iTRAQ_8plex_Nterm::MMTS::::::::::::::::::::iTRAQ_8plex_K:	38.7583	38.7439	35.0247	34.8266	35.82	38.8128	26.1066	27.4873	GCVVDGPLALDIALSEEAAHHK%iTRAQ_8plex_Nterm::MMTS::::::::::::::::::::iTRAQ_8plex_K:%sample_0%cmpd_19906
						SFNEIIMK	3	6.60061	4.156e-09	535.957	0	iTRAQ_8plex_Nterm:::::::Oxidation_M:iTRAQ_8plex_K:	5.4829	7.3286	8.6455	9.2635	1.614	2.0322	2.0262	2.0089	SFNEIIMK%iTRAQ_8plex_Nterm:::::::Oxidation_M:iTRAQ_8plex_K:%sample_0%cmpd_19005
						LLFLTDVAFNTYPELK	3	7.28142	7.316e-11	831.455	0	iTRAQ_8plex_Nterm::::::::::::::::iTRAQ_8plex_K:	32.3665	37.2889	34.3516	34.9135	35.7048	42.8235	26.505	20.1718	LLFLTDVAFNTYPELK%iTRAQ_8plex_Nterm::::::::::::::::iTRAQ_8plex_K:%sample_0%cmpd_2625
						ADSHETK	3	6.59466	3.772e-09	465.916	0	iTRAQ_8plex_Nterm:::::::iTRAQ_8plex_K:	0.1231	0.0571	0.2006	0.1871	0.1734	0.2129	0.0583	0.098	ADSHETK%iTRAQ_8plex_Nterm:::::::iTRAQ_8plex_K:%sample_0%cmpd_31094
						ADSHETK	3	6.60722	3.466e-09	465.911	0	iTRAQ_8plex_Nterm:::::::iTRAQ_8plex_K:	0.2983	0.585	0.3773	0.331	0.4047	0.4113	0.3353	0.2842	ADSHETK%iTRAQ_8plex_Nterm:::::::iTRAQ_8plex_K:%sample_0%cmpd_30729
						ADSHETK	3	6.26581	3.282e-08	465.916	0	iTRAQ_8plex_Nterm:::::::iTRAQ_8plex_K:	0.5398	0.5422	0.4203	0.5709	0.3854	0.7016	0.311	0.2744	ADSHETK%iTRAQ_8plex_Nterm:::::::iTRAQ_8plex_K:%sample_0%cmpd_30862
						VAPICAVEVINPK	4	6.65134	7.958e-09	502.525	0	iTRAQ_8plex_Nterm:::::MMTS::::::::iTRAQ_8plex_K:	2.2869	2.5491	2.0683	2.0389	1.6044	2.2064	1.0641	0.7692	VAPICAVEVINPK%iTRAQ_8plex_Nterm:::::MMTS::::::::iTRAQ_8plex_K:%sample_0%cmpd_6921
						VAPICAVEVINPK	4	6.17982	1.758e-07	502.534	0	iTRAQ_8plex_Nterm:::::MMTS::::::::iTRAQ_8plex_K:	3.7358	4.0995	3.0379	3.3821	3.0209	3.3724	1.6812	1.3229	VAPICAVEVINPK%iTRAQ_8plex_Nterm:::::MMTS::::::::iTRAQ_8plex_K:%sample_0%cmpd_9138
						VAPICAVEVINPK	4	6.0303	4.492e-07	502.53	0	iTRAQ_8plex_Nterm:::::MMTS::::::::iTRAQ_8plex_K:	2.6515	2.5824	2.0157	2.0677	1.402	2.037	1.1565	0.7938	VAPICAVEVINPK%iTRAQ_8plex_Nterm:::::MMTS::::::::iTRAQ_8plex_K:%sample_0%cmpd_7743
						VAPICAVEVINPK	4	6.4349	3.379e-08	502.527	0	iTRAQ_8plex_Nterm:::::MMTS::::::::iTRAQ_8plex_K:	1.2832	1.0463	0.7547	0.8251	0.9732	0.8032	0.4616	0.3381	VAPICAVEVINPK%iTRAQ_8plex_Nterm:::::MMTS::::::::iTRAQ_8plex_K:%sample_0%cmpd_8486
						AVELVSTGK	3	5.43616	4.546e-06	504.634	0	iTRAQ_8plex_Nterm:::::::::iTRAQ_8plex_K:	0.161	0.2473	0.1672	0.2591	0.2794	0.2903	0.2284	0.1764	AVELVSTGK%iTRAQ_8plex_Nterm:::::::::iTRAQ_8plex_K:%sample_0%cmpd_17726
						ADSHETK	3	5.55	2.528e-06	465.908	0	iTRAQ_8plex_Nterm:::::::iTRAQ_8plex_K:	0.071	0.3519	0.2102	0.1823	0.2072	0.0145	0.0049	0.0196	ADSHETK%iTRAQ_8plex_Nterm:::::::iTRAQ_8plex_K:%sample_0%cmpd_31491
						ADSHETK	3	5.75026	7.886e-07	465.909	0	iTRAQ_8plex_Nterm:::::::iTRAQ_8plex_K:	0.0237	0.1094	0.1767	0.1823	0.0915	0.0532	0.0243	0.0147	ADSHETK%iTRAQ_8plex_Nterm:::::::iTRAQ_8plex_K:%sample_0%cmpd_31585
11	O52631	Glyceraldehyde-3-phosphate dehydrogenase	47	162	14	VVISAPAGNDLK	3	13.4748	3.334e-39	598.02	0	iTRAQ_8plex_Nterm::::::::::::iTRAQ_8plex_K:	45.9317	48.7697	45.3657	45.4958	35.6281	34.4685	31.5927	31.824	VVISAPAGNDLK%iTRAQ_8plex_Nterm::::::::::::iTRAQ_8plex_K:%sample_0%cmpd_17562
						VVISAPAGNDLK	3	12.8413	1.459e-35	598.015	0	iTRAQ_8plex_Nterm::::::::::::iTRAQ_8plex_K:	32.6126	35.4105	32.9999	31.8626	21.5696	19.6052	17.7254	18.0116	VVISAPAGNDLK%iTRAQ_8plex_Nterm::::::::::::iTRAQ_8plex_K:%sample_0%cmpd_18977
						AAAVSIIPNSTGAAK	3	12.7928	2.698e-35	660.685	0	iTRAQ_8plex_Nterm:::::::::DEAMID::::::iTRAQ_8plex_K:	93.0886	89.4475	89.7387	89.0215	67.5783	49.6358	56.3233	59.7515	AAAVSIIPNSTGAAK%iTRAQ_8plex_Nterm:::::::::DEAMID::::::iTRAQ_8plex_K:%sample_0%cmpd_18312
						AAAVSIIPNSTGAAK	3	13.8467	2.19e-41	660.356	0	iTRAQ_8plex_Nterm:::::::::::::::iTRAQ_8plex_K:	41.2108	41.4639	39.7801	38.7207	32.0569	23.6106	29.7648	31.5682	AAAVSIIPNSTGAAK%iTRAQ_8plex_Nterm:::::::::::::::iTRAQ_8plex_K:%sample_0%cmpd_21377
						AAAVSIIPNSTGAAK	3	13.4593	4.073e-39	660.701	0	iTRAQ_8plex_Nterm:::::::::DEAMID::::::iTRAQ_8plex_K:	92.9197	85.8668	89.4247	87.5502	65.2282	47.1932	53.4234	55.5924	AAAVSIIPNSTGAAK%iTRAQ_8plex_Nterm:::::::::DEAMID::::::iTRAQ_8plex_K:%sample_0%cmpd_19016
						ILEVPGLEVVAINDLTDAK	3	11.4785	4.11e-28	873.164	0	iTRAQ_8plex_Nterm:::::::::::::::::::iTRAQ_8plex_K:	42.0306	43.8426	40.7751	41.6527	36.8607	35.8322	34.4636	34.5232	ILEVPGLEVVAINDLTDAK%iTRAQ_8plex_Nterm:::::::::::::::::::iTRAQ_8plex_K:%sample_0%cmpd_7912
						AAAVSIIPNSTGAAK	3	13.7387	9.791e-41	660.366	0	iTRAQ_8plex_Nterm:::::::::::::::iTRAQ_8plex_K:	44.5961	45.4589	45.1779	43.1678	35.7525	26.1606	33.0399	34.9983	AAAVSIIPNSTGAAK%iTRAQ_8plex_Nterm:::::::::::::::iTRAQ_8plex_K:%sample_0%cmpd_22154
						VVISAPAGNDLK	3	12.2095	4.189e-32	598.006	0	iTRAQ_8plex_Nterm::::::::::::iTRAQ_8plex_K:	39.0419	42.7295	40.2499	39.6526	28.9117	28.5461	24.6831	24.9102	VVISAPAGNDLK%iTRAQ_8plex_Nterm::::::::::::iTRAQ_8plex_K:%sample_0%cmpd_16886
						VPVPTGSITELVSVLK	3	11.3093	1.912e-27	749.781	0	iTRAQ_8plex_Nterm::::::::::::::::iTRAQ_8plex_K:	38.3616	37.1845	33.763	34.6917	31.002	29.4892	29.1478	29.6281	VPVPTGSITELVSVLK%iTRAQ_8plex_Nterm::::::::::::::::iTRAQ_8plex_K:%sample_0%cmpd_7055
						VPVPTGSITELVSVLK	3	11.4258	5.034e-28	749.777	0	iTRAQ_8plex_Nterm::::::::::::::::iTRAQ_8plex_K:	36.6316	40.5042	37.8762	37.1095	32.6016	30.5729	30.6833	31.5194	VPVPTGSITELVSVLK%iTRAQ_8plex_Nterm::::::::::::::::iTRAQ_8plex_K:%sample_0%cmpd_7065
						VPVPTGSITELVSVLK	3	11.0266	4.607e-26	749.784	0	iTRAQ_8plex_Nterm::::::::::::::::iTRAQ_8plex_K:	42.5567	39.2094	40.494	40.7945	34.2012	31.7294	31.4074	31.897	VPVPTGSITELVSVLK%iTRAQ_8plex_Nterm::::::::::::::::iTRAQ_8plex_K:%sample_0%cmpd_7872
						TLAYFAK	2	6.20613	4.507e-08	711.412	0	iTRAQ_8plex_Nterm:::::::iTRAQ_8plex_K:	52.5609	55.5946	48.9655	48.9098	46.1102	40.3751	44.7102	44.6644	TLAYFAK%iTRAQ_8plex_Nterm:::::::iTRAQ_8plex_K:%sample_0%cmpd_8310
						VPVPTGSITELVSVLK	3	11.2209	5.216e-27	749.784	0	iTRAQ_8plex_Nterm::::::::::::::::iTRAQ_8plex_K:	41.6046	39.1143	38.0286	38.3905	33.4785	31.1827	31.4803	32.4653	VPVPTGSITELVSVLK%iTRAQ_8plex_Nterm::::::::::::::::iTRAQ_8plex_K:%sample_0%cmpd_7881
						VTVEEINAAMK	3	12.3027	1.349e-32	604.998	0	iTRAQ_8plex_Nterm:::::::::::iTRAQ_8plex_K:	55.8603	59.7122	58.1616	57.465	39.7954	31.0913	32.6664	32.799	VTVEEINAAMK%iTRAQ_8plex_Nterm:::::::::::iTRAQ_8plex_K:%sample_0%cmpd_16256
						TLAYFAK	2	6.47848	8.014e-09	711.423	0	iTRAQ_8plex_Nterm:::::::iTRAQ_8plex_K:	54.8572	56.1124	51.6835	52.081	48.9096	42.7027	47.3149	47.6779	TLAYFAK%iTRAQ_8plex_Nterm:::::::iTRAQ_8plex_K:%sample_0%cmpd_8960
						IAINGFGR	2	9.18071	1.542e-18	576.818	0	iTRAQ_8plex_Nterm::::DEAMID:::::	35.9789	39.7095	39.8918	41.0626	27.7363	22.6484	22.045	21.9948	IAINGFGR%iTRAQ_8plex_Nterm::::DEAMID:::::%sample_0%cmpd_6729
						AISQVIPDLAGK	2	8.96449	3.881e-17	910.546	0	iTRAQ_8plex_Nterm::::::::::::iTRAQ_8plex_K:	62.6132	61.2101	58.9878	57.1758	49.8784	38.784	45.7168	48.0808	AISQVIPDLAGK%iTRAQ_8plex_Nterm::::::::::::iTRAQ_8plex_K:%sample_0%cmpd_14962
						IAINGFGR	2	8.55249	4.276e-16	576.802	0	iTRAQ_8plex_Nterm::::DEAMID:::::	54.4527	56.0065	56.4977	55.5188	46.2502	41.8654	41.4214	41.7394	IAINGFGR%iTRAQ_8plex_Nterm::::DEAMID:::::%sample_0%cmpd_10456
						AISQVIPDLAGK	3	11.3396	1.603e-27	607.349	0	iTRAQ_8plex_Nterm::::::::::::iTRAQ_8plex_K:	2.0644	2.3351	2.0635	1.6454	1.2912	1.1951	0.6511	0.8182	AISQVIPDLAGK%iTRAQ_8plex_Nterm::::::::::::iTRAQ_8plex_K:%sample_0%cmpd_14389
						ILEVPGLEVVAINDLTDAK	3	10.452	3.487e-23	873.164	0	iTRAQ_8plex_Nterm:::::::::::::::::::iTRAQ_8plex_K:	41.316	41.3597	38.8835	39.1723	35.3766	34.753	33.307	33.3176	ILEVPGLEVVAINDLTDAK%iTRAQ_8plex_Nterm:::::::::::::::::::iTRAQ_8plex_K:%sample_0%cmpd_7097
						AISQVIPDLAGK	3	12.3486	9.517e-33	607.361	0	iTRAQ_8plex_Nterm::::::::::::iTRAQ_8plex_K:	36.1167	36.2524	36.5967	35.9738	24.8506	16.7313	19.533	20.3881	AISQVIPDLAGK%iTRAQ_8plex_Nterm::::::::::::iTRAQ_8plex_K:%sample_0%cmpd_14952
						IAINGFGR	2	7.67616	5.901e-13	576.82	0	iTRAQ_8plex_Nterm::::DEAMID:::::	39.8421	42.5341	42.8815	43.1731	31.9567	27.3851	25.1594	25.5029	IAINGFGR%iTRAQ_8plex_Nterm::::DEAMID:::::%sample_0%cmpd_8275
						IAINGFGR	2	7.78566	2.531e-13	576.811	0	iTRAQ_8plex_Nterm::::DEAMID:::::	50.7889	52.2736	51.3729	52.3106	41.3269	36.1179	36.524	36.7032	IAINGFGR%iTRAQ_8plex_Nterm::::DEAMID:::::%sample_0%cmpd_9646
						VTVEEINAAMK	3	12.0707	2.324e-31	604.986	0	iTRAQ_8plex_Nterm:::::::::::iTRAQ_8plex_K:	30.6192	32.3763	33.0425	32.2029	20.9479	15.3907	16.1169	15.9829	VTVEEINAAMK%iTRAQ_8plex_Nterm:::::::::::iTRAQ_8plex_K:%sample_0%cmpd_15607
						AISQVIPDLAGK	3	11.7258	1.806e-29	607.353	0	iTRAQ_8plex_Nterm::::::::::::iTRAQ_8plex_K:	29.2418	29.4994	29.9814	29.0084	19.7389	12.9863	14.6303	14.8757	AISQVIPDLAGK%iTRAQ_8plex_Nterm::::::::::::iTRAQ_8plex_K:%sample_0%cmpd_14296
						AISQVIPDLAGK	3	11.4202	6.367e-28	607.36	0	iTRAQ_8plex_Nterm::::::::::::iTRAQ_8plex_K:	27.4714	27.7924	26.2083	26.4038	16.434	10.7075	12.7694	13.1266	AISQVIPDLAGK%iTRAQ_8plex_Nterm::::::::::::iTRAQ_8plex_K:%sample_0%cmpd_14974
						AISQVIPDLAGK	3	10.8759	2.882e-25	607.359	0	iTRAQ_8plex_Nterm::::::::::::iTRAQ_8plex_K:	1.946	2.0165	1.6813	1.8182	1.2093	0.7548	0.8552	0.6958	AISQVIPDLAGK%iTRAQ_8plex_Nterm::::::::::::iTRAQ_8plex_K:%sample_0%cmpd_15095
						VVISAPAGNDLK	3	10.9802	6.282e-26	598.352	0	iTRAQ_8plex_Nterm:::::::::DEAMID:::iTRAQ_8plex_K:	28.5222	29.4284	27.1731	28.4762	17.8264	19.0828	14.5332	14.2879	VVISAPAGNDLK%iTRAQ_8plex_Nterm:::::::::DEAMID:::iTRAQ_8plex_K:%sample_0%cmpd_20546
						VVISAPAGNDLK	3	10.8521	2.951e-25	597.997	0	iTRAQ_8plex_Nterm::::::::::::iTRAQ_8plex_K:	42.7732	46.4721	41.8028	41.9174	24.2435	24.2112	19.6932	19.1285	VVISAPAGNDLK%iTRAQ_8plex_Nterm::::::::::::iTRAQ_8plex_K:%sample_0%cmpd_18292
						VVISAPAGNDLK	3	11.3311	1.215e-27	598.335	0	iTRAQ_8plex_Nterm:::::::::DEAMID:::iTRAQ_8plex_K:	31.4951	32.1624	31.1658	31.872	20.8854	22.5419	16.8556	16.2329	VVISAPAGNDLK%iTRAQ_8plex_Nterm:::::::::DEAMID:::iTRAQ_8plex_K:%sample_0%cmpd_19761
						AISQVIPDLAGK	3	11.4869	2.949e-28	607.352	0	iTRAQ_8plex_Nterm::::::::::::iTRAQ_8plex_K:	0.7812	0.9369	0.984	0.734	0.6263	0.3338	0.4033	0.4557	AISQVIPDLAGK%iTRAQ_8plex_Nterm::::::::::::iTRAQ_8plex_K:%sample_0%cmpd_14410
						AISQVIPDLAGK	3	11.0036	7.052e-26	607.364	0	iTRAQ_8plex_Nterm::::::::::::iTRAQ_8plex_K:	2.8315	2.5586	3.0188	2.912	1.9899	1.379	1.3216	1.323	AISQVIPDLAGK%iTRAQ_8plex_Nterm::::::::::::iTRAQ_8plex_K:%sample_0%cmpd_15076
						IVDVNGSQLVK	3	10.2939	1.197e-22	594.327	0	iTRAQ_8plex_Nterm:::::DEAMID::::::iTRAQ_8plex_K:	57.1952	58.5886	55.3955	57.5215	43.1671	36.0017	36.1254	37.7912	IVDVNGSQLVK%iTRAQ_8plex_Nterm:::::DEAMID::::::iTRAQ_8plex_K:%sample_0%cmpd_15608
						IAINGFGR	2	8.74092	8.324e-17	576.824	0	iTRAQ_8plex_Nterm::::DEAMID:::::	27.0023	30.5601	31.3287	31.8386	19.3969	15.004	14.4069	14.0575	IAINGFGR%iTRAQ_8plex_Nterm::::DEAMID:::::%sample_0%cmpd_7544
						AISQVIPDLAGK	3	10.6798	2.43e-24	607.35	0	iTRAQ_8plex_Nterm::::::::::::iTRAQ_8plex_K:	1.6335	1.7406	1.5237	1.9285	0.9443	0.6145	0.7434	0.6468	AISQVIPDLAGK%iTRAQ_8plex_Nterm::::::::::::iTRAQ_8plex_K:%sample_0%cmpd_14395
						IAINGFGR	2	8.81487	4.314e-17	576.82	0	iTRAQ_8plex_Nterm::::DEAMID:::::	36.1446	39.1008	39.0319	40.4486	25.419	21.8646	21.1703	22.1615	IAINGFGR%iTRAQ_8plex_Nterm::::DEAMID:::::%sample_0%cmpd_8295
						VPVPTGSITELVSVLK	3	10.1905	3.541e-22	749.78	0	iTRAQ_8plex_Nterm::::::::::::::::iTRAQ_8plex_K:	45.733	46.0626	44.052	45.2605	33.7247	27.7576	27.1029	26.9879	VPVPTGSITELVSVLK%iTRAQ_8plex_Nterm::::::::::::::::iTRAQ_8plex_K:%sample_0%cmpd_8554
						AISQVIPDLAGK	3	10.5034	1.601e-23	607.36	0	iTRAQ_8plex_Nterm::::::::::::iTRAQ_8plex_K:	6.3731	6.9958	6.883	6.6251	3.9555	2.9563	2.721	2.7586	AISQVIPDLAGK%iTRAQ_8plex_Nterm::::::::::::iTRAQ_8plex_K:%sample_0%cmpd_16343
						AISQVIPDLAGK	3	10.9421	1.392e-25	607.365	0	iTRAQ_8plex_Nterm::::::::::::iTRAQ_8plex_K:	1.2832	1.1937	1.0747	1.0842	0.8624	0.5758	0.3644	0.4851	AISQVIPDLAGK%iTRAQ_8plex_Nterm::::::::::::iTRAQ_8plex_K:%sample_0%cmpd_15092
						AISQVIPDLAGK	3	10.1909	4.179e-22	607.363	0	iTRAQ_8plex_Nterm::::::::::::iTRAQ_8plex_K:	7.1118	7.3335	7.4085	6.7211	5.1891	3.4934	3.6394	3.5426	AISQVIPDLAGK%iTRAQ_8plex_Nterm::::::::::::iTRAQ_8plex_K:%sample_0%cmpd_15040
						AISQVIPDLAGK	3	10.2583	2.086e-22	607.36	0	iTRAQ_8plex_Nterm::::::::::::iTRAQ_8plex_K:	1.8845	1.8025	1.9202	1.871	1.3057	1.0016	0.7969	0.8281	AISQVIPDLAGK%iTRAQ_8plex_Nterm::::::::::::iTRAQ_8plex_K:%sample_0%cmpd_15093
						IAINGFGR	2	8.50735	6.406e-16	576.825	0	iTRAQ_8plex_Nterm::::DEAMID:::::	36.1448	39.1581	39.3332	40.7176	26.9079	22.1696	22.2249	22.5536	IAINGFGR%iTRAQ_8plex_Nterm::::DEAMID:::::%sample_0%cmpd_8942
						AISQVIPDLAGK	3	11.4195	6.415e-28	607.353	0	iTRAQ_8plex_Nterm::::::::::::iTRAQ_8plex_K:	1.7945	1.7026	1.6097	1.6647	1.0455	0.929	0.5296	0.9457	AISQVIPDLAGK%iTRAQ_8plex_Nterm::::::::::::iTRAQ_8plex_K:%sample_0%cmpd_14386
						AISQVIPDLAGK	3	10.9038	2.123e-25	607.352	0	iTRAQ_8plex_Nterm::::::::::::iTRAQ_8plex_K:	0.999	1.1414	0.9123	1.0506	0.6456	0.5226	0.5248	0.4361	AISQVIPDLAGK%iTRAQ_8plex_Nterm::::::::::::iTRAQ_8plex_K:%sample_0%cmpd_14404
						IVDVNGSQLVK	3	9.78827	2.017e-20	594.347	0	iTRAQ_8plex_Nterm:::::DEAMID::::::iTRAQ_8plex_K:	43.6735	44.351	42.691	44.4499	31.5085	27.7866	27.1758	27.6592	IVDVNGSQLVK%iTRAQ_8plex_Nterm:::::DEAMID::::::iTRAQ_8plex_K:%sample_0%cmpd_14853
						VPVPTGSITELVSVLK	3	9.96403	3.548e-21	749.782	0	iTRAQ_8plex_Nterm::::::::::::::::iTRAQ_8plex_K:	51.3866	52.2935	48.7947	49.8175	40.0118	35.3585	35.3483	35.6897	VPVPTGSITELVSVLK%iTRAQ_8plex_Nterm::::::::::::::::iTRAQ_8plex_K:%sample_0%cmpd_9219
						IVDVNGSQLVK	3	10.5164	1.158e-23	594.35	0	iTRAQ_8plex_Nterm:::::DEAMID::::::iTRAQ_8plex_K:	22.6892	25.6239	23.8967	23.7463	17.7444	12.0768	12.269	12.0438	IVDVNGSQLVK%iTRAQ_8plex_Nterm:::::DEAMID::::::iTRAQ_8plex_K:%sample_0%cmpd_17621
						IAINGFGR	2	7.9207	8.62e-14	576.811	0	iTRAQ_8plex_Nterm::::DEAMID:::::	31.7176	35.4959	35.7125	35.8819	22.5812	18.7728	18.0849	18.32	IAINGFGR%iTRAQ_8plex_Nterm::::DEAMID:::::%sample_0%cmpd_9666
						AISQVIPDLAGK	3	9.70693	5.408e-20	607.344	0	iTRAQ_8plex_Nterm::::::::::::iTRAQ_8plex_K:	5.8901	6.4725	6.0852	6.0253	4.2254	2.8982	2.6821	2.4694	AISQVIPDLAGK%iTRAQ_8plex_Nterm::::::::::::iTRAQ_8plex_K:%sample_0%cmpd_15704
						VVISAPAGNDLK	3	10.8874	1.747e-25	598.339	0	iTRAQ_8plex_Nterm:::::::::DEAMID:::iTRAQ_8plex_K:	20.3168	21.2438	18.7953	19.5966	11.3366	11.767	8.6198	8.2022	VVISAPAGNDLK%iTRAQ_8plex_Nterm:::::::::DEAMID:::iTRAQ_8plex_K:%sample_0%cmpd_18997
						IAINGFGR	2	7.39583	5.059e-12	576.826	0	iTRAQ_8plex_Nterm::::DEAMID:::::	23.5224	26.6178	26.4422	26.0294	17.1374	14.2347	11.5402	11.2352	IAINGFGR%iTRAQ_8plex_Nterm::::DEAMID:::::%sample_0%cmpd_8920
						AISQVIPDLAGK	3	10.1404	7.018e-22	607.354	0	iTRAQ_8plex_Nterm::::::::::::iTRAQ_8plex_K:	1.7282	1.655	1.624	1.3864	1.2238	0.7403	0.5636	0.6713	AISQVIPDLAGK%iTRAQ_8plex_Nterm::::::::::::iTRAQ_8plex_K:%sample_0%cmpd_14392
						AISQVIPDLAGK	3	10.6332	4.008e-24	607.343	0	iTRAQ_8plex_Nterm::::::::::::iTRAQ_8plex_K:	7.533	21.0772	17.1856	19.5581	18.4331	6.9963	3.8094	3.8218	AISQVIPDLAGK%iTRAQ_8plex_Nterm::::::::::::iTRAQ_8plex_K:%sample_0%cmpd_15687
						AISQVIPDLAGK	3	9.96277	4.258e-21	607.354	0	iTRAQ_8plex_Nterm::::::::::::iTRAQ_8plex_K:	0.7765	0.5136	0.5254	0.6333	0.4192	0.3726	0.3061	0.2744	AISQVIPDLAGK%iTRAQ_8plex_Nterm::::::::::::iTRAQ_8plex_K:%sample_0%cmpd_14417
						AISQVIPDLAGK	3	10.0819	1.276e-21	607.35	0	iTRAQ_8plex_Nterm::::::::::::iTRAQ_8plex_K:	1.2358	1.2603	1.1034	1.3145	0.9829	0.508	0.5928	0.5978	AISQVIPDLAGK%iTRAQ_8plex_Nterm::::::::::::iTRAQ_8plex_K:%sample_0%cmpd_14401
						AISQVIPDLAGK	3	10.4024	4.643e-23	607.36	0	iTRAQ_8plex_Nterm::::::::::::iTRAQ_8plex_K:	17.5426	47.9043	39.1287	45.6789	45.5484	19.9295	9.6694	10.4219	AISQVIPDLAGK%iTRAQ_8plex_Nterm::::::::::::iTRAQ_8plex_K:%sample_0%cmpd_16324
						AISQVIPDLAGK	3	9.85699	1.228e-20	607.361	0	iTRAQ_8plex_Nterm::::::::::::iTRAQ_8plex_K:	0.786	0.6468	0.4585	0.3118	0.424	0.2806	0.2624	0.2646	AISQVIPDLAGK%iTRAQ_8plex_Nterm::::::::::::iTRAQ_8plex_K:%sample_0%cmpd_15156
						IVDVNGSQLVK	3	10.0259	1.871e-21	594.33	0	iTRAQ_8plex_Nterm:::::DEAMID::::::iTRAQ_8plex_K:	11.8748	13.1115	12.5907	12.4727	10.2621	6.8367	6.3846	6.3599	IVDVNGSQLVK%iTRAQ_8plex_Nterm:::::DEAMID::::::iTRAQ_8plex_K:%sample_0%cmpd_16944
						AISQVIPDLAGK	3	11.6485	4.485e-29	607.352	0	iTRAQ_8plex_Nterm::::::::::::iTRAQ_8plex_K:	6.2215	6.0541	6.219	6.342	2.9631	2.4822	2.789	2.837	AISQVIPDLAGK%iTRAQ_8plex_Nterm::::::::::::iTRAQ_8plex_K:%sample_0%cmpd_13570
						AISQVIPDLAGK	3	9.89351	8.528e-21	607.364	0	iTRAQ_8plex_Nterm::::::::::::iTRAQ_8plex_K:	3.0067	3.2054	3.1478	2.816	2.0669	1.258	1.3508	1.4994	AISQVIPDLAGK%iTRAQ_8plex_Nterm::::::::::::iTRAQ_8plex_K:%sample_0%cmpd_15090
						AISQVIPDLAGK	3	9.90045	7.957e-21	607.358	0	iTRAQ_8plex_Nterm::::::::::::iTRAQ_8plex_K:	21.927	22.3759	20.0805	20.6283	18.3709	13.1752	9.7909	10.0005	AISQVIPDLAGK%iTRAQ_8plex_Nterm::::::::::::iTRAQ_8plex_K:%sample_0%cmpd_15004
						AISQVIPDLAGK	3	9.83019	1.602e-20	607.356	0	iTRAQ_8plex_Nterm::::::::::::iTRAQ_8plex_K:	1.9507	2.3779	1.8151	2.4514	1.6622	1.1903	0.8455	0.9897	AISQVIPDLAGK%iTRAQ_8plex_Nterm::::::::::::iTRAQ_8plex_K:%sample_0%cmpd_14380
						AISQVIPDLAGK	3	9.84399	1.397e-20	607.366	0	iTRAQ_8plex_Nterm::::::::::::iTRAQ_8plex_K:	2.8741	2.9676	2.9281	2.8208	1.9754	1.3838	1.239	1.0338	AISQVIPDLAGK%iTRAQ_8plex_Nterm::::::::::::iTRAQ_8plex_K:%sample_0%cmpd_15064
						AISQVIPDLAGK	3	9.2184	5.79e-18	607.353	0	iTRAQ_8plex_Nterm::::::::::::iTRAQ_8plex_K:	1.1364	1.3412	0.9314	1.3672	0.901	0.3048	0.5685	0.6125	AISQVIPDLAGK%iTRAQ_8plex_Nterm::::::::::::iTRAQ_8plex_K:%sample_0%cmpd_14387
						AISQVIPDLAGK	3	11.1867	9.098e-27	607.353	0	iTRAQ_8plex_Nterm::::::::::::iTRAQ_8plex_K:	5.8854	5.7973	5.5503	5.584	2.8233	2.2934	2.5704	2.5969	AISQVIPDLAGK%iTRAQ_8plex_Nterm::::::::::::iTRAQ_8plex_K:%sample_0%cmpd_12854
						VTVEEINAAMK	3	10.3919	4.359e-23	605.309	0	iTRAQ_8plex_Nterm:::::::DEAMID::::iTRAQ_8plex_K:	20.5155	20.5967	18.881	19.8506	11.4424	9.5364	8.3281	8.5598	VTVEEINAAMK%iTRAQ_8plex_Nterm:::::::DEAMID::::iTRAQ_8plex_K:%sample_0%cmpd_18281
						AISQVIPDLAGK	3	9.30997	2.455e-18	607.362	0	iTRAQ_8plex_Nterm::::::::::::iTRAQ_8plex_K:	2.9593	3.1198	2.6653	2.9792	1.9465	1.5	1.2925	1.2641	AISQVIPDLAGK%iTRAQ_8plex_Nterm::::::::::::iTRAQ_8plex_K:%sample_0%cmpd_15080
						AISQVIPDLAGK	3	10.0434	1.886e-21	607.363	0	iTRAQ_8plex_Nterm::::::::::::iTRAQ_8plex_K:	3.9489	4.3326	3.6875	3.2765	2.8041	1.6789	1.8756	1.514	AISQVIPDLAGK%iTRAQ_8plex_Nterm::::::::::::iTRAQ_8plex_K:%sample_0%cmpd_15016
						AISQVIPDLAGK	3	9.13931	1.207e-17	607.355	0	iTRAQ_8plex_Nterm::::::::::::iTRAQ_8plex_K:	2.7793	3.0818	3.0952	2.9359	1.9561	1.5967	1.3216	1.3229	AISQVIPDLAGK%iTRAQ_8plex_Nterm::::::::::::iTRAQ_8plex_K:%sample_0%cmpd_14373
						IVDVNGSQLVK	3	9.58723	1.443e-19	594.339	0	iTRAQ_8plex_Nterm:::::DEAMID::::::iTRAQ_8plex_K:	45.3962	46.5144	44.5248	45.8024	33.3776	29.5669	30.2513	30.3244	IVDVNGSQLVK%iTRAQ_8plex_Nterm:::::DEAMID::::::iTRAQ_8plex_K:%sample_0%cmpd_14195
						IAINGFGR	2	7.58731	1.16e-12	576.806	0	iTRAQ_8plex_Nterm::::DEAMID:::::	31.4382	34.0359	34.6425	35.6707	21.7621	18.168	17.0596	17.1293	IAINGFGR%iTRAQ_8plex_Nterm::::DEAMID:::::%sample_0%cmpd_10479
						AISQVIPDLAGK	3	10.8367	4.426e-25	607.353	0	iTRAQ_8plex_Nterm::::::::::::iTRAQ_8plex_K:	1.2547	1.5361	1.2514	1.1993	0.925	0.6241	0.5588	0.5978	AISQVIPDLAGK%iTRAQ_8plex_Nterm::::::::::::iTRAQ_8plex_K:%sample_0%cmpd_14398
						AISQVIPDLAGK	3	9.60368	1.481e-19	607.349	0	iTRAQ_8plex_Nterm::::::::::::iTRAQ_8plex_K:	0.4356	0.4756	0.3296	0.4318	0.3276	0.2419	0.2332	0.2499	AISQVIPDLAGK%iTRAQ_8plex_Nterm::::::::::::iTRAQ_8plex_K:%sample_0%cmpd_14425
						AISQVIPDLAGK	3	9.80013	2.159e-20	607.361	0	iTRAQ_8plex_Nterm::::::::::::iTRAQ_8plex_K:	2.0312	1.9499	2.0682	2.058	1.2671	0.8806	0.9378	0.9555	AISQVIPDLAGK%iTRAQ_8plex_Nterm::::::::::::iTRAQ_8plex_K:%sample_0%cmpd_15088
						AISQVIPDLAGK	3	9.84341	1.405e-20	607.363	0	iTRAQ_8plex_Nterm::::::::::::iTRAQ_8plex_K:	3.1676	3.6763	3.4917	3.4925	2.5776	1.4564	1.7736	1.6267	AISQVIPDLAGK%iTRAQ_8plex_Nterm::::::::::::iTRAQ_8plex_K:%sample_0%cmpd_15057
						AISQVIPDLAGK	3	9.5737	1.98e-19	607.362	0	iTRAQ_8plex_Nterm::::::::::::iTRAQ_8plex_K:	4.0294	4.0853	4.1986	4.2984	3.0354	2.0322	2.0214	1.6071	AISQVIPDLAGK%iTRAQ_8plex_Nterm::::::::::::iTRAQ_8plex_K:%sample_0%cmpd_15047
						AISQVIPDLAGK	3	8.28187	2.328e-14	607.363	0	iTRAQ_8plex_Nterm::::::::::::iTRAQ_8plex_K:	8.7927	9.1264	8.7314	9.326	10.5514	10.0253	9.1349	9.0401	AISQVIPDLAGK%iTRAQ_8plex_Nterm::::::::::::iTRAQ_8plex_K:%sample_0%cmpd_14989
						IVDVNGSQLVK	3	8.31819	1.425e-14	594.339	0	iTRAQ_8plex_Nterm:::::DEAMID::::::iTRAQ_8plex_K:	12.926	13.3589	9.7632	10.8658	6.4657	5.2836	4.9902	4.5176	IVDVNGSQLVK%iTRAQ_8plex_Nterm:::::DEAMID::::::iTRAQ_8plex_K:%sample_0%cmpd_16234
						AISQVIPDLAGK	3	8.93887	7.549e-17	607.354	0	iTRAQ_8plex_Nterm::::::::::::iTRAQ_8plex_K:	0.8286	0.7134	0.7738	0.7916	0.371	0.2758	0.3061	0.3038	AISQVIPDLAGK%iTRAQ_8plex_Nterm::::::::::::iTRAQ_8plex_K:%sample_0%cmpd_14413
						AISQVIPDLAGK	3	8.34575	1.359e-14	607.353	0	iTRAQ_8plex_Nterm::::::::::::iTRAQ_8plex_K:	0.2415	0.1807	0.1815	0.1775	0.1686	0.0532	0.0729	0.0882	AISQVIPDLAGK%iTRAQ_8plex_Nterm::::::::::::iTRAQ_8plex_K:%sample_0%cmpd_14456
						AISQVIPDLAGK	3	8.81032	2.396e-16	607.355	0	iTRAQ_8plex_Nterm::::::::::::iTRAQ_8plex_K:	0.1515	0.1712	0.2866	0.2543	0.1445	0.1548	0.1506	0.196	AISQVIPDLAGK%iTRAQ_8plex_Nterm::::::::::::iTRAQ_8plex_K:%sample_0%cmpd_14482
						AISQVIPDLAGK	3	8.5457	2.453e-15	607.351	0	iTRAQ_8plex_Nterm::::::::::::iTRAQ_8plex_K:	0.3835	0.447	0.3296	0.3742	0.3132	0.2419	0.2235	0.098	AISQVIPDLAGK%iTRAQ_8plex_Nterm::::::::::::iTRAQ_8plex_K:%sample_0%cmpd_14428
						AISQVIPDLAGK	3	8.35237	1.285e-14	607.357	0	iTRAQ_8plex_Nterm::::::::::::iTRAQ_8plex_K:	0.1752	0.2521	0.1719	0.2255	0.2024	0.1693	0.0777	0.1372	AISQVIPDLAGK%iTRAQ_8plex_Nterm::::::::::::iTRAQ_8plex_K:%sample_0%cmpd_14477
						AISQVIPDLAGK	3	9.53833	2.468e-19	607.699	0	iTRAQ_8plex_Nterm::::::::::::iTRAQ_8plex_K:	0.5682	0.604	0.6162	0.4605	0.477	0.4016	0.3401	0.2891	AISQVIPDLAGK%iTRAQ_8plex_Nterm::::::::::::iTRAQ_8plex_K:%sample_0%cmpd_15198
						AEAHVR	2	5.28932	1.78e-06	493.761	0	iTRAQ_8plex_Nterm:::::::	12.4145	13.8962	12.777	13.1395	7.2944	5.7481	5.4664	5.2035	AEAHVR%iTRAQ_8plex_Nterm:::::::%sample_0%cmpd_8
						FNGEIEVK	3	6.47078	1.882e-08	515.622	0	iTRAQ_8plex_Nterm::DEAMID::::::iTRAQ_8plex_K:	1.6146	2.0022	1.7434	1.8182	1.7008	1.5531	1.2537	1.0289	FNGEIEVK%iTRAQ_8plex_Nterm::DEAMID::::::iTRAQ_8plex_K:%sample_0%cmpd_20538
						AISQVIPDLAGK	3	7.84102	8.581e-13	607.365	0	iTRAQ_8plex_Nterm::::::::::::iTRAQ_8plex_K:	0.2699	0.3282	0.3296	0.2351	0.2361	0.2129	0.102	0.1617	AISQVIPDLAGK%iTRAQ_8plex_Nterm::::::::::::iTRAQ_8plex_K:%sample_0%cmpd_15103
						AISQVIPDLAGK	3	8.22352	3.794e-14	607.365	0	iTRAQ_8plex_Nterm::::::::::::iTRAQ_8plex_K:	0.3788	0.3519	0.3009	0.3406	0.2313	0.0726	0.1555	0.1715	AISQVIPDLAGK%iTRAQ_8plex_Nterm::::::::::::iTRAQ_8plex_K:%sample_0%cmpd_15262
						AISQVIPDLAGK	3	8.51067	3.32e-15	607.36	0	iTRAQ_8plex_Nterm::::::::::::iTRAQ_8plex_K:	0.1231	0.3186	0.1146	0.2015	0.1734	0.1016	0.1118	0.0588	AISQVIPDLAGK%iTRAQ_8plex_Nterm::::::::::::iTRAQ_8plex_K:%sample_0%cmpd_15134
						TLAYFAK	3	8.61976	7.649e-16	474.611	0	iTRAQ_8plex_Nterm:::::::iTRAQ_8plex_K:	64.8999	68.4671	66.4441	66.7569	51.734	36.326	33.7113	39.862	TLAYFAK%iTRAQ_8plex_Nterm:::::::iTRAQ_8plex_K:%sample_0%cmpd_8973
						AISQVIPDLAGK	3	8.61295	1.367e-15	607.348	0	iTRAQ_8plex_Nterm::::::::::::iTRAQ_8plex_K:	0.1704	0.3281	0.2723	0.2351	0.212	0.179	0.1555	0.1176	AISQVIPDLAGK%iTRAQ_8plex_Nterm::::::::::::iTRAQ_8plex_K:%sample_0%cmpd_14493
						VTVEEINAAMK	3	8.14702	5.744e-14	604.984	0	iTRAQ_8plex_Nterm:::::::::::iTRAQ_8plex_K:	11.1598	12.0129	11.387	10.6594	5.8922	5.719	5.3934	5.0712	VTVEEINAAMK%iTRAQ_8plex_Nterm:::::::::::iTRAQ_8plex_K:%sample_0%cmpd_15623
						VPVPTGSITELVSVLK	3	8.36815	9.482e-15	749.778	0	iTRAQ_8plex_Nterm::::::::::::::::iTRAQ_8plex_K:	1.4583	1.636	1.2037	1.3001	0.9443	0.6435	0.4567	0.5145	VPVPTGSITELVSVLK%iTRAQ_8plex_Nterm::::::::::::::::iTRAQ_8plex_K:%sample_0%cmpd_7186
						AISQVIPDLAGK	3	7.8264	9.639e-13	607.367	0	iTRAQ_8plex_Nterm::::::::::::iTRAQ_8plex_K:	0.2936	0.371	0.2627	0.2782	0.2843	0.1306	0.1361	0.1421	AISQVIPDLAGK%iTRAQ_8plex_Nterm::::::::::::iTRAQ_8plex_K:%sample_0%cmpd_15119
						AISQVIPDLAGK	3	8.81012	2.4e-16	607.365	0	iTRAQ_8plex_Nterm::::::::::::iTRAQ_8plex_K:	0.3172	0.1997	0.1911	0.355	0.2313	0.1355	0.1701	0.1078	AISQVIPDLAGK%iTRAQ_8plex_Nterm::::::::::::iTRAQ_8plex_K:%sample_0%cmpd_15169
						AISQVIPDLAGK	3	8.73658	4.613e-16	607.364	0	iTRAQ_8plex_Nterm::::::::::::iTRAQ_8plex_K:	0.1941	0.3091	0.2675	0.379	0.1494	0.179	0.1312	0.1029	AISQVIPDLAGK%iTRAQ_8plex_Nterm::::::::::::iTRAQ_8plex_K:%sample_0%cmpd_15111
						TLAYFAK	3	8.66439	5.175e-16	474.608	0	iTRAQ_8plex_Nterm:::::::iTRAQ_8plex_K:	59.4591	65.8851	63.9703	63.0251	42.6286	25.271	40.063	30.1426	TLAYFAK%iTRAQ_8plex_Nterm:::::::iTRAQ_8plex_K:%sample_0%cmpd_8327
						AISQVIPDLAGK	3	7.9906	2.578e-13	607.362	0	iTRAQ_8plex_Nterm::::::::::::iTRAQ_8plex_K:	0.2652	0.1617	0.3105	0.3022	0.1686	0.0968	0.102	0.1568	AISQVIPDLAGK%iTRAQ_8plex_Nterm::::::::::::iTRAQ_8plex_K:%sample_0%cmpd_15129
						AISQVIPDLAGK	3	8.31256	1.798e-14	607.349	0	iTRAQ_8plex_Nterm::::::::::::iTRAQ_8plex_K:	0.2462	0.3281	0.3535	0.2495	0.2409	0.179	0.277	0.1911	AISQVIPDLAGK%iTRAQ_8plex_Nterm::::::::::::iTRAQ_8plex_K:%sample_0%cmpd_14432
						AISQVIPDLAGK	3	7.8888	5.858e-13	607.354	0	iTRAQ_8plex_Nterm::::::::::::iTRAQ_8plex_K:	0.1136	0.1474	0.129	0.1487	0.0964	0.0581	0.0292	0.1029	AISQVIPDLAGK%iTRAQ_8plex_Nterm::::::::::::iTRAQ_8plex_K:%sample_0%cmpd_14447
						AISQVIPDLAGK	3	8.26767	2.623e-14	607.362	0	iTRAQ_8plex_Nterm::::::::::::iTRAQ_8plex_K:	0.322	0.4613	0.3248	0.4606	0.2554	0.1839	0.1652	0.1176	AISQVIPDLAGK%iTRAQ_8plex_Nterm::::::::::::iTRAQ_8plex_K:%sample_0%cmpd_15115
						AISQVIPDLAGK	3	7.43151	2.061e-11	607.354	0	iTRAQ_8plex_Nterm::::::::::::iTRAQ_8plex_K:	0.1704	0.1427	0.1146	0.1583	0.1638	0.0484	0.0923	0.1421	AISQVIPDLAGK%iTRAQ_8plex_Nterm::::::::::::iTRAQ_8plex_K:%sample_0%cmpd_14464
						AISQVIPDLAGK	3	8.60275	1.494e-15	607.364	0	iTRAQ_8plex_Nterm::::::::::::iTRAQ_8plex_K:	0.2557	0.2853	0.3869	0.379	0.2024	0.1839	0.1749	0.1372	AISQVIPDLAGK%iTRAQ_8plex_Nterm::::::::::::iTRAQ_8plex_K:%sample_0%cmpd_15187
						AISQVIPDLAGK	3	8.0158	2.101e-13	607.366	0	iTRAQ_8plex_Nterm::::::::::::iTRAQ_8plex_K:	0.3362	0.3186	0.3773	0.2926	0.2939	0.1693	0.1846	0.1372	AISQVIPDLAGK%iTRAQ_8plex_Nterm::::::::::::iTRAQ_8plex_K:%sample_0%cmpd_15178
						AISQVIPDLAGK	3	7.48039	1.423e-11	607.347	0	iTRAQ_8plex_Nterm::::::::::::iTRAQ_8plex_K:	0.1894	0.2901	0.2961	0.2974	0.1494	0.1403	0.1603	0.1127	AISQVIPDLAGK%iTRAQ_8plex_Nterm::::::::::::iTRAQ_8plex_K:%sample_0%cmpd_14461
						AISQVIPDLAGK	3	8.06508	1.405e-13	607.353	0	iTRAQ_8plex_Nterm::::::::::::iTRAQ_8plex_K:	0.7102	0.5517	0.4108	0.8347	0.5974	0.2419	0.2818	0.2695	AISQVIPDLAGK%iTRAQ_8plex_Nterm::::::::::::iTRAQ_8plex_K:%sample_0%cmpd_14421
						AISQVIPDLAGK	3	7.83963	8.676e-13	607.363	0	iTRAQ_8plex_Nterm::::::::::::iTRAQ_8plex_K:	0.2367	0.2093	0.1815	0.1487	0.1975	0.1355	0.0826	0.098	AISQVIPDLAGK%iTRAQ_8plex_Nterm::::::::::::iTRAQ_8plex_K:%sample_0%cmpd_15149
						AISQVIPDLAGK	3	8.17774	5.553e-14	607.352	0	iTRAQ_8plex_Nterm::::::::::::iTRAQ_8plex_K:	0.2273	0.1902	0.32	0.1967	0.3324	0.1597	0.1263	0.0637	AISQVIPDLAGK%iTRAQ_8plex_Nterm::::::::::::iTRAQ_8plex_K:%sample_0%cmpd_14505
						AISQVIPDLAGK	3	7.6801	3.052e-12	607.358	0	iTRAQ_8plex_Nterm::::::::::::iTRAQ_8plex_K:	0.3504	0.2949	0.3726	0.2207	0.2794	0.1113	0.1215	0.1078	AISQVIPDLAGK%iTRAQ_8plex_Nterm::::::::::::iTRAQ_8plex_K:%sample_0%cmpd_14435
						AISQVIPDLAGK	3	6.43528	2.095e-08	607.688	0	iTRAQ_8plex_Nterm::::::::::::iTRAQ_8plex_K:	0.2225	0.2283	0.2436	0.2686	0.2553	0.1935	0.1846	0.1323	AISQVIPDLAGK%iTRAQ_8plex_Nterm::::::::::::iTRAQ_8plex_K:%sample_0%cmpd_14484
						AISQVIPDLAGK	3	8.3009	1.757e-14	607.686	0	iTRAQ_8plex_Nterm::::::::::::iTRAQ_8plex_K:	0.6203	0.5421	0.6544	0.6189	0.6071	0.3338	0.2624	0.3136	AISQVIPDLAGK%iTRAQ_8plex_Nterm::::::::::::iTRAQ_8plex_K:%sample_0%cmpd_14514
						AISQVIPDLAGK	3	7.75954	1.637e-12	607.352	0	iTRAQ_8plex_Nterm::::::::::::iTRAQ_8plex_K:	0.3078	0.2235	0.2006	0.1919	0.2843	0.1839	0.1555	0.1078	AISQVIPDLAGK%iTRAQ_8plex_Nterm::::::::::::iTRAQ_8plex_K:%sample_0%cmpd_14473
						AISQVIPDLAGK	3	7.86084	7.326e-13	607.352	0	iTRAQ_8plex_Nterm::::::::::::iTRAQ_8plex_K:	0.2699	0.2616	0.2818	0.2495	0.1638	0.1452	0.1701	0.1617	AISQVIPDLAGK%iTRAQ_8plex_Nterm::::::::::::iTRAQ_8plex_K:%sample_0%cmpd_14438
						AISQVIPDLAGK	3	7.19181	1.228e-10	607.368	0	iTRAQ_8plex_Nterm::::::::::::iTRAQ_8plex_K:	0.1894	0.2425	0.1481	0.1871	0.1831	0.0919	0.1215	0.1029	AISQVIPDLAGK%iTRAQ_8plex_Nterm::::::::::::iTRAQ_8plex_K:%sample_0%cmpd_15143
						AISQVIPDLAGK	3	7.08199	2.416e-10	607.7	0	iTRAQ_8plex_Nterm::::::::::::iTRAQ_8plex_K:	0.3504	0.3139	0.2484	0.2926	0.2746	0.0871	0.2041	0.1078	AISQVIPDLAGK%iTRAQ_8plex_Nterm::::::::::::iTRAQ_8plex_K:%sample_0%cmpd_15165
						VPVPTGSITELVSVLK	3	7.4065	2.101e-11	749.782	0	iTRAQ_8plex_Nterm::::::::::::::::iTRAQ_8plex_K:	1.1884	0.9892	1.0986	0.9355	0.6119	0.5226	0.4276	0.5096	VPVPTGSITELVSVLK%iTRAQ_8plex_Nterm::::::::::::::::iTRAQ_8plex_K:%sample_0%cmpd_7196
						IVDVNGSQLVK	3	6.16133	1.158e-07	594.674	0	iTRAQ_8plex_Nterm:::::DEAMID:::DEAMID:::iTRAQ_8plex_K:	0.8665	1.3411	2.4026	2.6337	5.6371	6.5513	2.24	2.3519	IVDVNGSQLVK%iTRAQ_8plex_Nterm:::::DEAMID:::DEAMID:::iTRAQ_8plex_K:%sample_0%cmpd_16327
						AISQVIPDLAGK	3	7.44074	1.922e-11	607.364	0	iTRAQ_8plex_Nterm::::::::::::iTRAQ_8plex_K:	0.2131	0.1997	0.2579	0.2399	0.1494	0.0968	0.1409	0.0637	AISQVIPDLAGK%iTRAQ_8plex_Nterm::::::::::::iTRAQ_8plex_K:%sample_0%cmpd_15160
						AISQVIPDLAGK	3	8.0706	1.343e-13	607.364	0	iTRAQ_8plex_Nterm::::::::::::iTRAQ_8plex_K:	0.1231	0.176	0.0716	0.1247	0.1156	0.0919	0.0777	0.098	AISQVIPDLAGK%iTRAQ_8plex_Nterm::::::::::::iTRAQ_8plex_K:%sample_0%cmpd_15223
						AISQVIPDLAGK	3	7.11322	2.177e-10	607.356	0	iTRAQ_8plex_Nterm::::::::::::iTRAQ_8plex_K:	0.1847	0.1569	0.1767	0.1439	0.1783	0.1306	0.1069	0.0833	AISQVIPDLAGK%iTRAQ_8plex_Nterm::::::::::::iTRAQ_8plex_K:%sample_0%cmpd_14468
						AISQVIPDLAGK	3	7.83311	9.138e-13	607.362	0	iTRAQ_8plex_Nterm::::::::::::iTRAQ_8plex_K:	0.3267	0.3091	0.2532	0.2447	0.2939	0.1839	0.1312	0.1813	AISQVIPDLAGK%iTRAQ_8plex_Nterm::::::::::::iTRAQ_8plex_K:%sample_0%cmpd_15107
						VPVPTGSITELVSVLK	3	7.33984	3.464e-11	749.788	0	iTRAQ_8plex_Nterm::::::::::::::::iTRAQ_8plex_K:	0.6155	0.7704	0.6114	0.6284	0.4722	0.3871	0.2915	0.2107	VPVPTGSITELVSVLK%iTRAQ_8plex_Nterm::::::::::::::::iTRAQ_8plex_K:%sample_0%cmpd_7218
						VTVEEINAAMK	3	6.27792	4.65e-08	604.656	0	iTRAQ_8plex_Nterm:::::::::::iTRAQ_8plex_K:	19.7391	20.8822	21.4029	22.6186	10.1561	16.8665	25.5284	25.4292	VTVEEINAAMK%iTRAQ_8plex_Nterm:::::::::::iTRAQ_8plex_K:%sample_0%cmpd_15653
						EGAFVVNGK	3	6.48996	1.49e-08	510.292	0	iTRAQ_8plex_Nterm:::::::DEAMID::iTRAQ_8plex_K:	13.8969	18.1911	15.4714	15.9512	13.5724	13.5237	8.6686	9.0058	EGAFVVNGK%iTRAQ_8plex_Nterm:::::::DEAMID::iTRAQ_8plex_K:%sample_0%cmpd_20501
						AISQVIPDLAGK	3	7.10255	2.352e-10	607.359	0	iTRAQ_8plex_Nterm::::::::::::iTRAQ_8plex_K:	0.1563	0.3091	0.2388	0.2399	0.1445	0.0677	0.1555	0.1274	AISQVIPDLAGK%iTRAQ_8plex_Nterm::::::::::::iTRAQ_8plex_K:%sample_0%cmpd_15138
						EGAFVVNGK	3	7.01403	4.261e-10	510.62	0	iTRAQ_8plex_Nterm:::::::DEAMID::iTRAQ_8plex_K:	36.2588	40.913	39.5007	42.2244	32.1062	32.509	26.6123	15.978	EGAFVVNGK%iTRAQ_8plex_Nterm:::::::DEAMID::iTRAQ_8plex_K:%sample_0%cmpd_23564
						AISQVIPDLAGK	3	7.0247	4.119e-10	607.364	0	iTRAQ_8plex_Nterm::::::::::::iTRAQ_8plex_K:	0.232	0.176	0.3439	0.1967	0.1975	0.1452	0.1361	0.1274	AISQVIPDLAGK%iTRAQ_8plex_Nterm::::::::::::iTRAQ_8plex_K:%sample_0%cmpd_15124
						VFAEADPEK	3	5.92755	3.429e-07	538.628	0	iTRAQ_8plex_Nterm:::::::::iTRAQ_8plex_K:	16.7235	24.202	20.5293	20.6377	12.7628	12.8655	9.4313	9.1528	VFAEADPEK%iTRAQ_8plex_Nterm:::::::::iTRAQ_8plex_K:%sample_0%cmpd_20522
						AISQVIPDLAGK	3	7.42512	2.163e-11	607.359	0	iTRAQ_8plex_Nterm::::::::::::iTRAQ_8plex_K:	0.232	0.233	0.1672	0.1919	0.1686	0.0726	0.1118	0.1127	AISQVIPDLAGK%iTRAQ_8plex_Nterm::::::::::::iTRAQ_8plex_K:%sample_0%cmpd_14441
						EGAFVVNGK	3	7.05931	3.079e-10	510.602	0	iTRAQ_8plex_Nterm:::::::DEAMID::iTRAQ_8plex_K:	9.536	12.7359	11.4923	13.0871	8.7639	9.1108	6.3361	6.2864	EGAFVVNGK%iTRAQ_8plex_Nterm:::::::DEAMID::iTRAQ_8plex_K:%sample_0%cmpd_19719
						YDSSQGR	2	6.53913	3.001e-09	558.774	0	iTRAQ_8plex_Nterm::::::::	0.2936	0.2806	0.3152	0.2782	0.1686	0.1548	0.1604	0.1029	YDSSQGR%iTRAQ_8plex_Nterm::::::::%sample_0%cmpd_28587
						AISQVIPDLAGK	3	7.85113	7.916e-13	607.356	0	iTRAQ_8plex_Nterm::::::::::::iTRAQ_8plex_K:	0.4593	0.2853	0.4251	0.2495	0.2216	0.1452	0.1846	0.1813	AISQVIPDLAGK%iTRAQ_8plex_Nterm::::::::::::iTRAQ_8plex_K:%sample_0%cmpd_14525
						EGAFVVNGK	3	6.86423	1.23e-09	510.593	0	iTRAQ_8plex_Nterm:::::::DEAMID::iTRAQ_8plex_K:	35.9363	41.602	43.5124	47.4144	32.6213	42.0642	26.2766	19.0498	EGAFVVNGK%iTRAQ_8plex_Nterm:::::::DEAMID::iTRAQ_8plex_K:%sample_0%cmpd_21317
						VFAEADPEK	3	6.55468	6.217e-09	538.616	0	iTRAQ_8plex_Nterm:::::::::iTRAQ_8plex_K:	16.6002	23.9687	21.002	20.5175	12.2664	13.3202	9.4992	9.0645	VFAEADPEK%iTRAQ_8plex_Nterm:::::::::iTRAQ_8plex_K:%sample_0%cmpd_19738
						AAAVSIIPNSTGAAK	4	7.66639	3.405e-12	495.773	0	iTRAQ_8plex_Nterm:::::::::DEAMID::::::iTRAQ_8plex_K:	17.8975	16.2979	19.8934	16.6414	8.311	5.5158	6.1564	6.4873	AAAVSIIPNSTGAAK%iTRAQ_8plex_Nterm:::::::::DEAMID::::::iTRAQ_8plex_K:%sample_0%cmpd_19007
						EGAFVVNGK	3	6.43818	2.225e-08	510.603	0	iTRAQ_8plex_Nterm:::::::DEAMID::iTRAQ_8plex_K:	30.7995	36.1857	35.8469	39.7396	27.0571	33.2105	21.2139	16.8255	EGAFVVNGK%iTRAQ_8plex_Nterm:::::::DEAMID::iTRAQ_8plex_K:%sample_0%cmpd_22093
						FNGEIEVK	3	5.99858	3.842e-07	515.583	0	iTRAQ_8plex_Nterm::DEAMID::::::iTRAQ_8plex_K:	43.4783	46.6281	45.599	46.3631	36.8749	39.9926	31.2031	31.774	FNGEIEVK%iTRAQ_8plex_Nterm::DEAMID::::::iTRAQ_8plex_K:%sample_0%cmpd_18282
						AISQVIPDLAGK	3	6.99434	5.117e-10	607.358	0	iTRAQ_8plex_Nterm::::::::::::iTRAQ_8plex_K:	0.2557	0.3091	0.2198	0.2686	0.2072	0.0968	0.1409	0.1372	AISQVIPDLAGK%iTRAQ_8plex_Nterm::::::::::::iTRAQ_8plex_K:%sample_0%cmpd_14451
						TLAYFAK	3	7.22504	5.711e-11	474.616	0	iTRAQ_8plex_Nterm:::::::iTRAQ_8plex_K:	7.2444	7.9565	8.058	8.2226	5.0782	2.8692	5.6555	6.7611	TLAYFAK%iTRAQ_8plex_Nterm:::::::iTRAQ_8plex_K:%sample_0%cmpd_7550
						AISQVIPDLAGK	3	6.60752	7.504e-09	607.369	0	iTRAQ_8plex_Nterm::::::::::::iTRAQ_8plex_K:	0.2651	0.2378	0.2149	0.2063	0.1445	0.0968	0.1652	0.1372	AISQVIPDLAGK%iTRAQ_8plex_Nterm::::::::::::iTRAQ_8plex_K:%sample_0%cmpd_15233
						AISQVIPDLAGK	3	6.6818	4.012e-09	607.699	0	iTRAQ_8plex_Nterm::::::::::::iTRAQ_8plex_K:	0.2557	0.3186	0.4442	0.2974	0.3035	0.2129	0.2041	0.2352	AISQVIPDLAGK%iTRAQ_8plex_Nterm::::::::::::iTRAQ_8plex_K:%sample_0%cmpd_15175
						AAAVSIIPNSTGAAK	4	6.94731	8.508e-10	495.514	0	iTRAQ_8plex_Nterm:::::::::DEAMID::::::iTRAQ_8plex_K:	40.4433	41.4543	44.6716	40.4629	27.0567	17.8823	23.1865	24.0036	AAAVSIIPNSTGAAK%iTRAQ_8plex_Nterm:::::::::DEAMID::::::iTRAQ_8plex_K:%sample_0%cmpd_21384
						AAAVSIIPNSTGAAK	4	6.95208	8.261e-10	495.525	0	iTRAQ_8plex_Nterm:::::::::::::::iTRAQ_8plex_K:	20.8424	22.8607	24.5267	21.4002	12.7194	9.2317	10.6897	10.7158	AAAVSIIPNSTGAAK%iTRAQ_8plex_Nterm:::::::::::::::iTRAQ_8plex_K:%sample_0%cmpd_22166
						AISQVIPDLAGK	3	6.65136	5.576e-09	607.368	0	iTRAQ_8plex_Nterm::::::::::::iTRAQ_8plex_K:	0.2699	0.3234	0.3582	0.2926	0.1879	0.1306	0.1798	0.1568	AISQVIPDLAGK%iTRAQ_8plex_Nterm::::::::::::iTRAQ_8plex_K:%sample_0%cmpd_15246
						YDSSQGR	2	5.68795	5.85e-07	558.784	0	iTRAQ_8plex_Nterm::::::::	0.322	0.3614	0.3391	0.2974	0.1542	0.1839	0.1555	0.1274	YDSSQGR%iTRAQ_8plex_Nterm::::::::%sample_0%cmpd_29056
						AAAVSIIPNSTGAAK	4	7.07345	2.992e-10	495.76	0	iTRAQ_8plex_Nterm:::::::::DEAMID::::::iTRAQ_8plex_K:	21.3156	19.365	23.6759	19.9128	9.8622	6.3576	7.3613	7.7318	AAAVSIIPNSTGAAK%iTRAQ_8plex_Nterm:::::::::DEAMID::::::iTRAQ_8plex_K:%sample_0%cmpd_18301
						AISQVIPDLAGK	4	5.71638	2.084e-06	456.516	0	iTRAQ_8plex_Nterm::::DEAMID::::::::iTRAQ_8plex_K:	2.3011	2.9296	2.9042	2.4658	2.0091	1.1177	1.1904	1.2347	AISQVIPDLAGK%iTRAQ_8plex_Nterm::::DEAMID::::::::iTRAQ_8plex_K:%sample_0%cmpd_14316
						TLAYFAK	3	6.78708	1.304e-09	474.607	0	iTRAQ_8plex_Nterm:::::::iTRAQ_8plex_K:	0.5918	0.7467	0.8598	0.6764	0.3469	0.2468	0.5782	0.4312	TLAYFAK%iTRAQ_8plex_Nterm:::::::iTRAQ_8plex_K:%sample_0%cmpd_8469
						AAAVSIIPNSTGAAK	3	6.55586	9.1e-09	660.366	0	iTRAQ_8plex_Nterm:::::::::DEAMID::::::iTRAQ_8plex_K:	0.1278	0.0856	0.1051	0.1871	0.0915	0.1113	0.1652	0.1029	AAAVSIIPNSTGAAK%iTRAQ_8plex_Nterm:::::::::DEAMID::::::iTRAQ_8plex_K:%sample_0%cmpd_22545
						AISQVIPDLAGK	3	5.48544	7.919e-06	607.368	0	iTRAQ_8plex_Nterm::::::::::::iTRAQ_8plex_K:	0.142	0.1902	0.1863	0.0911	0.1156	0.0629	0.6219	0.0539	AISQVIPDLAGK%iTRAQ_8plex_Nterm::::::::::::iTRAQ_8plex_K:%sample_0%cmpd_15210
						TLAYFAK	3	5.7708	8.994e-07	474.614	0	iTRAQ_8plex_Nterm:::::::iTRAQ_8plex_K:	0.3504	0.3424	0.3965	0.3358	0.265	0.1306	0.1263	0.1813	TLAYFAK%iTRAQ_8plex_Nterm:::::::iTRAQ_8plex_K:%sample_0%cmpd_9189
						ILEVPGLEVVAINDLTDAK	4	5.90649	1.213e-06	655.122	0	iTRAQ_8plex_Nterm:::::::::::::::::::iTRAQ_8plex_K:	19.3133	21.8526	20.6486	21.3524	14.1985	13.088	10.7966	10.4366	ILEVPGLEVVAINDLTDAK%iTRAQ_8plex_Nterm:::::::::::::::::::iTRAQ_8plex_K:%sample_0%cmpd_7911
						VVISAPAGNDLK	4	5.22539	3.571e-05	448.755	0	iTRAQ_8plex_Nterm::::::::::::iTRAQ_8plex_K:	4.2708	4.8366	4.5473	3.8186	2.7655	2.5063	2.4587	2.2784	VVISAPAGNDLK%iTRAQ_8plex_Nterm::::::::::::iTRAQ_8plex_K:%sample_0%cmpd_16887
						TLAYFAK	3	5.5894	2.598e-06	474.613	0	iTRAQ_8plex_Nterm:::::::iTRAQ_8plex_K:	0.3883	0.3424	0.4251	0.3502	0.265	0.1742	0.2187	0.1813	TLAYFAK%iTRAQ_8plex_Nterm:::::::iTRAQ_8plex_K:%sample_0%cmpd_9164
						ILEVPGLEVVAINDLTDAK	4	5.65213	5.285e-06	655.119	0	iTRAQ_8plex_Nterm:::::::::::::::::::iTRAQ_8plex_K:	20.4542	23.3078	22.4683	22.6428	14.685	14.0701	11.7004	11.4312	ILEVPGLEVVAINDLTDAK%iTRAQ_8plex_Nterm:::::::::::::::::::iTRAQ_8plex_K:%sample_0%cmpd_7095
						TLAYFAK	3	5.23058	1.926e-05	474.609	0	iTRAQ_8plex_Nterm:::::::iTRAQ_8plex_K:	0.232	0.2283	0.3965	0.3358	0.159	0.1839	0.102	0.1568	TLAYFAK%iTRAQ_8plex_Nterm:::::::iTRAQ_8plex_K:%sample_0%cmpd_9148
						TLAYFAK	3	5.31089	1.244e-05	474.605	0	iTRAQ_8plex_Nterm:::::::iTRAQ_8plex_K:	0.3693	0.409	0.5206	0.4413	0.3806	0.1984	0.2964	0.3381	TLAYFAK%iTRAQ_8plex_Nterm:::::::iTRAQ_8plex_K:%sample_0%cmpd_8502
						ILEVPGLEVVAINDLTDAK	4	5.25921	4.767e-05	655.12	0	iTRAQ_8plex_Nterm:::::::::::::::::::iTRAQ_8plex_K:	38.2518	40.8175	39.0897	39.5714	30.2753	28.2656	25.4315	25.807	ILEVPGLEVVAINDLTDAK%iTRAQ_8plex_Nterm:::::::::::::::::::iTRAQ_8plex_K:%sample_0%cmpd_7103
						ILEVPGLEVVAINDLTDAK	4	5.15201	8.904e-05	655.122	0	iTRAQ_8plex_Nterm:::::::::::::DEAMID::::::iTRAQ_8plex_K:	0.6297	0.8132	0.6878	0.7004	0.6601	0.4258	0.3499	0.4214	ILEVPGLEVVAINDLTDAK%iTRAQ_8plex_Nterm:::::::::::::DEAMID::::::iTRAQ_8plex_K:%sample_0%cmpd_7210
						ILEVPGLEVVAINDLTDAK	4	5.3661	2.969e-05	655.366	0	iTRAQ_8plex_Nterm:::::::::::::DEAMID::::::iTRAQ_8plex_K:	18.3189	19.8124	19.0485	20.6808	12.5556	12.5316	9.0426	7.6485	ILEVPGLEVVAINDLTDAK%iTRAQ_8plex_Nterm:::::::::::::DEAMID::::::iTRAQ_8plex_K:%sample_0%cmpd_11578
						ILEVPGLEVVAINDLTDAK	4	5.02541	0.0001738	655.123	0	iTRAQ_8plex_Nterm:::::::::::::DEAMID::::::iTRAQ_8plex_K:	8.4565	10.3201	9.3238	9.2684	5.9117	5.4772	4.0426	3.7189	ILEVPGLEVVAINDLTDAK%iTRAQ_8plex_Nterm:::::::::::::DEAMID::::::iTRAQ_8plex_K:%sample_0%cmpd_9242
						ILEVPGLEVVAINDLTDAK	4	5.11206	0.0001185	655.358	0	iTRAQ_8plex_Nterm:::::::::::::DEAMID::::::iTRAQ_8plex_K:	23.4512	24.6534	23.1799	25.4538	15.5136	15.2022	11.8121	11.2597	ILEVPGLEVVAINDLTDAK%iTRAQ_8plex_Nterm:::::::::::::DEAMID::::::iTRAQ_8plex_K:%sample_0%cmpd_10014
12	Q97EH4	Elongation factor G	25	50	14	EDNFLGLIDLIR	2	10.8363	1.899e-25	861.475	0	iTRAQ_8plex_Nterm:::::::::::::	54.4384	60.2114	55.3087	55.5818	33.6715	27.6656	32.88	37.5855	EDNFLGLIDLIR%iTRAQ_8plex_Nterm:::::::::::::%sample_0%cmpd_3148
						EDNFLGLIDLIR	2	11.2692	1.519e-27	861.495	0	iTRAQ_8plex_Nterm:::::::::::::	53.7069	54.9283	51.7084	51.8653	27.9195	22.8857	26.807	31.5154	EDNFLGLIDLIR%iTRAQ_8plex_Nterm:::::::::::::%sample_0%cmpd_3567
						AFVPLSEMFGYATSLR	3	16.6105	1.269e-59	698.351	0	iTRAQ_8plex_Nterm:::::::::::::::::	6.4299	6.6106	6.4912	5.8719	2.2018	2.4724	2.2738	2.131	AFVPLSEMFGYATSLR%iTRAQ_8plex_Nterm:::::::::::::::::%sample_0%cmpd_2614
						AFVPLSEMFGYATSLR	3	16.731	1.689e-60	698.374	0	iTRAQ_8plex_Nterm:::::::::::::::::	6.8277	7.4857	7.6758	6.0589	2.8041	2.2935	2.0651	2.3074	AFVPLSEMFGYATSLR%iTRAQ_8plex_Nterm:::::::::::::::::%sample_0%cmpd_2761
						AFVPLSEMFGYATSLR	3	15.6201	1.153e-52	698.352	0	iTRAQ_8plex_Nterm:::::::::::::::::	8.9062	9.7161	9.6103	10.117	3.1798	3.4111	2.9834	3.5174	AFVPLSEMFGYATSLR%iTRAQ_8plex_Nterm:::::::::::::::::%sample_0%cmpd_2617
						MDILGADFYR	2	10.9247	8.121e-26	752.87	0	iTRAQ_8plex_Nterm:::::::::::	64.0142	63.2407	59.6318	59.6597	39.313	32.9489	37.6027	42.5726	MDILGADFYR%iTRAQ_8plex_Nterm:::::::::::%sample_0%cmpd_3052
						EDNFLGLIDLIR	3	12.9648	2.307e-36	574.658	0	iTRAQ_8plex_Nterm:::::::::::::	2.6089	2.9962	3.0045	2.84	0.795	0.358	0.6706	1.9302	EDNFLGLIDLIR%iTRAQ_8plex_Nterm:::::::::::::%sample_0%cmpd_3563
						MDILGADFYR	2	10.4624	1.215e-23	752.892	0	iTRAQ_8plex_Nterm:::::::::::	60.781	60.6259	57.2493	56.2976	36.4953	29.7707	33.8571	39.2465	MDILGADFYR%iTRAQ_8plex_Nterm:::::::::::%sample_0%cmpd_3466
						LSANAVPIQIPIGK	3	12.5478	9.381e-34	677.071	0	iTRAQ_8plex_Nterm::::::::::::::iTRAQ_8plex_K:	39.9514	42.9858	38.7026	38.3575	16.2747	13.3782	15.0238	17.845	LSANAVPIQIPIGK%iTRAQ_8plex_Nterm::::::::::::::iTRAQ_8plex_K:%sample_0%cmpd_13576
						EDNFLGLIDLIR	3	11.7835	5.654e-30	574.658	0	iTRAQ_8plex_Nterm:::::::::::::	1.482	1.3031	1.6432	1.4728	0.5444	0.4016	0.2624	1.068	EDNFLGLIDLIR%iTRAQ_8plex_Nterm:::::::::::::%sample_0%cmpd_3568
						AFVPLSEMFGYATSLR	3	14.1274	5.589e-43	698.374	0	iTRAQ_8plex_Nterm:::::::::::::::::	6.8182	6.8294	6.754	6.6204	2.2211	1.6789	2.4585	2.1804	AFVPLSEMFGYATSLR%iTRAQ_8plex_Nterm:::::::::::::::::%sample_0%cmpd_2764
						LSANAVPIQIPIGK	3	13.0597	1.285e-36	677.071	0	iTRAQ_8plex_Nterm::::::::::::::iTRAQ_8plex_K:	38.6682	41.9538	36.9974	36.7216	15.2919	11.7524	14.2075	16.4436	LSANAVPIQIPIGK%iTRAQ_8plex_Nterm::::::::::::::iTRAQ_8plex_K:%sample_0%cmpd_12861
						EDNFLGLIDLIR	3	11.4967	1.63e-28	574.642	0	iTRAQ_8plex_Nterm:::::::::::::	2.0502	2.3208	1.9058	1.751	0.5685	0.3871	0.4859	1.2247	EDNFLGLIDLIR%iTRAQ_8plex_Nterm:::::::::::::%sample_0%cmpd_3145
						EDNFLGLIDLIR	3	11.7196	1.204e-29	574.642	0	iTRAQ_8plex_Nterm:::::::::::::	1.8655	2.5729	2.3214	1.7942	0.4143	0.4984	0.622	1.94	EDNFLGLIDLIR%iTRAQ_8plex_Nterm:::::::::::::%sample_0%cmpd_3149
						NIGIMAHIDAGK	3	9.34863	1.394e-18	616.656	0	iTRAQ_8plex_Nterm::::::::::::iTRAQ_8plex_K:	16.9929	20.4684	18.1981	16.5551	5.9646	4.64	5.719	5.7131	NIGIMAHIDAGK%iTRAQ_8plex_Nterm::::::::::::iTRAQ_8plex_K:%sample_0%cmpd_29860
						VLDGAVAVFDAK	3	8.9662	4.726e-17	605.003	0	iTRAQ_8plex_Nterm::::::::::::iTRAQ_8plex_K:	5.9327	6.1682	5.2733	5.3202	1.8645	1.1515	1.3799	1.8276	VLDGAVAVFDAK%iTRAQ_8plex_Nterm::::::::::::iTRAQ_8plex_K:%sample_0%cmpd_9885
						ADPVILEPIMK	3	8.90437	8.161e-17	612.013	0	iTRAQ_8plex_Nterm:::::::::::iTRAQ_8plex_K:	47.6354	48.6644	44.6393	44.9963	22.3017	24.5207	21.9087	24.6358	ADPVILEPIMK%iTRAQ_8plex_Nterm:::::::::::iTRAQ_8plex_K:%sample_0%cmpd_9772
						VLDGAVAVFDAK	3	9.0039	3.355e-17	605.005	0	iTRAQ_8plex_Nterm::::::::::::iTRAQ_8plex_K:	14.5689	15.6035	13.8756	13.9312	6.3934	4.2142	5.1845	5.5612	VLDGAVAVFDAK%iTRAQ_8plex_Nterm::::::::::::iTRAQ_8plex_K:%sample_0%cmpd_9873
						ILFYTGK	2	7.31043	1.904e-11	725.43	0	iTRAQ_8plex_Nterm:::::::iTRAQ_8plex_K:	63.2052	57.5273	55.8727	56.0963	40.5272	32.3635	39.7892	42.2941	ILFYTGK%iTRAQ_8plex_Nterm:::::::iTRAQ_8plex_K:%sample_0%cmpd_4572
						EDNFLGLIDLIR	3	9.789	1.5e-20	574.972	0	iTRAQ_8plex_Nterm:::DEAMID::::::::::	0.3314	0.3757	0.3773	0.2878	0.1349	0.1113	0.1166	0.2744	EDNFLGLIDLIR%iTRAQ_8plex_Nterm:::DEAMID::::::::::%sample_0%cmpd_3870
						VLDGAVAVFDAK	3	8.31397	1.425e-14	604.999	0	iTRAQ_8plex_Nterm::::::::::::iTRAQ_8plex_K:	19.0007	20.654	18.3273	17.6298	8.1086	5.5448	6.613	6.6097	VLDGAVAVFDAK%iTRAQ_8plex_Nterm::::::::::::iTRAQ_8plex_K:%sample_0%cmpd_10710
						IATDPFVGK	3	7.44947	1.19e-11	519.3	0	iTRAQ_8plex_Nterm:::::::::iTRAQ_8plex_K:	14.8342	14.8095	12.2422	13.2115	5.6178	3.8853	3.9212	4.6301	IATDPFVGK%iTRAQ_8plex_Nterm:::::::::iTRAQ_8plex_K:%sample_0%cmpd_11989
						IATDPFVGK	3	7.89197	3.778e-13	519.302	0	iTRAQ_8plex_Nterm:::::::::iTRAQ_8plex_K:	15.8143	16.9875	14.3056	15.0871	6.326	4.3498	4.9901	5.7816	IATDPFVGK%iTRAQ_8plex_Nterm:::::::::iTRAQ_8plex_K:%sample_0%cmpd_11305
						EDNFLGLIDLIR	3	9.62763	7.304e-20	574.989	0	iTRAQ_8plex_Nterm:::DEAMID::::::::::	0.625	0.428	0.449	0.3982	0.0771	0.1693	0.0923	0.1813	EDNFLGLIDLIR%iTRAQ_8plex_Nterm:::DEAMID::::::::::%sample_0%cmpd_4249
						ADPVILEPIMK	3	8.52151	2.394e-15	612.022	0	iTRAQ_8plex_Nterm:::::::::::iTRAQ_8plex_K:	23.12	23.3458	19.8988	19.7886	6.3597	6.4739	5.442	6.3208	ADPVILEPIMK%iTRAQ_8plex_Nterm:::::::::::iTRAQ_8plex_K:%sample_0%cmpd_12116
						IAGSMAFK	3	9.79321	1.391e-20	478.26	0	iTRAQ_8plex_Nterm::::::::iTRAQ_8plex_K:	7.6088	8.2845	8.0961	7.4933	2.9341	3.3095	2.7502	2.4498	IAGSMAFK%iTRAQ_8plex_Nterm::::::::iTRAQ_8plex_K:%sample_0%cmpd_10462
						IAGSMAFK	3	9.10945	9.563e-18	478.267	0	iTRAQ_8plex_Nterm::::::::iTRAQ_8plex_K:	5.4829	5.2598	6.028	5.5697	2.2789	2.666	2.1962	2.2343	IAGSMAFK%iTRAQ_8plex_Nterm::::::::iTRAQ_8plex_K:%sample_0%cmpd_9651
						IATDPFVGK	3	7.4037	1.682e-11	519.294	0	iTRAQ_8plex_Nterm:::::::::iTRAQ_8plex_K:	6.1648	6.8483	5.2542	5.2626	1.8501	1.6112	1.7881	1.8227	IATDPFVGK%iTRAQ_8plex_Nterm:::::::::iTRAQ_8plex_K:%sample_0%cmpd_13440
						LAEEDPTFK	3	8.23488	2.84e-14	553.293	0	iTRAQ_8plex_Nterm:::::::::iTRAQ_8plex_K:	46.0312	44.7312	42.1225	43.7437	19.1895	18.4341	16.8265	16.5805	LAEEDPTFK%iTRAQ_8plex_Nterm:::::::::iTRAQ_8plex_K:%sample_0%cmpd_18963
						LAEEDPTFK	3	8.72248	4.3e-16	553.279	0	iTRAQ_8plex_Nterm:::::::::iTRAQ_8plex_K:	44.1695	44.9832	41.2336	42.8366	18.9098	17.442	15.9226	14.8508	LAEEDPTFK%iTRAQ_8plex_Nterm:::::::::iTRAQ_8plex_K:%sample_0%cmpd_18254
						IAGSMAFK	3	8.62118	7.654e-16	478.274	0	iTRAQ_8plex_Nterm::::::::iTRAQ_8plex_K:	7.6184	7.8472	7.4897	7.2632	2.4331	2.7967	3.2167	3.376	IAGSMAFK%iTRAQ_8plex_Nterm::::::::iTRAQ_8plex_K:%sample_0%cmpd_8929
						EDNFLGLIDLIR	3	9.61643	8.145e-20	574.989	0	iTRAQ_8plex_Nterm:::DEAMID::::::::::	0.3788	0.2473	0.2866	0.2495	0.0819	0.0677	0.0729	0.0784	EDNFLGLIDLIR%iTRAQ_8plex_Nterm:::DEAMID::::::::::%sample_0%cmpd_3574
						IAGSMAFK	3	7.5625	5.219e-12	483.594	0	iTRAQ_8plex_Nterm:::::Oxidation_M:::iTRAQ_8plex_K:	5.7718	6.758	8.4306	7.6133	1.4261	1.6064	1.5986	1.5876	IAGSMAFK%iTRAQ_8plex_Nterm:::::Oxidation_M:::iTRAQ_8plex_K:%sample_0%cmpd_18896
						IAGSMAFK	3	8.95598	3.889e-17	478.267	0	iTRAQ_8plex_Nterm::::::::iTRAQ_8plex_K:	7.6373	8.0754	7.2795	6.5243	2.6017	3.1015	3.0708	3.7777	IAGSMAFK%iTRAQ_8plex_Nterm::::::::iTRAQ_8plex_K:%sample_0%cmpd_8283
						VYSGVMK	3	6.80601	5.318e-10	464.599	0	iTRAQ_8plex_Nterm:::::::iTRAQ_8plex_K:	9.3561	10.9479	10.9048	9.8681	3.4738	2.4773	3.0174	2.788	VYSGVMK%iTRAQ_8plex_Nterm:::::::iTRAQ_8plex_K:%sample_0%cmpd_11882
						LAEEDPTFK	3	7.58613	5.208e-12	553.294	0	iTRAQ_8plex_Nterm:::::::::iTRAQ_8plex_K:	10.194	10.0536	8.6454	9.2105	3.1268	1.9934	2.4538	3.1211	LAEEDPTFK%iTRAQ_8plex_Nterm:::::::::iTRAQ_8plex_K:%sample_0%cmpd_16878
						ILFYTGK	3	7.17082	7.12e-11	483.963	0	iTRAQ_8plex_Nterm:::::::iTRAQ_8plex_K:	4.7538	4.8415	4.2846	3.8858	1.5081	0.9435	2.162	1.4063	ILFYTGK%iTRAQ_8plex_Nterm:::::::iTRAQ_8plex_K:%sample_0%cmpd_5112
						IAGSMAFK	3	7.15962	1.068e-10	483.584	0	iTRAQ_8plex_Nterm:::::Oxidation_M:::iTRAQ_8plex_K:	9.7773	11.485	13.3597	12.2233	2.1825	1.4176	2.0748	2.3474	IAGSMAFK%iTRAQ_8plex_Nterm:::::Oxidation_M:::iTRAQ_8plex_K:%sample_0%cmpd_18194
						VYSGVMK	3	6.8843	3.078e-10	464.589	0	iTRAQ_8plex_Nterm:::::::iTRAQ_8plex_K:	7.6657	8.9074	8.3445	7.4214	2.8041	1.9063	2.3517	2.1412	VYSGVMK%iTRAQ_8plex_Nterm:::::::iTRAQ_8plex_K:%sample_0%cmpd_13320
						ILFYTGK	3	7.19847	5.815e-11	483.951	0	iTRAQ_8plex_Nterm:::::::iTRAQ_8plex_K:	2.8882	3.4052	2.971	2.9456	0.713	0.7887	1.5255	0.7398	ILFYTGK%iTRAQ_8plex_Nterm:::::::iTRAQ_8plex_K:%sample_0%cmpd_4569
						LAEEDPTFK	3	7.36025	2.9e-11	553.305	0	iTRAQ_8plex_Nterm:::::::::iTRAQ_8plex_K:	16.9838	16.7688	15.0412	15.7828	5.1408	3.9918	4.1059	5.86	LAEEDPTFK%iTRAQ_8plex_Nterm:::::::::iTRAQ_8plex_K:%sample_0%cmpd_17550
						VYSGVMK	3	7.20113	3.165e-11	464.598	0	iTRAQ_8plex_Nterm:::::::iTRAQ_8plex_K:	10.606	12.1177	11.6451	10.7939	3.5942	2.9225	4.0911	3.082	VYSGVMK%iTRAQ_8plex_Nterm:::::::iTRAQ_8plex_K:%sample_0%cmpd_11194
						ILFYTGK	3	7.16935	7.196e-11	483.952	0	iTRAQ_8plex_Nterm:::::::iTRAQ_8plex_K:	12.1495	13.2639	10.5704	10.5492	3.3485	2.6273	2.7883	2.8418	ILFYTGK%iTRAQ_8plex_Nterm:::::::iTRAQ_8plex_K:%sample_0%cmpd_5587
						ILFYTGK	3	6.41459	1.348e-08	483.966	0	iTRAQ_8plex_Nterm:::::::iTRAQ_8plex_K:	1.2547	1.4125	1.0747	1.0122	0.5396	0.2903	0.2818	0.4067	ILFYTGK%iTRAQ_8plex_Nterm:::::::iTRAQ_8plex_K:%sample_0%cmpd_5125
						ILFYTGK	3	6.86339	6.422e-10	483.962	0	iTRAQ_8plex_Nterm:::::::iTRAQ_8plex_K:	21.6144	23.365	18.5902	17.8794	6.302	4.6208	5.0277	3.8114	ILFYTGK%iTRAQ_8plex_Nterm:::::::iTRAQ_8plex_K:%sample_0%cmpd_6119
						ILFYTGK	3	5.60928	1.94e-06	483.952	0	iTRAQ_8plex_Nterm:::::::iTRAQ_8plex_K:	1.8371	1.9927	1.6097	1.4488	0.6649	0.5274	0.4956	0.5488	ILFYTGK%iTRAQ_8plex_Nterm:::::::iTRAQ_8plex_K:%sample_0%cmpd_4581
						GVQQMLDAVVEYLPSPLDIPPVK	4	7.4493	5.654e-11	780.178	0	iTRAQ_8plex_Nterm:::::::::::::::::::::::iTRAQ_8plex_K:	36.6422	35.6627	31.2805	31.5604	11.033	8.1141	9.2612	10.3875	GVQQMLDAVVEYLPSPLDIPPVK%iTRAQ_8plex_Nterm:::::::::::::::::::::::iTRAQ_8plex_K:%sample_0%cmpd_7159
						KADDSEPLAALAFK	4	5.2717	3.23e-05	597.82	1	iTRAQ_8plex_Nterm:iTRAQ_8plex_K:::::::::::::iTRAQ_8plex_K:	38.5879	36.2803	34.3225	33.9151	12.9311	9.938	10.8986	12.068	KADDSEPLAALAFK%iTRAQ_8plex_Nterm:iTRAQ_8plex_K:::::::::::::iTRAQ_8plex_K:%sample_0%cmpd_27452
						EDNFLGLIDLIR	3	6.42893	1.529e-08	574.646	0	iTRAQ_8plex_Nterm:::::::::::::	0.0758	0.0904	0.0287	0.0672		0.0145		0.0196	EDNFLGLIDLIR%iTRAQ_8plex_Nterm:::::::::::::%sample_0%cmpd_3185
						KADDSEPLAALAFK	4	5.17875	5.406e-05	597.844	1	iTRAQ_8plex_Nterm:iTRAQ_8plex_K:::::::::::::iTRAQ_8plex_K:	40.6335	38.8252	36.5249	36.3478	14.6802	12.0671	13.7559	17.869	KADDSEPLAALAFK%iTRAQ_8plex_Nterm:iTRAQ_8plex_K:::::::::::::iTRAQ_8plex_K:%sample_0%cmpd_26169
13	P52039	Electron transfer flavoprotein subunit alpha	41	187	14	LEELASLLGGTIAASR	2	14.4365	3.703e-45	953.031	0	iTRAQ_8plex_Nterm:::::::::::::::::	22.7408	31.4825	40.1498	34.9467	51.9885	51.6874	42.9858	43.2002	LEELASLLGGTIAASR%iTRAQ_8plex_Nterm:::::::::::::::::%sample_0%cmpd_4795
						LEELASLLGGTIAASR	2	14.7952	1.943e-47	953.054	0	iTRAQ_8plex_Nterm:::::::::::::::::	24.9568	33.4849	41.9173	37.5276	53.4341	52.9937	45.4739	45.4545	LEELASLLGGTIAASR%iTRAQ_8plex_Nterm:::::::::::::::::%sample_0%cmpd_5334
						LEELASLLGGTIAASR	3	17.8745	3.476e-69	635.7	0	iTRAQ_8plex_Nterm:::::::::::::::::	0.3078	0.6088	1.0318	0.8587	2.0718	1.6838	1.1079	0.9996	LEELASLLGGTIAASR%iTRAQ_8plex_Nterm:::::::::::::::::%sample_0%cmpd_4263
						LEELASLLGGTIAASR	3	17.3393	4.435e-65	635.686	0	iTRAQ_8plex_Nterm:::::::::::::::::	7.5758	11.3662	22.4295	10.7316	27.3562	26.35	17.4631	17.0169	LEELASLLGGTIAASR%iTRAQ_8plex_Nterm:::::::::::::::::%sample_0%cmpd_5337
						LEELASLLGGTIAASR	3	17.0261	9.806e-63	635.672	0	iTRAQ_8plex_Nterm:::::::::::::::::	7.3012	13.2541	25.4908	12.6934	31.0752	28.9962	20.1887	19.8047	LEELASLLGGTIAASR%iTRAQ_8plex_Nterm:::::::::::::::::%sample_0%cmpd_4798
						LEELASLLGGTIAASR	3	17.9158	1.655e-69	635.679	0	iTRAQ_8plex_Nterm:::::::::::::::::	1.0038	1.4838	3.0569	1.7223	3.3629	3.7595	1.9776	2.1461	LEELASLLGGTIAASR%iTRAQ_8plex_Nterm:::::::::::::::::%sample_0%cmpd_3880
						LEELASLLGGTIAASR	3	17.6255	2.926e-67	635.697	0	iTRAQ_8plex_Nterm:::::::::::::::::	0.5634	0.4708	0.8264	0.6045	1.1178	1.35	0.6657	0.882	LEELASLLGGTIAASR%iTRAQ_8plex_Nterm:::::::::::::::::%sample_0%cmpd_5340
						LEELASLLGGTIAASR	3	17.0264	9.764e-63	635.697	0	iTRAQ_8plex_Nterm:::::::::::::::::	0.1988	0.2853	0.7977	0.4413	0.8672	0.9048	0.345	0.4214	LEELASLLGGTIAASR%iTRAQ_8plex_Nterm:::::::::::::::::%sample_0%cmpd_5329
						LEELASLLGGTIAASR	3	17.1042	2.577e-63	635.684	0	iTRAQ_8plex_Nterm:::::::::::::::::	0.1184	0.1427	0.2006	0.1343	0.1927	0.2806	0.0972	0.0882	LEELASLLGGTIAASR%iTRAQ_8plex_Nterm:::::::::::::::::%sample_0%cmpd_4821
						LEELASLLGGTIAASR	3	16.2395	4.943e-57	635.699	0	iTRAQ_8plex_Nterm:::::::::::::::::	0.142	0.1902	0.3869	0.3214	0.5926	0.3822	0.1992	0.2744	LEELASLLGGTIAASR%iTRAQ_8plex_Nterm:::::::::::::::::%sample_0%cmpd_4261
						LEELASLLGGTIAASR	3	16.3951	3.867e-58	635.682	0	iTRAQ_8plex_Nterm:::::::::::::::::	0.0568	0.1141	0.0621	0.1199	0.2554	0.2371	0.0923	0.1176	LEELASLLGGTIAASR%iTRAQ_8plex_Nterm:::::::::::::::::%sample_0%cmpd_4830
						LEELASLLGGTIAASR	3	15.5978	1.406e-52	635.685	0	iTRAQ_8plex_Nterm:::::::::::::::::	0.161	0.1902	0.3152	0.2686	0.4673	0.3774	0.2721	0.2548	LEELASLLGGTIAASR%iTRAQ_8plex_Nterm:::::::::::::::::%sample_0%cmpd_4789
						LEELASLLGGTIAASR	3	16.3728	5.579e-58	635.684	0	iTRAQ_8plex_Nterm:::::::::::::::::	0.1089	0.0713	0.1528	0.0816	0.2264	0.2081	0.1555	0.1176	LEELASLLGGTIAASR%iTRAQ_8plex_Nterm:::::::::::::::::%sample_0%cmpd_4839
						LEELASLLGGTIAASR	3	16.1839	1.221e-56	635.682	0	iTRAQ_8plex_Nterm:::::::::::::::::	0.4451	0.6325	1.5046	0.6044	1.6959	1.9112	0.9524	0.9849	LEELASLLGGTIAASR%iTRAQ_8plex_Nterm:::::::::::::::::%sample_0%cmpd_4802
						LEELASLLGGTIAASR	3	16.2777	2.649e-57	635.694	0	iTRAQ_8plex_Nterm:::::::::::::::::	0.0473	0.0809	0.1528	0.1103	0.1542	0.1693	0.1118	0.1127	LEELASLLGGTIAASR%iTRAQ_8plex_Nterm:::::::::::::::::%sample_0%cmpd_5360
						LEELASLLGGTIAASR	3	16.0187	1.764e-55	635.685	0	iTRAQ_8plex_Nterm:::::::::::::::::	0.0758	0.0618	0.2484	0.1871	0.2843	0.2129	0.102	0.1519	LEELASLLGGTIAASR%iTRAQ_8plex_Nterm:::::::::::::::::%sample_0%cmpd_4814
						LEELASLLGGTIAASR	3	16.0793	6.644e-56	635.687	0	iTRAQ_8plex_Nterm:::::::::::::::::	0.0805	0.0999	0.2245	0.0959	0.2553	0.4016	0.1992	0.1764	LEELASLLGGTIAASR%iTRAQ_8plex_Nterm:::::::::::::::::%sample_0%cmpd_4818
						LEELASLLGGTIAASR	3	15.1189	2.266e-49	635.682	0	iTRAQ_8plex_Nterm:::::::::::::::::	0.0994	0.2949	0.3821	0.2734	0.3565	0.358	0.2138	0.1372	LEELASLLGGTIAASR%iTRAQ_8plex_Nterm:::::::::::::::::%sample_0%cmpd_3878
						KPEILFIGATFIGR	3	13.3395	3.422e-38	724.092	0	iTRAQ_8plex_Nterm:iTRAQ_8plex_K::::::::::::::	43.6781	45.4594	46.2487	47.0491	57.1668	56.1472	49.1029	49.7353	KPEILFIGATFIGR%iTRAQ_8plex_Nterm:iTRAQ_8plex_K::::::::::::::%sample_0%cmpd_12222
						LEELASLLGGTIAASR	3	16.1152	3.718e-56	635.683	0	iTRAQ_8plex_Nterm:::::::::::::::::	0.0852	0.0808	0.129	0.1103	0.1445	0.1258	0.1166	0.1372	LEELASLLGGTIAASR%iTRAQ_8plex_Nterm:::::::::::::::::%sample_0%cmpd_4844
						LEELASLLGGTIAASR	3	15.0719	4.622e-49	635.698	0	iTRAQ_8plex_Nterm:::::::::::::::::	0.0947	0.0618	0.1529	0.1103	0.2216	0.1887	0.068	0.147	LEELASLLGGTIAASR%iTRAQ_8plex_Nterm:::::::::::::::::%sample_0%cmpd_5378
						LEELASLLGGTIAASR	3	15.3945	3.324e-51	635.682	0	iTRAQ_8plex_Nterm:::::::::::::::::	0.1042	0.0809	0.1337	0.0863	0.1542	0.2226	0.1603	0.0931	LEELASLLGGTIAASR%iTRAQ_8plex_Nterm:::::::::::::::::%sample_0%cmpd_4848
						LEELASLLGGTIAASR	3	15.8794	1.642e-54	635.682	0	iTRAQ_8plex_Nterm:::::::::::::::::	0.071	0.0999	0.1624	0.1151	0.2746	0.2468	0.1166	0.1029	LEELASLLGGTIAASR%iTRAQ_8plex_Nterm:::::::::::::::::%sample_0%cmpd_4835
						LEELASLLGGTIAASR	3	15.6686	4.627e-53	635.701	0	iTRAQ_8plex_Nterm:::::::::::::::::	0.0663	0.0428	0.1051	0.0384	0.1012	0.15	0.0243	0.1029	LEELASLLGGTIAASR%iTRAQ_8plex_Nterm:::::::::::::::::%sample_0%cmpd_5351
						LEELASLLGGTIAASR	3	14.8903	7.109e-48	635.684	0	iTRAQ_8plex_Nterm:::::::::::::::::	0.0994	0.1141	0.1481	0.1199	0.2698	0.2516	0.0875	0.1225	LEELASLLGGTIAASR%iTRAQ_8plex_Nterm:::::::::::::::::%sample_0%cmpd_4826
						LEELASLLGGTIAASR	3	15.1493	1.429e-49	635.685	0	iTRAQ_8plex_Nterm:::::::::::::::::	0.0379	0.1189	0.1958	0.0863	0.3084	0.2129	0.1409	0.0588	LEELASLLGGTIAASR%iTRAQ_8plex_Nterm:::::::::::::::::%sample_0%cmpd_4813
						LEELASLLGGTIAASR	3	14.1584	3.092e-43	635.699	0	iTRAQ_8plex_Nterm:::::::::::::::::	0.0379	0.0523	0.0478	0.0528	0.1301	0.0726	0.0534	0.0294	LEELASLLGGTIAASR%iTRAQ_8plex_Nterm:::::::::::::::::%sample_0%cmpd_5356
						LEELASLLGGTIAASR	3	14.8323	1.689e-47	635.683	0	iTRAQ_8plex_Nterm:::::::::::::::::	0.0521	0.0808	0.0573	0.0288	0.212	0.2081	0.1215	0.098	LEELASLLGGTIAASR%iTRAQ_8plex_Nterm:::::::::::::::::%sample_0%cmpd_4854
						LEELASLLGGTIAASR	3	15.1997	6.62e-50	635.682	0	iTRAQ_8plex_Nterm:::::::::::::::::	0.0426	0.0476	0.0382	0.0288	0.0578	0.0484	0.034	0.0539	LEELASLLGGTIAASR%iTRAQ_8plex_Nterm:::::::::::::::::%sample_0%cmpd_4861
						LEELASLLGGTIAASR	3	14.8798	8.313e-48	635.697	0	iTRAQ_8plex_Nterm:::::::::::::::::		0.0904	0.1051	0.048	0.0723	0.1597	0.0777	0.0539	LEELASLLGGTIAASR%iTRAQ_8plex_Nterm:::::::::::::::::%sample_0%cmpd_5352
						LEELASLLGGTIAASR	3	14.6628	2.081e-46	635.688	0	iTRAQ_8plex_Nterm:::::::::::::::::	0.1989	0.0951	0.3965	0.2543	0.4192	0.4838	0.1652	0.2548	LEELASLLGGTIAASR%iTRAQ_8plex_Nterm:::::::::::::::::%sample_0%cmpd_4805
						LEELASLLGGTIAASR	3	14.1042	6.671e-43	635.683	0	iTRAQ_8plex_Nterm:::::::::::::::::	0.0663	0.0904	0.1194	0.1391	0.2554	0.1984	0.0972	0.1519	LEELASLLGGTIAASR%iTRAQ_8plex_Nterm:::::::::::::::::%sample_0%cmpd_4823
						LEELASLLGGTIAASR	3	14.0507	1.422e-42	635.686	0	iTRAQ_8plex_Nterm:::::::::::::::::	0.1705	0.195	0.3296	0.2495	0.4192	0.6193	0.2284	0.2009	LEELASLLGGTIAASR%iTRAQ_8plex_Nterm:::::::::::::::::%sample_0%cmpd_4811
						KPEILFIGATFIGR	3	12.0675	3.938e-31	724.097	0	iTRAQ_8plex_Nterm:iTRAQ_8plex_K::::::::::::::	39.5867	43.7331	44.324	45.6533	58.2075	56.6552	47.8979	48.8388	KPEILFIGATFIGR%iTRAQ_8plex_Nterm:iTRAQ_8plex_K::::::::::::::%sample_0%cmpd_11526
						LEELASLLGGTIAASR	3	15.0751	4.402e-49	635.691	0	iTRAQ_8plex_Nterm:::::::::::::::::	0.0663	0.0666	0.0669	0.0911	0.1783	0.2226	0.0632	0.0784	LEELASLLGGTIAASR%iTRAQ_8plex_Nterm:::::::::::::::::%sample_0%cmpd_5357
						LEELASLLGGTIAASR	3	16.3909	4.142e-58	635.683	0	iTRAQ_8plex_Nterm:::::::::::::::::	0.0379	0.0808	0.0382	0.0384	0.1253	0.0435	0.0292	0.049	LEELASLLGGTIAASR%iTRAQ_8plex_Nterm:::::::::::::::::%sample_0%cmpd_4875
						LEELASLLGGTIAASR	3	14.205	1.59e-43	635.697	0	iTRAQ_8plex_Nterm:::::::::::::::::	0.0758	0.0761	0.1433	0.0528	0.2505	0.2516	0.0972	0.1029	LEELASLLGGTIAASR%iTRAQ_8plex_Nterm:::::::::::::::::%sample_0%cmpd_5367
						LEELASLLGGTIAASR	3	13.6044	7.03e-40	635.695	0	iTRAQ_8plex_Nterm:::::::::::::::::	0.1705	0.214	0.3152	0.1631	0.3517	0.5226	0.1798	0.0882	LEELASLLGGTIAASR%iTRAQ_8plex_Nterm:::::::::::::::::%sample_0%cmpd_5344
						LEELASLLGGTIAASR	3	15.1708	1.03e-49	635.695	0	iTRAQ_8plex_Nterm:::::::::::::::::	0.0426	0.0238	0.0382	0.0912	0.1397	0.1064	0.0875	0.0784	LEELASLLGGTIAASR%iTRAQ_8plex_Nterm:::::::::::::::::%sample_0%cmpd_5383
						LEELASLLGGTIAASR	3	12.7388	6.714e-35	635.698	0	iTRAQ_8plex_Nterm:::::::::::::::::	0.8854	0.8323	0.8216	0.7772	1.7682	2.2741	0.5977	0.6762	LEELASLLGGTIAASR%iTRAQ_8plex_Nterm:::::::::::::::::%sample_0%cmpd_5343
						LEELASLLGGTIAASR	3	14.1626	2.91e-43	635.697	0	iTRAQ_8plex_Nterm:::::::::::::::::	0.0473	0.0761	0.1051	0.0816	0.159	0.1693	0.1069	0.0588	LEELASLLGGTIAASR%iTRAQ_8plex_Nterm:::::::::::::::::%sample_0%cmpd_5373
						LEELASLLGGTIAASR	3	13.2902	4.919e-38	635.684	0	iTRAQ_8plex_Nterm:::::::::::::::::	0.4261	0.4565	0.5493	0.4797	0.9154	1.5773	0.4422	0.4459	LEELASLLGGTIAASR%iTRAQ_8plex_Nterm:::::::::::::::::%sample_0%cmpd_4809
						VADLAIVGDVNK	3	12.8009	2.342e-35	608.017	0	iTRAQ_8plex_Nterm::::::::::::iTRAQ_8plex_K:	2.8172	3.8522	4.4709	4.8261	13.5433	11.5784	5.9182	5.5514	VADLAIVGDVNK%iTRAQ_8plex_Nterm::::::::::::iTRAQ_8plex_K:%sample_0%cmpd_16311
						LEELASLLGGTIAASR	3	12.8312	2.044e-35	635.696	0	iTRAQ_8plex_Nterm:::::::::::::::::	0.0379	0.1046	0.086	0.0528	0.1879	0.1452	0.0632	0.0637	LEELASLLGGTIAASR%iTRAQ_8plex_Nterm:::::::::::::::::%sample_0%cmpd_5369
						LEELASLLGGTIAASR	3	8.86282	4.345e-16	635.683	0	iTRAQ_8plex_Nterm:::::::::::::::::	0.7907	0.8703	1.0556	0.9211	1.908	2.9564	0.9961	0.8182	LEELASLLGGTIAASR%iTRAQ_8plex_Nterm:::::::::::::::::%sample_0%cmpd_4804
						LEELASLLGGTIAASR	3	14.1868	2.063e-43	635.697	0	iTRAQ_8plex_Nterm:::::::::::::::::	0.0663	0.0761	0.1194	0.0528	0.2313	0.1403	0.0632	0.1029	LEELASLLGGTIAASR%iTRAQ_8plex_Nterm:::::::::::::::::%sample_0%cmpd_5353
						LEELASLLGGTIAASR	3	13.9108	1.016e-41	635.693	0	iTRAQ_8plex_Nterm:::::::::::::::::	0.1515	0.1569	0.1767	0.2015	0.3421	0.6145	0.2284	0.2695	LEELASLLGGTIAASR%iTRAQ_8plex_Nterm:::::::::::::::::%sample_0%cmpd_5348
						LEELASLLGGTIAASR	3	13.1894	1.884e-37	635.695	0	iTRAQ_8plex_Nterm:::::::::::::::::	0.0616	0.0999	0.0525	0.1103	0.2216	0.1452	0.0777	0.0882	LEELASLLGGTIAASR%iTRAQ_8plex_Nterm:::::::::::::::::%sample_0%cmpd_5358
						LEELASLLGGTIAASR	3	13.052	1.154e-36	635.699	0	iTRAQ_8plex_Nterm:::::::::::::::::	0.0663	0.1569	0.172	0.1631	0.2939	0.2758	0.1604	0.0637	LEELASLLGGTIAASR%iTRAQ_8plex_Nterm:::::::::::::::::%sample_0%cmpd_5350
						VADLAIVGDVNK	3	13.001	1.744e-36	608.014	0	iTRAQ_8plex_Nterm::::::::::::iTRAQ_8plex_K:	13.9913	17.1159	19.2157	20.5033	41.7993	38.4789	25.7471	25.3657	VADLAIVGDVNK%iTRAQ_8plex_Nterm::::::::::::iTRAQ_8plex_K:%sample_0%cmpd_14275
						LEELASLLGGTIAASR	3	11.8724	3.073e-30	635.697	0	iTRAQ_8plex_Nterm:::::::::::::::::	0.0473	0.0713	0.0812	0.0672	0.1542	0.1935	0.1263	0.1274	LEELASLLGGTIAASR%iTRAQ_8plex_Nterm:::::::::::::::::%sample_0%cmpd_5363
						VADLAIVGDVNK	3	12.2548	2.288e-32	608.02	0	iTRAQ_8plex_Nterm::::::::::::iTRAQ_8plex_K:	5.6345	6.5773	7.8049	8.2322	21.7289	19.1408	10.6119	9.6525	VADLAIVGDVNK%iTRAQ_8plex_Nterm::::::::::::iTRAQ_8plex_K:%sample_0%cmpd_14932
						LEELASLLGGTIAASR	3	14.408	8.589e-45	635.686	0	iTRAQ_8plex_Nterm:::::::::::::::::	0.0284	0.0238	0.0478	0.0624	0.1108	0.1161	0.102	0.0588	LEELASLLGGTIAASR%iTRAQ_8plex_Nterm:::::::::::::::::%sample_0%cmpd_4867
						LEELASLLGGTIAASR	3	13.6187	5.783e-40	635.699	0	iTRAQ_8plex_Nterm:::::::::::::::::	0.0473	0.0333	0.0669	0.0288	0.0867	0.0726	0.0826	0.049	LEELASLLGGTIAASR%iTRAQ_8plex_Nterm:::::::::::::::::%sample_0%cmpd_5393
						LEELASLLGGTIAASR	3	13.6286	5.049e-40	635.681	0	iTRAQ_8plex_Nterm:::::::::::::::::	0.0426	0.0523		0.0576	0.0675	0.0629	0.0534	0.0588	LEELASLLGGTIAASR%iTRAQ_8plex_Nterm:::::::::::::::::%sample_0%cmpd_4873
						LEELASLLGGTIAASR	3	13.6079	6.7e-40	635.693	0	iTRAQ_8plex_Nterm:::::::::::::::::	0.0331	0.0618	0.0621	0.024	0.1156	0.0774	0.102	0.2058	LEELASLLGGTIAASR%iTRAQ_8plex_Nterm:::::::::::::::::%sample_0%cmpd_5388
						LEELASLLGGTIAASR	3	13.3791	1.494e-38	635.695	0	iTRAQ_8plex_Nterm:::::::::::::::::	0.0142	0.0428	0.0669	0.0384	0.0385	0.029	0.0486	0.0343	LEELASLLGGTIAASR%iTRAQ_8plex_Nterm:::::::::::::::::%sample_0%cmpd_5397
						VICDLVNER	2	9.06586	8.839e-18	705.864	0	iTRAQ_8plex_Nterm:::MMTS:::::::	25.6813	30.446	32.895	33.5556	48.9585	46.2831	34.085	34.7832	VICDLVNER%iTRAQ_8plex_Nterm:::MMTS:::::::%sample_0%cmpd_7753
						VSLELLGK	2	8.50647	1.183e-15	733.956	0	iTRAQ_8plex_Nterm::::::::iTRAQ_8plex_K:	40.5717	42.9193	45.165	46.239	57.6823	60.0091	49.1126	49.5206	VSLELLGK%iTRAQ_8plex_Nterm::::::::iTRAQ_8plex_K:%sample_0%cmpd_8390
						VADLAIVGDVNK	3	12.0604	2.471e-31	608.003	0	iTRAQ_8plex_Nterm::::::::::::iTRAQ_8plex_K:	6.1363	7.4284	8.4114	9.0571	24.0315	21.6709	11.5058	10.7891	VADLAIVGDVNK%iTRAQ_8plex_Nterm::::::::::::iTRAQ_8plex_K:%sample_0%cmpd_15678
						VSLELLGK	2	8.52139	1.017e-15	733.959	0	iTRAQ_8plex_Nterm::::::::iTRAQ_8plex_K:	40.4015	43.7614	45.7192	47.0739	63.1673	58.1506	49.7153	50.5793	VSLELLGK%iTRAQ_8plex_Nterm::::::::iTRAQ_8plex_K:%sample_0%cmpd_9033
						LEELASLLGGTIAASR	3	12.5972	4.079e-34	635.681	0	iTRAQ_8plex_Nterm:::::::::::::::::	0.0473	0.0666	0.0573	0.0384	0.1301	0.0726	0.5879	0.0735	LEELASLLGGTIAASR%iTRAQ_8plex_Nterm:::::::::::::::::%sample_0%cmpd_4865
						VADLAIVGDVNK	3	10.1127	6.937e-22	608.339	0	iTRAQ_8plex_Nterm:::::::::::DEAMID:iTRAQ_8plex_K:	1.7282	1.9737	2.0826	2.6721	5.7672	5.5352	2.4732	2.396	VADLAIVGDVNK%iTRAQ_8plex_Nterm:::::::::::DEAMID:iTRAQ_8plex_K:%sample_0%cmpd_19858
						VICDLVNER	2	10.1354	2.77e-22	705.855	0	iTRAQ_8plex_Nterm:::MMTS:::::::	30.3068	35.4105	37.4273	37.8437	54.2875	49.292	39.1961	40.5106	VICDLVNER%iTRAQ_8plex_Nterm:::MMTS:::::::%sample_0%cmpd_6935
						VICDLVNER	2	9.92636	2.35e-21	705.849	0	iTRAQ_8plex_Nterm:::MMTS:::::::	22.9776	27.9492	29.0834	30.5285	46.4869	42.901	30.7517	31.8921	VICDLVNER%iTRAQ_8plex_Nterm:::MMTS:::::::%sample_0%cmpd_6948
						LEELASLLGGTIAASR	3	12.366	7.443e-33	635.686	0	iTRAQ_8plex_Nterm:::::::::::::::::	0.0379	0.0285	0.0525	0.0384	0.0771	0.0774	0.034	0.0539	LEELASLLGGTIAASR%iTRAQ_8plex_Nterm:::::::::::::::::%sample_0%cmpd_4871
						LEELASLLGGTIAASR	3	11.9324	1.497e-30	635.699	0	iTRAQ_8plex_Nterm:::::::::::::::::	0.0142	0.0428	0.0287	0.0192	0.0626	0.0774	0.0097	0.0294	LEELASLLGGTIAASR%iTRAQ_8plex_Nterm:::::::::::::::::%sample_0%cmpd_5394
						DLQVGQTGK	3	10.1869	2.825e-22	518.611	0	iTRAQ_8plex_Nterm:::::::::iTRAQ_8plex_K:	6.6618	7.3096	7.8955	8.1409	18.9969	16.2908	9.5574	10.2355	DLQVGQTGK%iTRAQ_8plex_Nterm:::::::::iTRAQ_8plex_K:%sample_0%cmpd_27281
						VICDLVNER	2	8.42822	2.492e-15	705.861	0	iTRAQ_8plex_Nterm:::MMTS:::::::	21.9314	26.8507	28.2955	29.5598	45.7981	42.7802	30.0035	31.8286	VICDLVNER%iTRAQ_8plex_Nterm:::MMTS:::::::%sample_0%cmpd_7768
						GVWVFAEQR	2	9.34484	6.856e-19	698.378	0	iTRAQ_8plex_Nterm::::::::::	35.7754	39.4862	42.9532	45.4179	55.6065	53.9366	44.3368	43.9988	GVWVFAEQR%iTRAQ_8plex_Nterm::::::::::%sample_0%cmpd_9035
						GVWVFAEQR	2	9.74546	1.437e-20	698.379	0	iTRAQ_8plex_Nterm::::::::::	34.6107	37.6125	41.3246	42.8418	54.3829	53.6756	42.9764	43.5923	GVWVFAEQR%iTRAQ_8plex_Nterm::::::::::%sample_0%cmpd_7631
						DIADIGEAK	3	9.68564	4.216e-20	513.937	0	iTRAQ_8plex_Nterm:::::::::iTRAQ_8plex_K:	15.8708	19.5886	22.5446	23.0215	42.8781	40.259	25.8148	24.9686	DIADIGEAK%iTRAQ_8plex_Nterm:::::::::iTRAQ_8plex_K:%sample_0%cmpd_24350
						VADLAIVGDVNK	3	9.68366	5.06e-20	608.333	0	iTRAQ_8plex_Nterm:::::::::::DEAMID:iTRAQ_8plex_K:	2.9356	3.6096	4.189	4.3895	9.9682	8.3849	4.9658	4.9144	VADLAIVGDVNK%iTRAQ_8plex_Nterm:::::::::::DEAMID:iTRAQ_8plex_K:%sample_0%cmpd_18411
						DLQVGQTGK	3	9.21282	3.955e-18	518.62	0	iTRAQ_8plex_Nterm:::::::::iTRAQ_8plex_K:	14.2564	14.3196	13.1593	13.7058	23.2416	21.8405	12.1376	13.7486	DLQVGQTGK%iTRAQ_8plex_Nterm:::::::::iTRAQ_8plex_K:%sample_0%cmpd_27991
						GVWVFAEQR	2	9.33171	7.449e-19	698.371	0	iTRAQ_8plex_Nterm::::::::::	38.3745	40.8839	44.5243	46.1607	55.813	55.7313	45.522	46.5757	GVWVFAEQR%iTRAQ_8plex_Nterm::::::::::%sample_0%cmpd_8393
						VVPELIAQVK	2	8.10361	5.069e-14	852.515	0	iTRAQ_8plex_Nterm::::::::::iTRAQ_8plex_K:	32.7263	36.0191	37.542	38.2856	56.7527	54.188	45.138	46.5219	VVPELIAQVK%iTRAQ_8plex_Nterm::::::::::iTRAQ_8plex_K:%sample_0%cmpd_9827
						GVWVFAEQR	2	9.34703	6.4e-19	698.367	0	iTRAQ_8plex_Nterm::::::::::	42.3657	43.3135	45.2303	33.2722	55.2598	52.407	46.7801	47.6825	GVWVFAEQR%iTRAQ_8plex_Nterm::::::::::%sample_0%cmpd_6815
						VADLAIVGDVNK	3	9.69326	4.606e-20	608.342	0	iTRAQ_8plex_Nterm:::::::::::DEAMID:iTRAQ_8plex_K:	2.6326	3.3766	4.4565	4.2792	8.9276	7.7414	4.6063	4.1305	VADLAIVGDVNK%iTRAQ_8plex_Nterm:::::::::::DEAMID:iTRAQ_8plex_K:%sample_0%cmpd_19132
						VADLAIVGDVNK	3	8.75342	2.96e-16	608.333	0	iTRAQ_8plex_Nterm:::::::::::DEAMID:iTRAQ_8plex_K:	3.8305	3.9854	5.0488	5.4017	10.8163	9.5801	5.1602	5.1349	VADLAIVGDVNK%iTRAQ_8plex_Nterm:::::::::::DEAMID:iTRAQ_8plex_K:%sample_0%cmpd_17036
						VVPELIAQVK	2	8.40127	4.24e-15	852.511	0	iTRAQ_8plex_Nterm::::::::::iTRAQ_8plex_K:	37.9532	40.8362	42.6046	43.1399	59.113	56.713	49.8653	50.7549	VVPELIAQVK%iTRAQ_8plex_Nterm::::::::::iTRAQ_8plex_K:%sample_0%cmpd_10653
						VVPELIAQVK	3	10.7418	9.329e-25	568.666	0	iTRAQ_8plex_Nterm::::::::::iTRAQ_8plex_K:	36.4479	39.9615	44.2577	43.9654	72.4058	66.845	52.4797	54.2534	VVPELIAQVK%iTRAQ_8plex_Nterm::::::::::iTRAQ_8plex_K:%sample_0%cmpd_10656
						VADLAIVGDVNK	3	8.85577	1.188e-16	608.351	0	iTRAQ_8plex_Nterm:::::::::::DEAMID:iTRAQ_8plex_K:	1.7235	1.8928	2.3166	2.888	7.1211	6.59	3.0806	2.7439	VADLAIVGDVNK%iTRAQ_8plex_Nterm:::::::::::DEAMID:iTRAQ_8plex_K:%sample_0%cmpd_20657
						LEELASLLGGTIAASR	3	10.7454	1.162e-24	635.693	0	iTRAQ_8plex_Nterm:::::::::::::::::	0.0142	0.019	0.0334	0.0384	0.0241	0.0242	0.9085	0.0294	LEELASLLGGTIAASR%iTRAQ_8plex_Nterm:::::::::::::::::%sample_0%cmpd_5386
						VVPELIAQVK	3	8.94655	5.282e-17	568.681	0	iTRAQ_8plex_Nterm::::::::::iTRAQ_8plex_K:	1.4962	1.9261	1.8151	2.0773	5.7526	4.8482	2.9251	2.6949	VVPELIAQVK%iTRAQ_8plex_Nterm::::::::::iTRAQ_8plex_K:%sample_0%cmpd_11478
						VICDLVNER	2	8.62256	5.107e-16	706.35	0	iTRAQ_8plex_Nterm:::MMTS::::DEAMID:::	9.3228	10.3153	12.7579	11.7053	25.1784	22.6098	11.1124	11.1273	VICDLVNER%iTRAQ_8plex_Nterm:::MMTS::::DEAMID:::%sample_0%cmpd_6964
						DIADIGEAK	3	9.15042	6.891e-18	513.935	0	iTRAQ_8plex_Nterm:::::::::iTRAQ_8plex_K:	8.2433	10.748	12.2278	12.6215	32.9399	28.0287	15.1647	14.1357	DIADIGEAK%iTRAQ_8plex_Nterm:::::::::iTRAQ_8plex_K:%sample_0%cmpd_25243
						VVPELIAQVK	3	8.92045	6.687e-17	568.666	0	iTRAQ_8plex_Nterm::::::::::iTRAQ_8plex_K:	0.3409	0.5659	0.6114	0.5757	1.7345	1.0644	0.7726	0.637	VVPELIAQVK%iTRAQ_8plex_Nterm::::::::::iTRAQ_8plex_K:%sample_0%cmpd_9900
						VLVAGGR	2	5.53945	2.276e-07	488.303	0	iTRAQ_8plex_Nterm::::::::	6.7755	8.4843	11.3488	9.6473	22.8562	20.8632	10.3107	9.5595	VLVAGGR%iTRAQ_8plex_Nterm::::::::%sample_0%cmpd_11132
						VVPELIAQVK	3	9.87303	7.847e-21	568.67	0	iTRAQ_8plex_Nterm::::::::::iTRAQ_8plex_K:	0.3362	0.4851	0.3869	0.5853	1.4839	0.8128	0.5733	0.5537	VVPELIAQVK%iTRAQ_8plex_Nterm::::::::::iTRAQ_8plex_K:%sample_0%cmpd_10829
						GVWVFAEQR	3	10.3195	6.1e-23	465.917	0	iTRAQ_8plex_Nterm::::::::::	2.5378	2.2542	4.1794	2.9744	7.1451	6.5465	2.7502	2.278	GVWVFAEQR%iTRAQ_8plex_Nterm::::::::::%sample_0%cmpd_7632
						VVPELIAQVK	3	9.61119	1.033e-19	568.674	0	iTRAQ_8plex_Nterm::::::::::iTRAQ_8plex_K:	0.4877	0.6278	0.6305	0.5805	1.8549	1.3741	0.7677	0.7056	VVPELIAQVK%iTRAQ_8plex_Nterm::::::::::iTRAQ_8plex_K:%sample_0%cmpd_10765
						DIADIGEAK	3	8.49214	2.465e-15	513.964	0	iTRAQ_8plex_Nterm:::::::::iTRAQ_8plex_K:	3.2955	4.461	5.3546	5.1812	13.953	11.1962	5.9864	5.2918	DIADIGEAK%iTRAQ_8plex_Nterm:::::::::iTRAQ_8plex_K:%sample_0%cmpd_26690
						VVPELIAQVK	3	9.92405	4.712e-21	568.673	0	iTRAQ_8plex_Nterm::::::::::iTRAQ_8plex_K:	47.0491	53.1208	58.291	58.4243	88.7727	79.2266	63.2375	66.6692	VVPELIAQVK%iTRAQ_8plex_Nterm::::::::::iTRAQ_8plex_K:%sample_0%cmpd_9853
						VICDLVNER	2	8.41241	3.113e-15	706.345	0	iTRAQ_8plex_Nterm:::MMTS::::DEAMID:::	14.7392	16.5499	19.3729	17.5577	34.8473	31.8361	17.5794	17.4185	VICDLVNER%iTRAQ_8plex_Nterm:::MMTS::::DEAMID:::%sample_0%cmpd_9861
						DIADIGEAK	3	7.50533	7.445e-12	513.941	0	iTRAQ_8plex_Nterm:::::::::iTRAQ_8plex_K:	1.8987	2.1544	2.2068	2.1876	5.1022	4.5336	3.0466	3.2191	DIADIGEAK%iTRAQ_8plex_Nterm:::::::::iTRAQ_8plex_K:%sample_0%cmpd_22843
						KPEILFIGATFIGR	4	9.30195	4.736e-18	543.311	0	iTRAQ_8plex_Nterm:iTRAQ_8plex_K::::::::::::::	3.0587	3.9093	4.2081	4.1497	9.4818	8.3562	4.5723	4.8556	KPEILFIGATFIGR%iTRAQ_8plex_Nterm:iTRAQ_8plex_K::::::::::::::%sample_0%cmpd_13667
						GVWVFAEQR	3	9.58669	9.641e-20	465.913	0	iTRAQ_8plex_Nterm::::::::::	0.6487	0.39	0.7308	0.8683	1.5514	1.3548	0.6365	1.3424	GVWVFAEQR%iTRAQ_8plex_Nterm::::::::::%sample_0%cmpd_8392
						DIADIGEAK	3	7.40421	1.603e-11	513.937	0	iTRAQ_8plex_Nterm:::::::::iTRAQ_8plex_K:	2.1259	2.8202	3.1573	3.1326	7.8099	7.0835	3.9357	3.7924	DIADIGEAK%iTRAQ_8plex_Nterm:::::::::iTRAQ_8plex_K:%sample_0%cmpd_24365
						GVWVFAEQR	3	10.5855	3.688e-24	465.91	0	iTRAQ_8plex_Nterm::::::::::	2.3011	2.2019	3.7304	2.4034	6.1815	4.9642	2.478	2.44	GVWVFAEQR%iTRAQ_8plex_Nterm::::::::::%sample_0%cmpd_6816
						VICDLVNER	3	10.0831	7.581e-22	470.901	0	iTRAQ_8plex_Nterm:::MMTS:::::::	0.2367	0.3805	0.4538	0.3694	0.8431	0.5419	0.4179	0.3822	VICDLVNER%iTRAQ_8plex_Nterm:::MMTS:::::::%sample_0%cmpd_6934
						VVPELIAQVK	3	8.80724	1.847e-16	568.672	0	iTRAQ_8plex_Nterm::::::::::iTRAQ_8plex_K:	0.6771	0.6896	0.855	0.6236	2.1151	1.5821	0.9378	1.0828	VVPELIAQVK%iTRAQ_8plex_Nterm::::::::::iTRAQ_8plex_K:%sample_0%cmpd_10691
						VSLELLGK	3	7.68733	1.465e-12	489.63	0	iTRAQ_8plex_Nterm::::::::iTRAQ_8plex_K:	16.6286	19.5461	20.7632	22.6092	41.9873	39.7272	24.5324	24.2339	VSLELLGK%iTRAQ_8plex_Nterm::::::::iTRAQ_8plex_K:%sample_0%cmpd_8389
						DVEAPIMK	3	6.98412	3.612e-10	504.274	0	iTRAQ_8plex_Nterm::::::::iTRAQ_8plex_K:	7.2538	10.3628	12.2183	13.3217	30.1309	27.3704	15.6019	15.2136	DVEAPIMK%iTRAQ_8plex_Nterm::::::::iTRAQ_8plex_K:%sample_0%cmpd_19699
						ENFEKLEELASLLGGTIAASR	4	9.93519	1.257e-20	714.863	1	iTRAQ_8plex_Nterm:::::iTRAQ_8plex_K:::::::::::::::::	13.0203	10.7193	14.2095	11.8251	29.9524	31.6714	12.8566	11.6611	ENFEKLEELASLLGGTIAASR%iTRAQ_8plex_Nterm:::::iTRAQ_8plex_K:::::::::::::::::%sample_0%cmpd_15776
						VVPELIAQVK	3	7.49276	9.711e-12	568.685	0	iTRAQ_8plex_Nterm::::::::::iTRAQ_8plex_K:	1.1743	1.8168	1.6479	1.5831	5.083	3.7934	2.1477	2.0726	VVPELIAQVK%iTRAQ_8plex_Nterm::::::::::iTRAQ_8plex_K:%sample_0%cmpd_12165
						VSLELLGK	3	7.68534	1.488e-12	489.634	0	iTRAQ_8plex_Nterm::::::::iTRAQ_8plex_K:	23.4042	26.4658	28.7735	30.2945	54.4899	51.6589	33.3951	32.7253	VSLELLGK%iTRAQ_8plex_Nterm::::::::iTRAQ_8plex_K:%sample_0%cmpd_9046
						VVPELIAQVK	3	8.67079	6.18e-16	568.676	0	iTRAQ_8plex_Nterm::::::::::iTRAQ_8plex_K:	0.393	0.4328	0.5206	0.5325	1.4213	0.9435	0.5588	0.5684	VVPELIAQVK%iTRAQ_8plex_Nterm::::::::::iTRAQ_8plex_K:%sample_0%cmpd_9911
						LEELASLLGGTIAASR	3	8.41771	7.16e-15	635.687	0	iTRAQ_8plex_Nterm:::::::::::::::::	0.0047		0.0239	0.024	0.0289	0.0629	0.0243	0.0294	LEELASLLGGTIAASR%iTRAQ_8plex_Nterm:::::::::::::::::%sample_0%cmpd_4878
						VVPELIAQVK	3	8.54933	1.783e-15	568.677	0	iTRAQ_8plex_Nterm::::::::::iTRAQ_8plex_K:	0.2841	0.3709	0.3487	0.3982	1.1322	0.8032	0.6414	0.5145	VVPELIAQVK%iTRAQ_8plex_Nterm::::::::::iTRAQ_8plex_K:%sample_0%cmpd_10010
						LEELASLLGGTIAASR	3	9.42318	8.162e-19	635.696	0	iTRAQ_8plex_Nterm:::::::::::::::::	0.0095	0.0333	0.0239	0.0144	0.0289	0.0581		0.0441	LEELASLLGGTIAASR%iTRAQ_8plex_Nterm:::::::::::::::::%sample_0%cmpd_5398
						VVPELIAQVK	3	8.15499	5.029e-14	568.67	0	iTRAQ_8plex_Nterm::::::::::iTRAQ_8plex_K:	0.4498	0.4613	0.5302	0.5997	1.4598	1.2628	0.7191	0.8183	VVPELIAQVK%iTRAQ_8plex_Nterm::::::::::iTRAQ_8plex_K:%sample_0%cmpd_10802
						DIADIGEAK	3	7.59929	3.618e-12	513.961	0	iTRAQ_8plex_Nterm:::::::::iTRAQ_8plex_K:	2.5427	3.5717	3.9598	3.7467	10.9995	8.7237	4.4994	4.1551	DIADIGEAK%iTRAQ_8plex_Nterm:::::::::iTRAQ_8plex_K:%sample_0%cmpd_26112
						VVPELIAQVK	3	8.52138	2.27e-15	568.676	0	iTRAQ_8plex_Nterm::::::::::iTRAQ_8plex_K:	0.3504	0.3852	0.3391	0.4174	1.0021	0.8854	0.5248	0.3283	VVPELIAQVK%iTRAQ_8plex_Nterm::::::::::iTRAQ_8plex_K:%sample_0%cmpd_10018
						VICDLVNER	2	7.68368	1.214e-12	706.335	0	iTRAQ_8plex_Nterm:::MMTS::::DEAMID:::	16.8698	18.5852	21.9473	23.7737	37.0537	33.7035	19.1974	19.4175	VICDLVNER%iTRAQ_8plex_Nterm:::MMTS::::DEAMID:::%sample_0%cmpd_10686
						DVEAPIMK	3	7.32979	2.904e-11	504.277	0	iTRAQ_8plex_Nterm::::::::iTRAQ_8plex_K:	3.1534	4.0187	4.8196	4.8357	13.8131	11.0752	5.7044	5.3554	DVEAPIMK%iTRAQ_8plex_Nterm::::::::iTRAQ_8plex_K:%sample_0%cmpd_18920
						VICDLVNER	3	9.61032	8.353e-20	470.911	0	iTRAQ_8plex_Nterm:::MMTS:::::::	0.4924	0.5897	0.7308	0.4174	1.0359	1.1129	0.5442	0.5341	VICDLVNER%iTRAQ_8plex_Nterm:::MMTS:::::::%sample_0%cmpd_6250
						DVEAPIMK	3	8.4547	3.428e-15	509.6	0	iTRAQ_8plex_Nterm:::::::Oxidation_M:iTRAQ_8plex_K:	2.41	3.7761	2.8898	2.4562	2.7559	2.5498	3.202	2.8418	DVEAPIMK%iTRAQ_8plex_Nterm:::::::Oxidation_M:iTRAQ_8plex_K:%sample_0%cmpd_27321
						VICDLVNER	3	9.54448	1.58e-19	470.906	0	iTRAQ_8plex_Nterm:::MMTS:::::::	0.535	0.8608	0.9075	0.8012	2.0959	1.5386	0.5831	0.7791	VICDLVNER%iTRAQ_8plex_Nterm:::MMTS:::::::%sample_0%cmpd_7754
						ENFEKLEELASLLGGTIAASR	4	8.78173	7.357e-16	714.888	1	iTRAQ_8plex_Nterm:::::iTRAQ_8plex_K:::::::::::::::::	4.0435	3.1341	4.5567	4.1209	11.303	11.5396	3.6928	3.0966	ENFEKLEELASLLGGTIAASR%iTRAQ_8plex_Nterm:::::iTRAQ_8plex_K:::::::::::::::::%sample_0%cmpd_16448
						VVPELIAQVK	3	8.31969	1.27e-14	568.671	0	iTRAQ_8plex_Nterm::::::::::iTRAQ_8plex_K:	0.3456	0.3091	0.363	0.3742	0.9202	0.929	0.447	0.4606	VVPELIAQVK%iTRAQ_8plex_Nterm::::::::::iTRAQ_8plex_K:%sample_0%cmpd_10869
						VVPELIAQVK	3	8.22191	2.884e-14	568.671	0	iTRAQ_8plex_Nterm::::::::::iTRAQ_8plex_K:	0.3598	0.5469	0.5159	0.4653	1.3249	0.9048	0.5928	0.5341	VVPELIAQVK%iTRAQ_8plex_Nterm::::::::::iTRAQ_8plex_K:%sample_0%cmpd_10840
						KPEILFIGATFIGR	4	8.37875	1.851e-14	543.319	0	iTRAQ_8plex_Nterm:iTRAQ_8plex_K::::::::::::::	2.571	3.058	3.4248	3.622	5.719	5.5643	3.0758	2.9595	KPEILFIGATFIGR%iTRAQ_8plex_Nterm:iTRAQ_8plex_K::::::::::::::%sample_0%cmpd_12221
						DVEAPIMK	3	7.15491	1.026e-10	509.603	0	iTRAQ_8plex_Nterm:::::::Oxidation_M:iTRAQ_8plex_K:	2.7036	3.8569	3.0092	3.1566	2.9968	3.1886	3.4159	3.0085	DVEAPIMK%iTRAQ_8plex_Nterm:::::::Oxidation_M:iTRAQ_8plex_K:%sample_0%cmpd_28018
						VVPELIAQVK	3	7.38441	2.205e-11	568.676	0	iTRAQ_8plex_Nterm::::::::::iTRAQ_8plex_K:	0.4971	0.5992	0.5493	0.6476	1.4357	1.1177	0.7726	0.6419	VVPELIAQVK%iTRAQ_8plex_Nterm::::::::::iTRAQ_8plex_K:%sample_0%cmpd_10726
						DVEAPIMK	3	6.8504	9.279e-10	504.285	0	iTRAQ_8plex_Nterm::::::::iTRAQ_8plex_K:	8.0635	11.6898	13.5702	14.5307	32.1307	29.1222	17.463	16.4093	DVEAPIMK%iTRAQ_8plex_Nterm::::::::iTRAQ_8plex_K:%sample_0%cmpd_20483
						VVPELIAQVK	3	7.94202	2.864e-13	568.674	0	iTRAQ_8plex_Nterm::::::::::iTRAQ_8plex_K:	0.2178	0.3757	0.3869	0.307	1.0696	0.7499	0.3838	0.3528	VVPELIAQVK%iTRAQ_8plex_Nterm::::::::::iTRAQ_8plex_K:%sample_0%cmpd_10878
						VVPELIAQVK	3	8.03287	1.371e-13	568.676	0	iTRAQ_8plex_Nterm::::::::::iTRAQ_8plex_K:	0.3078	0.2948	0.4442	0.4557	1.4117	0.987	0.4908	0.5978	VVPELIAQVK%iTRAQ_8plex_Nterm::::::::::iTRAQ_8plex_K:%sample_0%cmpd_10000
						VVPELIAQVK	3	7.96875	2.308e-13	568.673	0	iTRAQ_8plex_Nterm::::::::::iTRAQ_8plex_K:	0.2131	0.3757	0.3582	0.379	1.0359	0.9435	0.4762	0.4165	VVPELIAQVK%iTRAQ_8plex_Nterm::::::::::iTRAQ_8plex_K:%sample_0%cmpd_10851
						VVPELIAQVK	3	7.5256	7.557e-12	568.675	0	iTRAQ_8plex_Nterm::::::::::iTRAQ_8plex_K:	0.2651	0.3329	0.492	0.355	0.8865	0.8661	0.4276	0.4557	VVPELIAQVK%iTRAQ_8plex_Nterm::::::::::iTRAQ_8plex_K:%sample_0%cmpd_10778
						DVEAPIMK	3	7.40683	1.585e-11	509.609	0	iTRAQ_8plex_Nterm:::::::Oxidation_M:iTRAQ_8plex_K:	1.785	2.5539	3.0522	3.1039	8.7495	7.2238	4.0718	3.8659	DVEAPIMK%iTRAQ_8plex_Nterm:::::::Oxidation_M:iTRAQ_8plex_K:%sample_0%cmpd_18856
						VVPELIAQVK	3	7.76732	1.154e-12	568.68	0	iTRAQ_8plex_Nterm::::::::::iTRAQ_8plex_K:	0.4829	0.5802	0.6066	0.8347	1.7778	1.4177	0.69	0.7693	VVPELIAQVK%iTRAQ_8plex_Nterm::::::::::iTRAQ_8plex_K:%sample_0%cmpd_9870
						VVPELIAQVK	3	7.46935	1.161e-11	568.678	0	iTRAQ_8plex_Nterm::::::::::iTRAQ_8plex_K:	0.393	0.5469	0.492	0.4078	1.7682	1.0161	0.7531	0.6223	VVPELIAQVK%iTRAQ_8plex_Nterm::::::::::iTRAQ_8plex_K:%sample_0%cmpd_9974
						VVPELIAQVK	3	7.72002	1.675e-12	568.673	0	iTRAQ_8plex_Nterm::::::::::iTRAQ_8plex_K:	0.7197	0.6753	0.6878	0.6812	1.932	1.1273	0.7726	0.7987	VVPELIAQVK%iTRAQ_8plex_Nterm::::::::::iTRAQ_8plex_K:%sample_0%cmpd_10740
						VVPELIAQVK	3	7.21814	7.589e-11	568.672	0	iTRAQ_8plex_Nterm::::::::::iTRAQ_8plex_K:	0.303	0.2235	0.2914	0.3694	0.8142	0.658	0.4373	0.4116	VVPELIAQVK%iTRAQ_8plex_Nterm::::::::::iTRAQ_8plex_K:%sample_0%cmpd_10057
						VVPELIAQVK	3	7.337	3.145e-11	568.675	0	iTRAQ_8plex_Nterm::::::::::iTRAQ_8plex_K:	0.2983	0.4233	0.5111	0.5997	1.1515	0.808	0.5734	0.4802	VVPELIAQVK%iTRAQ_8plex_Nterm::::::::::iTRAQ_8plex_K:%sample_0%cmpd_9948
						VVPELIAQVK	3	7.29888	4.178e-11	568.671	0	iTRAQ_8plex_Nterm::::::::::iTRAQ_8plex_K:	0.6392	0.6325	0.6878	0.5948	1.7634	1.5048	0.8843	0.9212	VVPELIAQVK%iTRAQ_8plex_Nterm::::::::::iTRAQ_8plex_K:%sample_0%cmpd_10709
						VVPELIAQVK	3	7.56656	5.519e-12	568.676	0	iTRAQ_8plex_Nterm::::::::::iTRAQ_8plex_K:	0.1894	0.2568	0.3582	0.3838	1.0455	0.8274	0.4373	0.3577	VVPELIAQVK%iTRAQ_8plex_Nterm::::::::::iTRAQ_8plex_K:%sample_0%cmpd_10861
						VVPELIAQVK	3	7.36887	2.478e-11	568.671	0	iTRAQ_8plex_Nterm::::::::::iTRAQ_8plex_K:	0.2225	0.176	0.3344	0.1775	0.8094	0.6871	0.3596	0.3724	VVPELIAQVK%iTRAQ_8plex_Nterm::::::::::iTRAQ_8plex_K:%sample_0%cmpd_10060
						VVPELIAQVK	3	6.53735	9.017e-09	568.54	0	iTRAQ_8plex_Nterm::::::::::iTRAQ_8plex_K:	1.7235	2.259	2.3692	2.0677	5.69	6.6384	2.5073	2.1167	VVPELIAQVK%iTRAQ_8plex_Nterm::::::::::iTRAQ_8plex_K:%sample_0%cmpd_9987
						KPEILFIGATFIGR	4	7.81897	1.843e-12	543.319	0	iTRAQ_8plex_Nterm:iTRAQ_8plex_K::::::::::::::	0.3362	0.9036	0.8789	0.9163	2.1729	0.6096	0.4276	0.4949	KPEILFIGATFIGR%iTRAQ_8plex_Nterm:iTRAQ_8plex_K::::::::::::::%sample_0%cmpd_13655
						VLVAGGR	2	5.54275	2.531e-07	488.297	0	iTRAQ_8plex_Nterm::::::::	0.1468	0.0761	0.1337	0.1679	0.3035	0.3242	0.1603	0.1225	VLVAGGR%iTRAQ_8plex_Nterm::::::::%sample_0%cmpd_11743
						VVPELIAQVK	3	7.33326	3.235e-11	568.677	0	iTRAQ_8plex_Nterm::::::::::iTRAQ_8plex_K:	0.232	0.2473	0.3773	0.2734	1.325	0.8371	0.4859	0.441	VVPELIAQVK%iTRAQ_8plex_Nterm::::::::::iTRAQ_8plex_K:%sample_0%cmpd_10034
						KPEILFIGATFIGR	4	7.84115	1.545e-12	543.318	0	iTRAQ_8plex_Nterm:iTRAQ_8plex_K::::::::::::::	4.6923	5.6594	5.7221	5.0994	13.765	11.7816	5.5538	6.0707	KPEILFIGATFIGR%iTRAQ_8plex_Nterm:iTRAQ_8plex_K::::::::::::::%sample_0%cmpd_11530
						VVPELIAQVK	3	6.50786	1.098e-08	568.676	0	iTRAQ_8plex_Nterm::::::::::iTRAQ_8plex_K:	0.1136	0.2045	0.2388	0.1583	0.4336	0.3435	0.2478	0.2499	VVPELIAQVK%iTRAQ_8plex_Nterm::::::::::iTRAQ_8plex_K:%sample_0%cmpd_10069
						VVPELIAQVK	3	6.84491	1.102e-09	568.674	0	iTRAQ_8plex_Nterm::::::::::iTRAQ_8plex_K:	0.1752	0.2425	0.3439	0.3022	0.9588	0.7112	0.3498	0.4459	VVPELIAQVK%iTRAQ_8plex_Nterm::::::::::iTRAQ_8plex_K:%sample_0%cmpd_10052
						VVPELIAQVK	3	7.08687	1.975e-10	568.673	0	iTRAQ_8plex_Nterm::::::::::iTRAQ_8plex_K:	0.2699	0.1902	0.2149	0.3166	0.7805	0.5806	0.3887	0.3332	VVPELIAQVK%iTRAQ_8plex_Nterm::::::::::iTRAQ_8plex_K:%sample_0%cmpd_10905
						VVPELIAQVK	3	6.54663	8.475e-09	568.678	0	iTRAQ_8plex_Nterm::::::::::iTRAQ_8plex_K:	0.1136	0.233	0.2197	0.1727	0.4673	0.358	0.3256	0.2842	VVPELIAQVK%iTRAQ_8plex_Nterm::::::::::iTRAQ_8plex_K:%sample_0%cmpd_9961
						VVPELIAQVK	3	6.25484	5.73e-08	568.676	0	iTRAQ_8plex_Nterm::::::::::iTRAQ_8plex_K:	0.142	0.3139	0.2579	0.2255	0.6938	0.4742	0.3401	0.3773	VVPELIAQVK%iTRAQ_8plex_Nterm::::::::::iTRAQ_8plex_K:%sample_0%cmpd_10887
						AAIEK	2	5.57881	2.749e-06	570.37	0	iTRAQ_8plex_Nterm:::::iTRAQ_8plex_K:	0.4782	0.5897	0.3152	0.4749	0.4529	0.4016	0.2381	0.3675	AAIEK%iTRAQ_8plex_Nterm:::::iTRAQ_8plex_K:%sample_0%cmpd_29013
						VLVAGGR	2	6.0721	1.01e-08	488.298	0	iTRAQ_8plex_Nterm::::::::	0.161	0.1427	0.1481	0.1055	0.2554	0.2081	0.102	0.0931	VLVAGGR%iTRAQ_8plex_Nterm::::::::%sample_0%cmpd_11710
						VVPELIAQVK	3	6.71072	2.789e-09	568.672	0	iTRAQ_8plex_Nterm::::::::::iTRAQ_8plex_K:	0.1705	0.214	0.2197	0.2686	0.7082	0.6145	0.2235	0.2597	VVPELIAQVK%iTRAQ_8plex_Nterm::::::::::iTRAQ_8plex_K:%sample_0%cmpd_10914
						VVPELIAQVK	3	6.66044	3.931e-09	568.676	0	iTRAQ_8plex_Nterm::::::::::iTRAQ_8plex_K:	0.2131	0.4423	0.3487	0.4701	1.2864	0.837	0.4616	0.539	VVPELIAQVK%iTRAQ_8plex_Nterm::::::::::iTRAQ_8plex_K:%sample_0%cmpd_10026
						VVPELIAQVK	3	7.01558	3.298e-10	568.674	0	iTRAQ_8plex_Nterm::::::::::iTRAQ_8plex_K:	0.2699	0.3757	0.3344	0.3886	0.9588	0.6822	0.3741	0.4361	VVPELIAQVK%iTRAQ_8plex_Nterm::::::::::iTRAQ_8plex_K:%sample_0%cmpd_10040
						VVPELIAQVK	3	6.64589	4.34e-09	568.677	0	iTRAQ_8plex_Nterm::::::::::iTRAQ_8plex_K:	0.2509	0.1189	0.2197	0.2926	0.6841	0.6048	0.3839	0.2842	VVPELIAQVK%iTRAQ_8plex_Nterm::::::::::iTRAQ_8plex_K:%sample_0%cmpd_10063
						DIADIGEAK	3	6.51743	8.69e-09	513.946	0	iTRAQ_8plex_Nterm:::::::::iTRAQ_8plex_K:	0.1136	0.1569	0.129	0.2303	0.3228	0.4258	0.2527	0.2842	DIADIGEAK%iTRAQ_8plex_Nterm:::::::::iTRAQ_8plex_K:%sample_0%cmpd_25462
						KPEILFIGATFIGR	4	6.45453	3.8e-08	543.309	0	iTRAQ_8plex_Nterm:iTRAQ_8plex_K::::::::::::::	0.6487	1.3697	1.2037	1.2521	3.1654	0.7064	0.5248	0.4949	KPEILFIGATFIGR%iTRAQ_8plex_Nterm:iTRAQ_8plex_K::::::::::::::%sample_0%cmpd_12926
						VVPELIAQVK	3	6.19947	8.158e-08	568.676	0	iTRAQ_8plex_Nterm::::::::::iTRAQ_8plex_K:	0.1657	0.2188	0.1958	0.2639	0.5589	0.5613	0.3741	0.294	VVPELIAQVK%iTRAQ_8plex_Nterm::::::::::iTRAQ_8plex_K:%sample_0%cmpd_10925
						VVPELIAQVK	3	6.05452	2.028e-07	568.676	0	iTRAQ_8plex_Nterm::::::::::iTRAQ_8plex_K:	0.1136	0.0951	0.2054	0.1103	0.53	0.358	0.2672	0.1862	VVPELIAQVK%iTRAQ_8plex_Nterm::::::::::iTRAQ_8plex_K:%sample_0%cmpd_10943
						AAIEK	2	5.69164	1.208e-06	570.376	0	iTRAQ_8plex_Nterm:::::iTRAQ_8plex_K:	0.4688	0.585	0.5445	0.379	0.424	0.3484	0.2867	0.2205	AAIEK%iTRAQ_8plex_Nterm:::::iTRAQ_8plex_K:%sample_0%cmpd_29567
						VVPELIAQVK	3	6.46893	1.421e-08	568.673	0	iTRAQ_8plex_Nterm::::::::::iTRAQ_8plex_K:	0.2225	0.214	0.3248	0.2639	0.7131	0.5516	0.2915	0.3038	VVPELIAQVK%iTRAQ_8plex_Nterm::::::::::iTRAQ_8plex_K:%sample_0%cmpd_10920
						VVPELIAQVK	3	6.29992	4.288e-08	568.675	0	iTRAQ_8plex_Nterm::::::::::iTRAQ_8plex_K:	0.1847	0.2853	0.3009	0.3166	0.7516	0.6387	0.3742	0.3283	VVPELIAQVK%iTRAQ_8plex_Nterm::::::::::iTRAQ_8plex_K:%sample_0%cmpd_10047
						VVPELIAQVK	3	5.95253	3.802e-07	568.677	0	iTRAQ_8plex_Nterm::::::::::iTRAQ_8plex_K:	0.0947	0.1807	0.2723	0.1535	0.5107	0.4693	0.2089	0.3087	VVPELIAQVK%iTRAQ_8plex_Nterm::::::::::iTRAQ_8plex_K:%sample_0%cmpd_10067
						VVPELIAQVK	3	5.87749	5.998e-07	568.673	0	iTRAQ_8plex_Nterm::::::::::iTRAQ_8plex_K:	0.1136	0.1617	0.0812	0.1919	0.4818	0.2806	0.1798	0.1666	VVPELIAQVK%iTRAQ_8plex_Nterm::::::::::iTRAQ_8plex_K:%sample_0%cmpd_10940
						DIADIGEAK	3	6.49692	9.961e-09	513.939	0	iTRAQ_8plex_Nterm:::::::::iTRAQ_8plex_K:	0.2367	0.195	0.1528	0.2207	0.4577	0.4403	0.3255	0.3087	DIADIGEAK%iTRAQ_8plex_Nterm:::::::::iTRAQ_8plex_K:%sample_0%cmpd_25442
						VADLAIVGDVNK	4	5.9245	6.124e-07	456.259	0	iTRAQ_8plex_Nterm::::::::::::iTRAQ_8plex_K:	0.6487	0.7514	0.7547	0.7915	1.8405	1.6016	0.9135	0.828	VADLAIVGDVNK%iTRAQ_8plex_Nterm::::::::::::iTRAQ_8plex_K:%sample_0%cmpd_14280
						VLVAGGR	2	5.79326	5.868e-08	488.29	0	iTRAQ_8plex_Nterm::::::::	0.1278	0.0618	0.1481	0.1103	0.212	0.179	0.2575	0.0784	VLVAGGR%iTRAQ_8plex_Nterm::::::::%sample_0%cmpd_11720
						VVPELIAQVK	3	6.09589	1.567e-07	568.677	0	iTRAQ_8plex_Nterm::::::::::iTRAQ_8plex_K:	0.303	0.4613	0.5159	0.5229	1.0358	0.958	0.4567	0.4949	VVPELIAQVK%iTRAQ_8plex_Nterm::::::::::iTRAQ_8plex_K:%sample_0%cmpd_9937
						DIADIGEAK	3	6.80151	1.258e-09	513.937	0	iTRAQ_8plex_Nterm:::::::::iTRAQ_8plex_K:	0.2083	0.1902	0.2436	0.2063	0.4384	0.4597	0.2284	0.3087	DIADIGEAK%iTRAQ_8plex_Nterm:::::::::iTRAQ_8plex_K:%sample_0%cmpd_25453
						KPEILFIGATFIGR	4	7.10999	4.01e-10	543.324	0	iTRAQ_8plex_Nterm:iTRAQ_8plex_K::::::::::::::	0.4261	0.642	0.6687	0.6572	1.4792	1.2919	0.8406	0.9261	KPEILFIGATFIGR%iTRAQ_8plex_Nterm:iTRAQ_8plex_K::::::::::::::%sample_0%cmpd_15059
						VVPELIAQVK	3	5.80445	9.299e-07	568.676	0	iTRAQ_8plex_Nterm::::::::::iTRAQ_8plex_K:	0.1042	0.1236	0.1051	0.072	0.3565	0.329	0.1069	0.2058	VVPELIAQVK%iTRAQ_8plex_Nterm::::::::::iTRAQ_8plex_K:%sample_0%cmpd_10946
						VVPELIAQVK	3	6.31809	3.813e-08	568.676	0	iTRAQ_8plex_Nterm::::::::::iTRAQ_8plex_K:	0.4593	0.5992	0.7356	0.734	2.0284	1.3354	0.8357	0.8035	VVPELIAQVK%iTRAQ_8plex_Nterm::::::::::iTRAQ_8plex_K:%sample_0%cmpd_9886
						VVPELIAQVK	3	5.22159	2.555e-05	568.672	0	iTRAQ_8plex_Nterm::::::::::iTRAQ_8plex_K:	0.0805	0.0761	0.1146	0.0768	0.3228	0.2274	0.1166	0.0686	VVPELIAQVK%iTRAQ_8plex_Nterm::::::::::iTRAQ_8plex_K:%sample_0%cmpd_10952
						DIADIGEAK	3	5.76612	9.856e-07	513.942	0	iTRAQ_8plex_Nterm:::::::::iTRAQ_8plex_K:	0.1042	0.1855	0.1719	0.1679	0.3854	0.4016	0.2721	0.2303	DIADIGEAK%iTRAQ_8plex_Nterm:::::::::iTRAQ_8plex_K:%sample_0%cmpd_24574
						VVPELIAQVK	3	6.09128	1.613e-07	568.676	0	iTRAQ_8plex_Nterm::::::::::iTRAQ_8plex_K:	0.1278	0.1712	0.1815	0.2063	0.7131	0.3484	0.277	0.2303	VVPELIAQVK%iTRAQ_8plex_Nterm::::::::::iTRAQ_8plex_K:%sample_0%cmpd_10936
						VVPELIAQVK	3	5.4956	5.607e-06	568.67	0	iTRAQ_8plex_Nterm::::::::::iTRAQ_8plex_K:	0.1326	0.0999	0.2484	0.1583	0.7227	0.3919	0.3255	0.2597	VVPELIAQVK%iTRAQ_8plex_Nterm::::::::::iTRAQ_8plex_K:%sample_0%cmpd_10930
						DIADIGEAK	3	5.85562	5.774e-07	513.937	0	iTRAQ_8plex_Nterm:::::::::iTRAQ_8plex_K:	0.0663	0.0856	0.1481	0.1727	0.2939	0.2758	0.136	0.1421	DIADIGEAK%iTRAQ_8plex_Nterm:::::::::iTRAQ_8plex_K:%sample_0%cmpd_25484
						LGVELTAVLLGHNTEK	4	6.09236	3.115e-07	576.316	0	iTRAQ_8plex_Nterm::::::::::::::::iTRAQ_8plex_K:	5.0236	8.7601	9.1613	12.6887	31.109	24.0804	16.1752	14.6256	LGVELTAVLLGHNTEK%iTRAQ_8plex_Nterm::::::::::::::::iTRAQ_8plex_K:%sample_0%cmpd_12930
						VVPELIAQVK	3	5.37339	1.113e-05	568.672	0	iTRAQ_8plex_Nterm::::::::::iTRAQ_8plex_K:	0.2651	0.2711	0.3869	0.4461	1.0455	0.7209	0.4227	0.4802	VVPELIAQVK%iTRAQ_8plex_Nterm::::::::::iTRAQ_8plex_K:%sample_0%cmpd_10793
						VLVAGGR	2	5.40714	5.123e-07	488.303	0	iTRAQ_8plex_Nterm::::::::	0.0616	0.1379	0.1911	0.0863	0.1927	0.2226	0.3644	0.1127	VLVAGGR%iTRAQ_8plex_Nterm::::::::%sample_0%cmpd_12381
						DVEAPIMK	3	5.19436	2.588e-05	504.268	0	iTRAQ_8plex_Nterm::::::::iTRAQ_8plex_K:	0.1468	0.1902	0.1958	0.1295	0.3517	0.2951	0.1846	0.2009	DVEAPIMK%iTRAQ_8plex_Nterm::::::::iTRAQ_8plex_K:%sample_0%cmpd_18398
						DIADIGEAK	3	5.58418	2.853e-06	513.941	0	iTRAQ_8plex_Nterm:::::::::iTRAQ_8plex_K:	0.0994	0.0999	0.1958	0.1679	0.2072	0.2129	0.1895	0.2352	DIADIGEAK%iTRAQ_8plex_Nterm:::::::::iTRAQ_8plex_K:%sample_0%cmpd_24602
						LGVELTAVLLGHNTEK	4	5.74725	2.404e-06	576.567	0	iTRAQ_8plex_Nterm:::::::::::::DEAMID:::iTRAQ_8plex_K:	0.5776	0.799	1.1846	1.2809	3.3437	2.7192	1.3216	1.1514	LGVELTAVLLGHNTEK%iTRAQ_8plex_Nterm:::::::::::::DEAMID:::iTRAQ_8plex_K:%sample_0%cmpd_13685
						VLVAGGR	2	5.60716	1.645e-07	488.301	0	iTRAQ_8plex_Nterm::::::::	0.09	0.1665	0.1528	0.048	0.1012	0.179	0.102	0.0784	VLVAGGR%iTRAQ_8plex_Nterm::::::::%sample_0%cmpd_11690
						DIADIGEAK	3	5.26664	1.688e-05	513.935	0	iTRAQ_8plex_Nterm:::::::::iTRAQ_8plex_K:	0.1705	0.1474	0.1242	0.2159	0.3951	0.3242	0.2624	0.2107	DIADIGEAK%iTRAQ_8plex_Nterm:::::::::iTRAQ_8plex_K:%sample_0%cmpd_24586
						VVPELIAQVK	3	5.26305	2.04e-05	568.679	0	iTRAQ_8plex_Nterm::::::::::iTRAQ_8plex_K:	0.0521	0.0476	0.043	0.1151	0.2505	0.2129	0.068	0.0882	VVPELIAQVK%iTRAQ_8plex_Nterm::::::::::iTRAQ_8plex_K:%sample_0%cmpd_10178
						DIADIGEAK	3	5.24913	1.857e-05	513.942	0	iTRAQ_8plex_Nterm:::::::::iTRAQ_8plex_K:	0.1042	0.0761	0.1528	0.1151	0.3469	0.1935	0.1846	0.1666	DIADIGEAK%iTRAQ_8plex_Nterm:::::::::iTRAQ_8plex_K:%sample_0%cmpd_25475
						VVPELIAQVK	3	5.10942	4.653e-05	568.675	0	iTRAQ_8plex_Nterm::::::::::iTRAQ_8plex_K:	0.0426	0.0713	0.1051	0.0816	0.1686	0.1355	0.0972	0.0882	VVPELIAQVK%iTRAQ_8plex_Nterm::::::::::iTRAQ_8plex_K:%sample_0%cmpd_11051
14	Q9Z687	ATP synthase subunit beta	29	41	11	LIAEVEQHVGDDIVR	3	14.4276	5.016e-45	666.356	0	iTRAQ_8plex_Nterm::::::::::::::::	4.3655	4.5751	6.9212	6.8889	14.1023	10.156	7.1379	7.6633	LIAEVEQHVGDDIVR%iTRAQ_8plex_Nterm::::::::::::::::%sample_0%cmpd_16410
						LIAEVEQHVGDDIVR	3	14.5478	8.722e-46	666.343	0	iTRAQ_8plex_Nterm::::::::::::::::	6.0415	6.4583	9.3714	9.652	18.6742	14.3507	9.6303	10.7891	LIAEVEQHVGDDIVR%iTRAQ_8plex_Nterm::::::::::::::::%sample_0%cmpd_15747
						LIAEVEQHVGDDIVR	3	13.5698	8.743e-40	666.352	0	iTRAQ_8plex_Nterm::::::::::::::::	14.4978	16.2361	22.2391	21.0502	37.377	31.309	24.3236	26.1105	LIAEVEQHVGDDIVR%iTRAQ_8plex_Nterm::::::::::::::::%sample_0%cmpd_16418
						VALTGLTMAEYFR	2	11.9623	4.759e-31	888.497	0	iTRAQ_8plex_Nterm::::::::::::::	36.4196	43.3384	49.5544	48.5797	57.3171	51.736	52.2128	53.5482	VALTGLTMAEYFR%iTRAQ_8plex_Nterm::::::::::::::%sample_0%cmpd_2457
						FTQAGSEVSALLGR	3	15.5418	3.309e-52	580.644	0	iTRAQ_8plex_Nterm:::::::::::::::	1.4867	2.0688	3.6827	2.6961	5.266	3.237	4.9852	3.4004	FTQAGSEVSALLGR%iTRAQ_8plex_Nterm:::::::::::::::%sample_0%cmpd_9169
						VALTGLTMAEYFR	2	12.1901	3.053e-32	888.469	0	iTRAQ_8plex_Nterm::::::::::::::	36.3008	43.1951	49.5108	48.5983	57.3164	51.6385	52.217	53.1457	VALTGLTMAEYFR%iTRAQ_8plex_Nterm::::::::::::::%sample_0%cmpd_2084
						IGLFGGAGVGK	3	11.573	5.195e-29	528.642	0	iTRAQ_8plex_Nterm:::::::::::iTRAQ_8plex_K:	5.7434	7.0196	10.6851	11.3071	26.0119	15.4249	16.1462	16.5605	IGLFGGAGVGK%iTRAQ_8plex_Nterm:::::::::::iTRAQ_8plex_K:%sample_0%cmpd_8397
						VALTGLTMAEYFR	3	16.7151	1.314e-60	592.655	0	iTRAQ_8plex_Nterm::::::::::::::	1.4915	1.5171	2.7369	2.3555	4.6976	2.5741	2.4975	2.935	VALTGLTMAEYFR%iTRAQ_8plex_Nterm::::::::::::::%sample_0%cmpd_2455
						IGLFGGAGVGK	3	12.4771	9.161e-34	528.651	0	iTRAQ_8plex_Nterm:::::::::::iTRAQ_8plex_K:	6.3353	8.2894	12.0034	13.5859	29.3604	17.1377	18.1481	18.9417	IGLFGGAGVGK%iTRAQ_8plex_Nterm:::::::::::iTRAQ_8plex_K:%sample_0%cmpd_9041
						FTQAGSEVSALLGR	3	14.6796	1.594e-46	580.64	0	iTRAQ_8plex_Nterm:::::::::::::::	1.43	2.1591	3.4152	2.1684	5.7334	2.9563	3.8872	3.7189	FTQAGSEVSALLGR%iTRAQ_8plex_Nterm:::::::::::::::%sample_0%cmpd_8514
						VALTGLTMAEYFR	3	15.7086	1.703e-53	592.645	0	iTRAQ_8plex_Nterm::::::::::::::	0.625	0.604	1.089	1.2041	1.7441	0.9822	0.9524	1.0485	VALTGLTMAEYFR%iTRAQ_8plex_Nterm::::::::::::::%sample_0%cmpd_2083
						VALTGLTMAEYFR	3	15.8027	3.843e-54	592.64	0	iTRAQ_8plex_Nterm::::::::::::::	0.4025	0.5422	0.941	0.9163	1.3346	0.8225	0.8017	0.9113	VALTGLTMAEYFR%iTRAQ_8plex_Nterm::::::::::::::%sample_0%cmpd_2087
						LIAEVEQHVGDDIVR	3	12.3297	9.059e-33	666.336	0	iTRAQ_8plex_Nterm::::::::::::::::	11.7989	12.6834	17.3622	16.5887	31.3015	25.1545	19.2557	20.4463	LIAEVEQHVGDDIVR%iTRAQ_8plex_Nterm::::::::::::::::%sample_0%cmpd_15752
						VALTGLTMAEYFR	3	15.3597	3.935e-51	592.662	0	iTRAQ_8plex_Nterm::::::::::::::	0.2936	0.7134	1.1082	0.8347	1.5948	0.9725	1.0204	1.122	VALTGLTMAEYFR%iTRAQ_8plex_Nterm::::::::::::::%sample_0%cmpd_2460
						TVLIQELINNIAK	3	12.1446	1.011e-31	693.417	0	iTRAQ_8plex_Nterm::::::::::DEAMID:::iTRAQ_8plex_K:	2.2964	2.7536	3.9789	4.4423	10.0407	5.7288	5.6559	5.3555	TVLIQELINNIAK%iTRAQ_8plex_Nterm::::::::::DEAMID:::iTRAQ_8plex_K:%sample_0%cmpd_7941
						IGLFGGAGVGK	3	9.55058	1.187e-19	528.651	0	iTRAQ_8plex_Nterm:::::::::::iTRAQ_8plex_K:	2.4527	2.4112	2.6892	3.5405	7.8967	4.6401	4.1253	4.9193	IGLFGGAGVGK%iTRAQ_8plex_Nterm:::::::::::iTRAQ_8plex_K:%sample_0%cmpd_7643
						TVLIQELINNIAK	3	12.2069	5.083e-32	693.085	0	iTRAQ_8plex_Nterm:::::::::::::iTRAQ_8plex_K:	4.8059	5.7593	8.8605	8.2562	20.375	11.5929	12.0502	11.8329	TVLIQELINNIAK%iTRAQ_8plex_Nterm:::::::::::::iTRAQ_8plex_K:%sample_0%cmpd_7113
						GQDVLLFIDNIFR	3	11.5596	8.844e-29	618.666	0	iTRAQ_8plex_Nterm::::::::::::::	0.2462	0.3091	0.3582	0.4509	0.7034	0.4645	0.3255	0.3577	GQDVLLFIDNIFR%iTRAQ_8plex_Nterm::::::::::::::%sample_0%cmpd_2635
						GQDVLLFIDNIFR	3	12.3928	3.832e-33	618.679	0	iTRAQ_8plex_Nterm::::::::::::::	0.2509	0.2901	0.4825	0.4318	0.7324	0.3774	0.4373	0.5145	GQDVLLFIDNIFR%iTRAQ_8plex_Nterm::::::::::::::%sample_0%cmpd_2780
						TVLIQELINNIAK	3	11.1953	7.098e-27	693.412	0	iTRAQ_8plex_Nterm::::::::::DEAMID:::iTRAQ_8plex_K:	3.3618	3.9235	5.6745	6.1262	14.2467	8.1867	7.3759	7.5358	TVLIQELINNIAK%iTRAQ_8plex_Nterm::::::::::DEAMID:::iTRAQ_8plex_K:%sample_0%cmpd_7123
						IVQVIGPVVDIK	3	10.2213	2.603e-22	630.054	0	iTRAQ_8plex_Nterm::::::::::::iTRAQ_8plex_K:	7.4479	7.3524	10.088	10.3621	21.8588	16.6296	11.7781	11.8819	IVQVIGPVVDIK%iTRAQ_8plex_Nterm::::::::::::iTRAQ_8plex_K:%sample_0%cmpd_6963
						IVQVIGPVVDIK	3	10.1611	4.835e-22	630.063	0	iTRAQ_8plex_Nterm::::::::::::iTRAQ_8plex_K:	17.926	17.8817	24.6417	24.4754	40.3397	34.8312	26.7773	28.7222	IVQVIGPVVDIK%iTRAQ_8plex_Nterm::::::::::::iTRAQ_8plex_K:%sample_0%cmpd_7770
						TVLIQELINNIAK	3	10.9711	9.372e-26	693.085	0	iTRAQ_8plex_Nterm:::::::::::::iTRAQ_8plex_K:	14.0672	18.1621	24.4554	23.6406	42.0452	30.0655	32.0393	32.6809	TVLIQELINNIAK%iTRAQ_8plex_Nterm:::::::::::::iTRAQ_8plex_K:%sample_0%cmpd_7935
						FLSQAFSVAEQFTGMK	3	10.4278	3.691e-23	800.423	0	iTRAQ_8plex_Nterm::::::::::::::::iTRAQ_8plex_K:	12.178	14.1485	20.7014	18.7957	35.8933	27.5884	26.447	27.8196	FLSQAFSVAEQFTGMK%iTRAQ_8plex_Nterm::::::::::::::::iTRAQ_8plex_K:%sample_0%cmpd_5323
						TVLIQELINNIAK	3	10.7494	1.062e-24	693.083	0	iTRAQ_8plex_Nterm:::::::::::::iTRAQ_8plex_K:	16.2972	20.012	27.8466	26.3605	45.2781	33.365	34.3665	35.2972	TVLIQELINNIAK%iTRAQ_8plex_Nterm:::::::::::::iTRAQ_8plex_K:%sample_0%cmpd_7119
						TVLIQELINNIAK	3	10.1959	3.68e-22	693.087	0	iTRAQ_8plex_Nterm:::::::::::::iTRAQ_8plex_K:	2.7226	3.6382	5.302	5.0036	12.3822	7.219	7.0164	6.7568	TVLIQELINNIAK%iTRAQ_8plex_Nterm:::::::::::::iTRAQ_8plex_K:%sample_0%cmpd_7929
						IVQVIGPVVDIK	3	9.98321	2.952e-21	630.058	0	iTRAQ_8plex_Nterm::::::::::::iTRAQ_8plex_K:	7.0171	7.3668	10.4415	10.3382	21.6132	17.0748	11.851	12.1171	IVQVIGPVVDIK%iTRAQ_8plex_Nterm::::::::::::iTRAQ_8plex_K:%sample_0%cmpd_7782
						TVLIQELINNIAK	3	10.0619	1.343e-21	693.408	0	iTRAQ_8plex_Nterm::::::::::DEAMID:::iTRAQ_8plex_K:	3.2907	3.4099	5.5504	5.8528	13.6397	7.5819	7.3176	7.3301	TVLIQELINNIAK%iTRAQ_8plex_Nterm::::::::::DEAMID:::iTRAQ_8plex_K:%sample_0%cmpd_7128
						IVQVIGPVVDIK	3	10.0724	1.196e-21	630.055	0	iTRAQ_8plex_Nterm::::::::::::iTRAQ_8plex_K:	10.8712	11.4709	14.5922	14.1423	25.9925	19.9729	15.0675	15.2283	IVQVIGPVVDIK%iTRAQ_8plex_Nterm::::::::::::iTRAQ_8plex_K:%sample_0%cmpd_6950
						TIAMEGTDGLK	3	7.78254	9.241e-13	581.985	0	iTRAQ_8plex_Nterm:::::::::::iTRAQ_8plex_K:	33.962	32.5434	35.8804	37.6914	46.1547	41.9966	36.3442	39.2368	TIAMEGTDGLK%iTRAQ_8plex_Nterm:::::::::::iTRAQ_8plex_K:%sample_0%cmpd_17549
						TVLIQELINNIAK	3	9.76173	2.711e-20	693.415	0	iTRAQ_8plex_Nterm::::::::::DEAMID:::iTRAQ_8plex_K:	1.785	2.5872	3.6206	3.7611	8.9808	4.9788	4.8444	4.8067	TVLIQELINNIAK%iTRAQ_8plex_Nterm::::::::::DEAMID:::iTRAQ_8plex_K:%sample_0%cmpd_7945
						VIDLLAPYQK	3	8.4483	5.069e-15	590.011	0	iTRAQ_8plex_Nterm::::::::::iTRAQ_8plex_K:	9.5218	9.5686	14.9409	15.1113	29.6445	17.9505	17.4386	18.0457	VIDLLAPYQK%iTRAQ_8plex_Nterm::::::::::iTRAQ_8plex_K:%sample_0%cmpd_5697
						VIDLLAPYQK	3	9.22006	5.092e-18	590.024	0	iTRAQ_8plex_Nterm::::::::::iTRAQ_8plex_K:	8.8069	9.3785	13.0161	13.8978	26.9226	16.9878	16.399	16.6152	VIDLLAPYQK%iTRAQ_8plex_Nterm::::::::::iTRAQ_8plex_K:%sample_0%cmpd_6251
						FLSQAFSVAEQFTGMK	3	9.10003	1.802e-17	800.417	0	iTRAQ_8plex_Nterm::::::::::::::::iTRAQ_8plex_K:	18.9532	21.4769	29.9147	27.0656	44.4489	37.7338	36.0233	37.5199	FLSQAFSVAEQFTGMK%iTRAQ_8plex_Nterm::::::::::::::::iTRAQ_8plex_K:%sample_0%cmpd_4784
						VIDLLAPYQK	3	9.01353	3.422e-17	590.017	0	iTRAQ_8plex_Nterm::::::::::iTRAQ_8plex_K:	2.9356	2.901	4.4183	4.3128	9.4577	5.4336	5.0242	4.591	VIDLLAPYQK%iTRAQ_8plex_Nterm::::::::::iTRAQ_8plex_K:%sample_0%cmpd_6943
						VIDLLAPYQK	3	8.60745	1.281e-15	590.019	0	iTRAQ_8plex_Nterm::::::::::iTRAQ_8plex_K:	4.0294	3.7856	5.7319	6.0446	13.0424	7.3303	6.8172	6.9136	VIDLLAPYQK%iTRAQ_8plex_Nterm::::::::::iTRAQ_8plex_K:%sample_0%cmpd_7765
						IVQVIGPVVDIK	2	7.29744	3.212e-11	944.592	0	iTRAQ_8plex_Nterm::::::::::::iTRAQ_8plex_K:	29.8954	30.0131	37.3944	37.3746	54.0082	48.0006	42.7771	44.2833	IVQVIGPVVDIK%iTRAQ_8plex_Nterm::::::::::::iTRAQ_8plex_K:%sample_0%cmpd_7774
						VIDLLAPYQK	3	9.23165	4.57e-18	590.026	0	iTRAQ_8plex_Nterm::::::::::iTRAQ_8plex_K:	2.5663	2.7441	3.143	3.622	7.5643	4.1127	4.276	4.2041	VIDLLAPYQK%iTRAQ_8plex_Nterm::::::::::iTRAQ_8plex_K:%sample_0%cmpd_6263
						TIAMEGTDGLK	3	7.04498	2.411e-10	581.97	0	iTRAQ_8plex_Nterm:::::::::::iTRAQ_8plex_K:	39.2689	38.0735	41.5397	43.1353	50.3019	46.6985	42.3782	44.7287	TIAMEGTDGLK%iTRAQ_8plex_Nterm:::::::::::iTRAQ_8plex_K:%sample_0%cmpd_16875
						DKGQDVLLFIDNIFR	4	7.32536	5.837e-11	601.087	1	iTRAQ_8plex_Nterm::iTRAQ_8plex_K::::::::::::::	3.3996	4.3421	6.0949	5.9679	11.809	7.4223	7.2205	7.9082	DKGQDVLLFIDNIFR%iTRAQ_8plex_Nterm::iTRAQ_8plex_K::::::::::::::%sample_0%cmpd_12277
						DKGQDVLLFIDNIFR	4	6.70219	4.989e-09	601.086	1	iTRAQ_8plex_Nterm::iTRAQ_8plex_K::::::::::::::	1.2216	1.617	1.7052	1.7414	3.8496	2.0031	2.3275	2.0481	DKGQDVLLFIDNIFR%iTRAQ_8plex_Nterm::iTRAQ_8plex_K::::::::::::::%sample_0%cmpd_11591
15	Q97I65	Elongation factor Ts	38	52	14	ELSAAISIADFVR	2	11.2943	1.232e-27	848.479	0	iTRAQ_8plex_Nterm::::::::::::::	41.1635	47.3565	47.1996	48.9055	50.0954	51.6003	49.4727	50.9609	ELSAAISIADFVR%iTRAQ_8plex_Nterm::::::::::::::%sample_0%cmpd_5275
						ELSAAISIADFVR	2	11.0125	2.878e-26	848.474	0	iTRAQ_8plex_Nterm::::::::::::::	38.5166	44.17	45.6046	46.6075	48.2788	48.9389	46.5376	48.9225	ELSAAISIADFVR%iTRAQ_8plex_Nterm::::::::::::::%sample_0%cmpd_4732
						ELSAAISIADFVR	3	12.5721	3.651e-34	565.985	0	iTRAQ_8plex_Nterm::::::::::::::	1.7661	2.611	3.1286	2.4466	2.9776	2.666	2.2109	2.5625	ELSAAISIADFVR%iTRAQ_8plex_Nterm::::::::::::::%sample_0%cmpd_5281
						ELSAAISIADFVR	3	10.6358	2.468e-24	565.972	0	iTRAQ_8plex_Nterm::::::::::::::	2.5521	3.4527	4.1602	3.8762	3.9315	3.6965	3.343	3.6552	ELSAAISIADFVR%iTRAQ_8plex_Nterm::::::::::::::%sample_0%cmpd_4740
						ELSAAISIADFVR	3	11.8553	2.455e-30	565.976	0	iTRAQ_8plex_Nterm::::::::::::::	0.322	0.4518	0.5254	0.5517	0.6215	0.4935	0.5248	0.5635	ELSAAISIADFVR%iTRAQ_8plex_Nterm::::::::::::::%sample_0%cmpd_4730
						ELSAAISIADFVR	3	11.2973	1.645e-27	565.983	0	iTRAQ_8plex_Nterm::::::::::::::	0.2746	0.3472	0.4681	0.3454	0.3854	0.3919	0.3207	0.3528	ELSAAISIADFVR%iTRAQ_8plex_Nterm::::::::::::::%sample_0%cmpd_5270
						ELSAAISIADFVR	3	10.3061	8.035e-23	565.988	0	iTRAQ_8plex_Nterm::::::::::::::	0.3314	0.4518	0.578	0.5517	0.4962	0.5661	0.4325	0.5978	ELSAAISIADFVR%iTRAQ_8plex_Nterm::::::::::::::%sample_0%cmpd_5289
						EVCLLDQVWVR	3	14.212	1.131e-43	570.638	0	iTRAQ_8plex_Nterm:::MMTS:::::::::	0.625	0.799	0.8932	0.8923	1.0214	0.8806	0.6317	0.6419	EVCLLDQVWVR%iTRAQ_8plex_Nterm:::MMTS:::::::::%sample_0%cmpd_2456
						EVCLLDQVWVR	3	14.4274	5.097e-45	570.631	0	iTRAQ_8plex_Nterm:::MMTS:::::::::	1.1411	1.6408	1.7578	1.9333	1.9561	1.5096	1.1419	1.225	EVCLLDQVWVR%iTRAQ_8plex_Nterm:::MMTS:::::::::%sample_0%cmpd_2734
						EVCLLDQVWVR	3	14.2973	3.333e-44	570.622	0	iTRAQ_8plex_Nterm:::MMTS:::::::::	1.5767	1.8737	2.1398	1.8709	2.5776	2.0224	1.5403	1.7933	EVCLLDQVWVR%iTRAQ_8plex_Nterm:::MMTS:::::::::%sample_0%cmpd_2593
						EVCLLDQVWVR	3	13.6253	4.151e-40	570.623	0	iTRAQ_8plex_Nterm:::MMTS:::::::::	0.7528	0.7942	0.7833	1.041	0.9251	0.9774	0.6803	0.6664	EVCLLDQVWVR%iTRAQ_8plex_Nterm:::MMTS:::::::::%sample_0%cmpd_2082
						ELSAAISIADFVR	3	9.67265	4.788e-20	565.975	0	iTRAQ_8plex_Nterm::::::::::::::	0.4593	0.4993	0.5063	0.4701	0.5685	0.6145	0.4519	0.4165	ELSAAISIADFVR%iTRAQ_8plex_Nterm::::::::::::::%sample_0%cmpd_4746
						DSDLTISK	3	8.07477	8.282e-14	496.287	0	iTRAQ_8plex_Nterm::::::::iTRAQ_8plex_K:	3.1819	3.5907	3.592	3.5404	4.1868	4.5675	4.2905	4.6254	DSDLTISK%iTRAQ_8plex_Nterm::::::::iTRAQ_8plex_K:%sample_0%cmpd_26653
						LGENINLR	2	9.74971	8.325e-21	616.845	0	iTRAQ_8plex_Nterm:::::::::	27.755	34.9112	35.9325	38.6164	41.255	45.4218	38.0544	39.227	LGENINLR%iTRAQ_8plex_Nterm:::::::::%sample_0%cmpd_16128
						MISASAVK	3	12.6163	2.8e-34	477.597	0	iTRAQ_8plex_Nterm:Oxidation_M:::::::iTRAQ_8plex_K:	9.4835	8.8361	10.876	10.5251	3.0209	4.1368	5.1796	5.228	MISASAVK%iTRAQ_8plex_Nterm:Oxidation_M:::::::iTRAQ_8plex_K:%sample_0%cmpd_27976
						DSDLTISK	3	8.64322	6.695e-16	496.262	0	iTRAQ_8plex_Nterm::::::::iTRAQ_8plex_K:	13.4278	14.5953	12.863	14.6315	17.7347	22.842	14.086	15.2528	DSDLTISK%iTRAQ_8plex_Nterm::::::::iTRAQ_8plex_K:%sample_0%cmpd_24315
						ELSAAISIADFVR	3	7.42263	1.395e-11	565.979	0	iTRAQ_8plex_Nterm::::::::::::::	2.6373	3.0628	3.1239	2.8065	5.5504	11.5882	4.5432	3.9884	ELSAAISIADFVR%iTRAQ_8plex_Nterm::::::::::::::%sample_0%cmpd_7848
						LGENINLR	2	10.4513	6.434e-24	616.834	0	iTRAQ_8plex_Nterm:::::::::	22.8496	30.6786	31.5714	33.4066	35.9118	40.9172	32.3839	34.1016	LGENINLR%iTRAQ_8plex_Nterm:::::::::%sample_0%cmpd_15499
						DVITALIAK	3	10.0326	1.293e-21	517.99	0	iTRAQ_8plex_Nterm:::::::::iTRAQ_8plex_K:	5.0994	6.3966	6.5439	6.5339	7.4487	9.0141	5.9571	7.6976	DVITALIAK%iTRAQ_8plex_Nterm:::::::::iTRAQ_8plex_K:%sample_0%cmpd_9093
						DSDLTISK	3	8.15465	4.29e-14	496.282	0	iTRAQ_8plex_Nterm::::::::iTRAQ_8plex_K:	15.5114	18.5762	18.213	19.8753	22.7842	25.4503	20.6409	22.343	DSDLTISK%iTRAQ_8plex_Nterm::::::::iTRAQ_8plex_K:%sample_0%cmpd_26086
						GLAAAAK	2	7.34432	1.251e-11	605.359	0	iTRAQ_8plex_Nterm:::::::iTRAQ_8plex_K:	54.6667	54.4274	54.7886	53.0162	55.4803	58.4109	53.5965	54.9927	GLAAAAK%iTRAQ_8plex_Nterm:::::::iTRAQ_8plex_K:%sample_0%cmpd_25107
						IGVLVNLNADK	3	10.6637	2.401e-24	588.679	0	iTRAQ_8plex_Nterm:::::::::::iTRAQ_8plex_K:	5.5823	7.595	7.4084	8.0834	9.9683	11.8009	8.4983	8.8979	IGVLVNLNADK%iTRAQ_8plex_Nterm:::::::::::iTRAQ_8plex_K:%sample_0%cmpd_13593
						DVITALIAK	3	10.0747	8.431e-22	517.985	0	iTRAQ_8plex_Nterm:::::::::iTRAQ_8plex_K:	4.3845	5.6499	5.1969	5.7808	6.143	7.19	5.5636	5.963	DVITALIAK%iTRAQ_8plex_Nterm:::::::::iTRAQ_8plex_K:%sample_0%cmpd_8448
						TGAGMMACK	3	11.281	1.964e-27	508.576	0	iTRAQ_8plex_Nterm::::::::MMTS:iTRAQ_8plex_K:	9.4365	10.4009	11.8219	11.2881	16.6363	16.678	8.2748	8.0944	TGAGMMACK%iTRAQ_8plex_Nterm::::::::MMTS:iTRAQ_8plex_K:%sample_0%cmpd_14100
						TGAGMMACK	3	10.7418	7.802e-25	508.571	0	iTRAQ_8plex_Nterm::::::::MMTS:iTRAQ_8plex_K:	13.3047	13.7108	16.7368	16.7184	24.0123	24.3514	11.8071	12.2101	TGAGMMACK%iTRAQ_8plex_Nterm::::::::MMTS:iTRAQ_8plex_K:%sample_0%cmpd_13357
						TGAGMMACK	3	9.64984	5.933e-20	508.57	0	iTRAQ_8plex_Nterm::::::::MMTS:iTRAQ_8plex_K:	1.4157	1.5932	1.8724	1.9141	2.9101	2.6902	1.1856	1.2004	TGAGMMACK%iTRAQ_8plex_Nterm::::::::MMTS:iTRAQ_8plex_K:%sample_0%cmpd_12629
						DVITALIAK	3	9.35431	9.929e-19	517.977	0	iTRAQ_8plex_Nterm:::::::::iTRAQ_8plex_K:	1.6335	2.0878	2.0539	1.8613	2.2548	2.9757	2.2594	1.9746	DVITALIAK%iTRAQ_8plex_Nterm:::::::::iTRAQ_8plex_K:%sample_0%cmpd_9804
						IGVLVNLNADK	3	9.16702	7.756e-18	588.684	0	iTRAQ_8plex_Nterm:::::::::::iTRAQ_8plex_K:	3.4186	4.8082	4.2273	4.1353	5.3866	6.1788	4.5043	4.498	IGVLVNLNADK%iTRAQ_8plex_Nterm:::::::::::iTRAQ_8plex_K:%sample_0%cmpd_12157
						ISDEVHTLAK	3	9.61018	7.025e-20	574.307	0	iTRAQ_8plex_Nterm::::::::::iTRAQ_8plex_K:	29.5064	33.4033	34.1031	37.5085	41.2016	43.1861	37.4468	40.0837	ISDEVHTLAK%iTRAQ_8plex_Nterm::::::::::iTRAQ_8plex_K:%sample_0%cmpd_29818
						IGVLVNLNADK	3	10.1985	3.21e-22	588.67	0	iTRAQ_8plex_Nterm:::::::::::iTRAQ_8plex_K:	6.2925	8.8552	8.526	9.1531	11.3125	12.5024	9.2903	9.9366	IGVLVNLNADK%iTRAQ_8plex_Nterm:::::::::::iTRAQ_8plex_K:%sample_0%cmpd_12874
						TGAGMMACK	3	10.5086	9.503e-24	508.581	0	iTRAQ_8plex_Nterm::::::::MMTS:iTRAQ_8plex_K:	8.9678	9.835	11.1724	10.4485	15.8029	16.025	7.58	7.4869	TGAGMMACK%iTRAQ_8plex_Nterm::::::::MMTS:iTRAQ_8plex_K:%sample_0%cmpd_14759
						MISASAVK	3	10.3712	7.542e-23	472.264	0	iTRAQ_8plex_Nterm::::::::iTRAQ_8plex_K:	16.7465	14.1815	15.4804	15.4374	21.955	26.9688	17.0837	18.5992	MISASAVK%iTRAQ_8plex_Nterm::::::::iTRAQ_8plex_K:%sample_0%cmpd_15454
						LKDVITALIAK	3	8.42105	5.261e-15	699.795	1	iTRAQ_8plex_Nterm::iTRAQ_8plex_K:::::::::iTRAQ_8plex_K:	30.2884	32.1295	34.6481	33.374	39.0776	45.2914	35.4941	38.1052	LKDVITALIAK%iTRAQ_8plex_Nterm::iTRAQ_8plex_K:::::::::iTRAQ_8plex_K:%sample_0%cmpd_20752
						IGVLVNLNADK	3	8.36954	8.416e-15	589.01	0	iTRAQ_8plex_Nterm::::::DEAMID:::::iTRAQ_8plex_K:	1.2737	1.8785	2.0109	2.3171	3.4063	3.0192	2.3177	2.4499	IGVLVNLNADK%iTRAQ_8plex_Nterm::::::DEAMID:::::iTRAQ_8plex_K:%sample_0%cmpd_13617
						IGVLVNLNADK	3	8.67502	6.016e-16	589.011	0	iTRAQ_8plex_Nterm::::::DEAMID::DEAMID:::iTRAQ_8plex_K:	1.7377	2.1591	2.0491	2.6817	2.9679	3.8563	2.551	2.249	IGVLVNLNADK%iTRAQ_8plex_Nterm::::::DEAMID::DEAMID:::iTRAQ_8plex_K:%sample_0%cmpd_14985
						LKDVITALIAK	3	8.04468	1.219e-13	699.773	1	iTRAQ_8plex_Nterm::iTRAQ_8plex_K:::::::::iTRAQ_8plex_K:	37.925	39.0959	41.6066	40.6889	46.2698	51.7545	43.5931	46.4633	LKDVITALIAK%iTRAQ_8plex_Nterm::iTRAQ_8plex_K:::::::::iTRAQ_8plex_K:%sample_0%cmpd_19234
						DSDLTISK	3	7.10187	1.508e-10	496.261	0	iTRAQ_8plex_Nterm::::::::iTRAQ_8plex_K:	33.2141	28.5768	19.4067	21.6978	32.8097	53.8164	21.0973	27.0952	DSDLTISK%iTRAQ_8plex_Nterm::::::::iTRAQ_8plex_K:%sample_0%cmpd_25188
						IGVLVNLNADK	3	8.3927	6.913e-15	589.007	0	iTRAQ_8plex_Nterm::::::DEAMID:::::iTRAQ_8plex_K:	1.4204	2.2115	2.374	2.3938	2.9534	3.5853	2.1914	2.3666	IGVLVNLNADK%iTRAQ_8plex_Nterm::::::DEAMID:::::iTRAQ_8plex_K:%sample_0%cmpd_14329
						DVITALIAK	3	8.0447	1.02e-13	517.974	0	iTRAQ_8plex_Nterm:::::::::iTRAQ_8plex_K:	1.4062	1.5266	1.8533	1.4152	1.9224	2.2837	1.6812	1.6757	DVITALIAK%iTRAQ_8plex_Nterm:::::::::iTRAQ_8plex_K:%sample_0%cmpd_10626
						LKDVITALIAK	3	7.88692	4.367e-13	699.767	1	iTRAQ_8plex_Nterm::iTRAQ_8plex_K:::::::::iTRAQ_8plex_K:	45.0596	46.3999	47.9536	46.8573	52.4511	54.3664	49.5688	50.6421	LKDVITALIAK%iTRAQ_8plex_Nterm::iTRAQ_8plex_K:::::::::iTRAQ_8plex_K:%sample_0%cmpd_19932
						LKDVITALIAK	3	7.45152	1.301e-11	699.759	1	iTRAQ_8plex_Nterm::iTRAQ_8plex_K:::::::::iTRAQ_8plex_K:	33.867	35.3102	38.1339	37.3163	42.4538	48.7109	39.7349	42.2443	LKDVITALIAK%iTRAQ_8plex_Nterm::iTRAQ_8plex_K:::::::::iTRAQ_8plex_K:%sample_0%cmpd_18519
						ELSAAISIADFVR	3	5.96134	3.24e-07	565.67	0	iTRAQ_8plex_Nterm::::::::::::::	1.6477	2.0498	2.0205	1.9621	3.8833	8.2931	2.964	2.935	ELSAAISIADFVR%iTRAQ_8plex_Nterm::::::::::::::%sample_0%cmpd_7029
						ALAENIVK	3	6.79681	9.305e-10	489.283	0	iTRAQ_8plex_Nterm::::::::iTRAQ_8plex_K:	35.0558	34.8968	35.2781	36.5875	39.6262	46.9357	35.7171	39.1923	ALAENIVK%iTRAQ_8plex_Nterm::::::::iTRAQ_8plex_K:%sample_0%cmpd_16862
						ALAENIVK	3	5.7518	8.609e-07	489.616	0	iTRAQ_8plex_Nterm:::::DEAMID:::iTRAQ_8plex_K:	1.8087	1.8453	2.4408	2.2931	2.0573	2.5498	2.0067	2.3421	ALAENIVK%iTRAQ_8plex_Nterm:::::DEAMID:::iTRAQ_8plex_K:%sample_0%cmpd_16890
						ALAENIVK	3	6.23946	3.82e-08	489.295	0	iTRAQ_8plex_Nterm::::::::iTRAQ_8plex_K:	34.5308	34.5695	33.903	35.0337	38.9378	45.7413	34.085	38.301	ALAENIVK%iTRAQ_8plex_Nterm::::::::iTRAQ_8plex_K:%sample_0%cmpd_17536
						ELSAAISIADFVR	3	9.22288	3.514e-18	565.985	0	iTRAQ_8plex_Nterm::::::::::::::	0.0142	0.0333	0.0048	0.0576	0.0337	0.0145	0.0097	0.0147	ELSAAISIADFVR%iTRAQ_8plex_Nterm::::::::::::::%sample_0%cmpd_5377
						ALAENIVK	3	6.00686	1.646e-07	489.28	0	iTRAQ_8plex_Nterm::::::::iTRAQ_8plex_K:	0.1042	0.1379	0.1433	0.1151	0.2264	0.2951	0.1409	0.1225	ALAENIVK%iTRAQ_8plex_Nterm::::::::iTRAQ_8plex_K:%sample_0%cmpd_18430
						ELSAAISIADFVR	3	8.16526	3.897e-14	565.975	0	iTRAQ_8plex_Nterm::::::::::::::	0.0095	0.0476	0.0573	0.0576	0.0096	0.0194	0.0243	0.0343	ELSAAISIADFVR%iTRAQ_8plex_Nterm::::::::::::::%sample_0%cmpd_4852
						ALAENIVK	3	5.87115	3.765e-07	489.292	0	iTRAQ_8plex_Nterm::::::::iTRAQ_8plex_K:	0.0852	0.0808	0.2245	0.0672	0.2313	0.2419	0.0923	0.1421	ALAENIVK%iTRAQ_8plex_Nterm::::::::iTRAQ_8plex_K:%sample_0%cmpd_19168
						SKELSAAISIADFVR	4	6.15293	2.472e-07	554.551	1	iTRAQ_8plex_Nterm::iTRAQ_8plex_K::::::::::::::	0.8759	1.0035	0.8598	0.8683	1.3008	1.4757	0.8843	0.7693	SKELSAAISIADFVR%iTRAQ_8plex_Nterm::iTRAQ_8plex_K::::::::::::::%sample_0%cmpd_22345
						VQALNEGKPEK	4	5.67793	3.613e-06	532.054	0	iTRAQ_8plex_Nterm::::::::iTRAQ_8plex_K:::iTRAQ_8plex_K:	22.083	23.1983	22.3489	23.511	27.828	30.8395	24.5714	27.0611	VQALNEGKPEK%iTRAQ_8plex_Nterm::::::::iTRAQ_8plex_K:::iTRAQ_8plex_K:%sample_0%cmpd_30642
						ELSAAISIADFVR	3	6.52724	8.139e-09	565.976	0	iTRAQ_8plex_Nterm::::::::::::::	0.0426	0.0048	0.0287	0.072	0.0289	0.0339	0.034	0.0147	ELSAAISIADFVR%iTRAQ_8plex_Nterm::::::::::::::%sample_0%cmpd_4860
16	Q45829	Butyrate kinase 1	36	28	12	SGGVPIGDLVR	2	14.9893	5.522e-49	687.392	0	iTRAQ_8plex_Nterm::::::::::::	36.5236	44.7314	41.2341	42.4827	43.3409	47.72	35.9459	35.4447	SGGVPIGDLVR%iTRAQ_8plex_Nterm::::::::::::%sample_0%cmpd_14821
						SGGVPIGDLVR	2	14.5991	1.85e-46	687.385	0	iTRAQ_8plex_Nterm::::::::::::	51.7079	57.7429	54.4929	53.5673	55.9826	57.0812	48.2478	48.541	SGGVPIGDLVR%iTRAQ_8plex_Nterm::::::::::::%sample_0%cmpd_14165
						EANIEVSSLNAVVGR	3	14.86	8.297e-48	621.331	0	iTRAQ_8plex_Nterm::::::::::::::::	5.0236	5.5119	5.9323	4.8501	4.2928	5.9997	2.8085	2.9546	EANIEVSSLNAVVGR%iTRAQ_8plex_Nterm::::::::::::::::%sample_0%cmpd_16278
						YGGEDELLALAEGGLR	3	15.5688	1.399e-52	656.331	0	iTRAQ_8plex_Nterm:::::::::::::::::	13.475	15.7701	17.3811	13.3267	14.0347	14.6605	7.575	8.4227	YGGEDELLALAEGGLR%iTRAQ_8plex_Nterm:::::::::::::::::%sample_0%cmpd_5733
						EANIEVSSLNAVVGR	3	14.8712	7.02e-48	621.315	0	iTRAQ_8plex_Nterm::::::::::::::::	4.3275	5.0173	4.8433	4.5862	3.9796	5.2884	2.4149	2.5674	EANIEVSSLNAVVGR%iTRAQ_8plex_Nterm::::::::::::::::%sample_0%cmpd_15643
						ISGMADIPR	2	8.1292	1.232e-14	632.348	0	iTRAQ_8plex_Nterm::::::::::	40.2305	44.8412	43.8846	41.1349	41.8861	47.8362	33.5992	34.602	ISGMADIPR%iTRAQ_8plex_Nterm::::::::::%sample_0%cmpd_11967
						ISGMADIPR	2	8.19825	6.951e-15	632.348	0	iTRAQ_8plex_Nterm::::::::::	36.9068	40.9887	40.9138	37.8154	38.4511	44.8752	29.7315	31.2555	ISGMADIPR%iTRAQ_8plex_Nterm::::::::::%sample_0%cmpd_11281
						ISGMADIPR	2	8.37495	1.547e-15	632.33	0	iTRAQ_8plex_Nterm::::::::::	43.2364	46.4855	46.8689	44.3194	44.3859	50.8303	37.4371	38.9427	ISGMADIPR%iTRAQ_8plex_Nterm::::::::::%sample_0%cmpd_12677
						ISGMADIPR	2	7.50137	1.674e-12	632.334	0	iTRAQ_8plex_Nterm::::::::::	42.0293	45.3587	45.9713	43.4226	43.6924	48.6678	36.4947	36.8213	ISGMADIPR%iTRAQ_8plex_Nterm::::::::::%sample_0%cmpd_13407
						LLIINPGSTSTK	3	11.8325	2.849e-30	618.023	0	iTRAQ_8plex_Nterm::::::::::::iTRAQ_8plex_K:	38.3798	37.7357	32.6367	34.3611	34.4521	39.7706	24.7121	26.3262	LLIINPGSTSTK%iTRAQ_8plex_Nterm::::::::::::iTRAQ_8plex_K:%sample_0%cmpd_12774
						LLIINPGSTSTK	3	11.438	2.903e-28	618.026	0	iTRAQ_8plex_Nterm::::::::::::iTRAQ_8plex_K:	39.3122	38.9913	33.7688	36.2176	35.8974	41.1932	25.9318	27.5218	LLIINPGSTSTK%iTRAQ_8plex_Nterm::::::::::::iTRAQ_8plex_K:%sample_0%cmpd_13494
						LLIINPGSTSTK	3	11.3277	1.028e-27	618.036	0	iTRAQ_8plex_Nterm::::::::::::iTRAQ_8plex_K:	33.7968	32.5622	28.243	30.7494	30.8729	36.0361	21.4522	23.0094	LLIINPGSTSTK%iTRAQ_8plex_Nterm::::::::::::iTRAQ_8plex_K:%sample_0%cmpd_12056
						LLIINPGSTSTK	3	11.0568	2.184e-26	618.033	0	iTRAQ_8plex_Nterm::::::::::::iTRAQ_8plex_K:	34.2985	33.2278	29.0071	31.2387	31.1908	36.5972	21.9137	23.1269	LLIINPGSTSTK%iTRAQ_8plex_Nterm::::::::::::iTRAQ_8plex_K:%sample_0%cmpd_11370
						SGGVPIGDLVR	3	10.0377	2.971e-21	458.588	0	iTRAQ_8plex_Nterm::::::::::::	4.1098	4.8747	4.1842	4.2407	5.4877	7.9835	4.5772	4.5127	SGGVPIGDLVR%iTRAQ_8plex_Nterm::::::::::::%sample_0%cmpd_14166
						GGVVSYLNTIDFK	3	10.3926	5.61e-23	674.358	0	iTRAQ_8plex_Nterm:::::::::::::iTRAQ_8plex_K:	29.8808	37.1271	29.4416	30.5529	34.5485	37.6371	27.1988	26.904	GGVVSYLNTIDFK%iTRAQ_8plex_Nterm:::::::::::::iTRAQ_8plex_K:%sample_0%cmpd_9860
						SIFHALNQK	3	8.78252	1.758e-16	555.974	0	iTRAQ_8plex_Nterm:::::::::iTRAQ_8plex_K:	5.4261	6.0303	4.0457	5.1427	5.5647	5.8642	3.066	3.9737	SIFHALNQK%iTRAQ_8plex_Nterm:::::::::iTRAQ_8plex_K:%sample_0%cmpd_30074
						HSAEEIEK	3	9.5712	1.078e-19	517.61	0	iTRAQ_8plex_Nterm::::::::iTRAQ_8plex_K:	28.1763	29.9133	25.1814	25.689	26.9898	34.0281	18.4591	18.9817	HSAEEIEK%iTRAQ_8plex_Nterm::::::::iTRAQ_8plex_K:%sample_0%cmpd_31410
						YNTIFDQFQFR	3	10.314	8.25e-23	594.976	0	iTRAQ_8plex_Nterm::::::::::::	5.1657	6.7581	7.031	5.2242	6.4176	8.6851	4.0475	4.2928	YNTIFDQFQFR%iTRAQ_8plex_Nterm::::::::::::%sample_0%cmpd_4169
						GGVVSYLNTIDFK	3	10.0433	2.059e-21	674.355	0	iTRAQ_8plex_Nterm:::::::::::::iTRAQ_8plex_K:	35.0224	41.8539	34.0839	35.6232	39.2263	41.9912	27.3357	31.3576	GGVVSYLNTIDFK%iTRAQ_8plex_Nterm:::::::::::::iTRAQ_8plex_K:%sample_0%cmpd_10687
						YNTIFDQFQFR	3	10.1037	7.205e-22	594.953	0	iTRAQ_8plex_Nterm::::::::::::	4.7016	6.8103	6.601	5.0035	6.3019	8.777	4.2758	4.4151	YNTIFDQFQFR%iTRAQ_8plex_Nterm::::::::::::%sample_0%cmpd_3803
						NVILDALK	3	7.09049	1.316e-10	498.64	0	iTRAQ_8plex_Nterm::::::::iTRAQ_8plex_K:	3.9442	4.9508	3.7782	4.0586	4.7602	5.7143	2.9932	2.5821	NVILDALK%iTRAQ_8plex_Nterm::::::::iTRAQ_8plex_K:%sample_0%cmpd_12120
						NVILDALK	3	7.40132	1.328e-11	498.628	0	iTRAQ_8plex_Nterm::::::::iTRAQ_8plex_K:	19.3936	21.1676	18.2412	18.8626	19.2427	26.5239	12.0598	12.8275	NVILDALK%iTRAQ_8plex_Nterm::::::::iTRAQ_8plex_K:%sample_0%cmpd_9773
						HSAEEIEK	3	8.76575	1.892e-16	517.61	0	iTRAQ_8plex_Nterm::::::::iTRAQ_8plex_K:	15.871	17.2348	13.3264	14.1088	14.5936	20.6359	9.4556	10.0397	HSAEEIEK%iTRAQ_8plex_Nterm::::::::iTRAQ_8plex_K:%sample_0%cmpd_31261
						YTYEEVMK	3	8.3437	1.073e-14	557.627	0	iTRAQ_8plex_Nterm::::::::iTRAQ_8plex_K:	20.7053	24.6917	22.5354	23.8086	21.6758	25.416	17.3561	19.3883	YTYEEVMK%iTRAQ_8plex_Nterm::::::::iTRAQ_8plex_K:%sample_0%cmpd_14780
						NVILDALK	3	7.76024	8.35e-13	498.625	0	iTRAQ_8plex_Nterm::::::::iTRAQ_8plex_K:	5.5302	6.1682	5.3927	5.3921	5.5166	8.1431	3.1971	3.0378	NVILDALK%iTRAQ_8plex_Nterm::::::::iTRAQ_8plex_K:%sample_0%cmpd_10587
						HSAEEIEK	3	8.36098	6.344e-15	517.607	0	iTRAQ_8plex_Nterm::::::::iTRAQ_8plex_K:	27.5135	28.8669	24.3215	25.0701	26.797	33.6844	18.3278	18.9913	HSAEEIEK%iTRAQ_8plex_Nterm::::::::iTRAQ_8plex_K:%sample_0%cmpd_31520
						YTYEEVMK	3	7.85279	6.063e-13	557.614	0	iTRAQ_8plex_Nterm::::::::iTRAQ_8plex_K:	27.7364	31.6681	26.4804	28.0298	28.0206	31.6329	22.5981	22.8033	YTYEEVMK%iTRAQ_8plex_Nterm::::::::iTRAQ_8plex_K:%sample_0%cmpd_14120
						FIAPVVR	2	5.8269	1.214e-07	553.35	0	iTRAQ_8plex_Nterm::::::::	0.4261	0.4566	0.4203	0.3406	0.3614	0.3677	0.2964	0.2156	FIAPVVR%iTRAQ_8plex_Nterm::::::::%sample_0%cmpd_5268
17	P52046	Short-chain-enoyl-CoA hydratase	55	39	9	QLIFTAQNIK	3	10.3848	4.931e-23	595.342	0	iTRAQ_8plex_Nterm::::::::::iTRAQ_8plex_K:	28.7446	33.6747	34.5905	36.3333	13.8465	37.9661	53.4754	54.8878	QLIFTAQNIK%iTRAQ_8plex_Nterm::::::::::iTRAQ_8plex_K:%sample_0%cmpd_13483
						QLIFTAQNIK	3	9.98009	3.158e-21	595.34	0	iTRAQ_8plex_Nterm::::::::::iTRAQ_8plex_K:	23.579	28.3247	29.7759	31.282	10.4692	32.1748	49.8606	51.1594	QLIFTAQNIK%iTRAQ_8plex_Nterm::::::::::iTRAQ_8plex_K:%sample_0%cmpd_12759
						EMNTIEGR	2	9.51411	1.549e-19	627.29	0	iTRAQ_8plex_Nterm:::::::::	23.9101	28.4055	31.9916	34.1739	14.7619	32.7554	49.0201	50.4803	EMNTIEGR%iTRAQ_8plex_Nterm:::::::::%sample_0%cmpd_22727
						EMNTIEGR	2	9.06545	1.073e-17	627.317	0	iTRAQ_8plex_Nterm:::::::::	34.2083	38.7824	41.449	43.437	20.24	42.2921	55.4974	55.9145	EMNTIEGR%iTRAQ_8plex_Nterm:::::::::%sample_0%cmpd_23465
						VVEPSELMNTAK	3	10.7007	1.757e-24	642.672	0	iTRAQ_8plex_Nterm::::::::::::iTRAQ_8plex_K:	30.2692	32.2289	32.9519	35.3353	14.5064	36.7996	44.6562	45.144	VVEPSELMNTAK%iTRAQ_8plex_Nterm::::::::::::iTRAQ_8plex_K:%sample_0%cmpd_16939
						IVSNAPVAVK	3	12.6926	4.908e-35	535.985	0	iTRAQ_8plex_Nterm::::::::::iTRAQ_8plex_K:	14.1003	16.7165	18.5757	20.8053	5.8828	20.1859	39.4931	39.5943	IVSNAPVAVK%iTRAQ_8plex_Nterm::::::::::iTRAQ_8plex_K:%sample_0%cmpd_18951
						IVSNAPVAVK	3	13.2463	3.579e-38	535.975	0	iTRAQ_8plex_Nterm::::::::::iTRAQ_8plex_K:	11.9647	15.0376	16.708	18.8526	5.6707	19.4213	37.661	37.0608	IVSNAPVAVK%iTRAQ_8plex_Nterm::::::::::iTRAQ_8plex_K:%sample_0%cmpd_18244
						ALNALNSDTLK	3	12.8631	1.067e-35	589.993	0	iTRAQ_8plex_Nterm:::::::::::iTRAQ_8plex_K:	24.8099	30.9974	29.8332	31.5891	11.9339	35.3826	50.7109	51.9255	ALNALNSDTLK%iTRAQ_8plex_Nterm:::::::::::iTRAQ_8plex_K:%sample_0%cmpd_16932
						IVSNAPVAVK	3	12.92	2.619e-36	535.98	0	iTRAQ_8plex_Nterm::::::::::iTRAQ_8plex_K:	13.9344	15.7367	17.7827	19.7306	5.8152	21.5937	37.2041	36.7521	IVSNAPVAVK%iTRAQ_8plex_Nterm::::::::::iTRAQ_8plex_K:%sample_0%cmpd_16850
						ALNALNSDTLK	3	11.9239	1.306e-30	590.01	0	iTRAQ_8plex_Nterm:::::::::::iTRAQ_8plex_K:	21.4628	26.1803	26.1749	27.4449	9.7323	30.9223	47.4514	49.31	ALNALNSDTLK%iTRAQ_8plex_Nterm:::::::::::iTRAQ_8plex_K:%sample_0%cmpd_17609
						VVEPSELMNTAK	3	10.1182	7.979e-22	642.692	0	iTRAQ_8plex_Nterm::::::::::::iTRAQ_8plex_K:	26.8323	29.538	30.5406	32.5057	10.7873	35.6974	50.2693	50.7845	VVEPSELMNTAK%iTRAQ_8plex_Nterm::::::::::::iTRAQ_8plex_K:%sample_0%cmpd_17618
						IVSNAPVAVK	3	12.5808	2.032e-34	535.996	0	iTRAQ_8plex_Nterm::::::::::iTRAQ_8plex_K:	20.7337	23.617	25.5301	28.423	8.2532	29.7465	45.5469	46.3311	IVSNAPVAVK%iTRAQ_8plex_Nterm::::::::::iTRAQ_8plex_K:%sample_0%cmpd_17525
						ALNALNSDTLK	3	10.611	4.187e-24	590.322	0	iTRAQ_8plex_Nterm:::DEAMID::::::::iTRAQ_8plex_K:	18.1624	19.5745	18.9099	21.3283	6.6536	21.9808	39.4148	40.3385	ALNALNSDTLK%iTRAQ_8plex_Nterm:::DEAMID::::::::iTRAQ_8plex_K:%sample_0%cmpd_16899
						SFVAGADISEMK	3	9.87694	8.124e-21	621.66	0	iTRAQ_8plex_Nterm::::::::::::iTRAQ_8plex_K:	33.8014	38.0405	38.3541	40.2717	17.4214	42.1512	51.867	52.2927	SFVAGADISEMK%iTRAQ_8plex_Nterm::::::::::::iTRAQ_8plex_K:%sample_0%cmpd_14856
						SFVAGADISEMK	3	10.2591	1.669e-22	621.658	0	iTRAQ_8plex_Nterm::::::::::::iTRAQ_8plex_K:	33.9243	37.7548	38.7264	40.5688	17.6428	42.296	51.7647	52.5423	SFVAGADISEMK%iTRAQ_8plex_Nterm::::::::::::iTRAQ_8plex_K:%sample_0%cmpd_14197
						IGLVNK	2	5.32725	5.933e-06	626.388	0	iTRAQ_8plex_Nterm::::::iTRAQ_8plex_K:	46.4235	53.6344	52.8647	54.125	30.7569	54.769	63.0613	63.5864	IGLVNK%iTRAQ_8plex_Nterm::::::iTRAQ_8plex_K:%sample_0%cmpd_16120
						IGLVNK	2	5.44896	2.939e-06	626.379	0	iTRAQ_8plex_Nterm::::::iTRAQ_8plex_K:	47.7592	51.8502	51.2014	53.4432	30.0435	54.1636	62.9004	62.5323	IGLVNK%iTRAQ_8plex_Nterm::::::iTRAQ_8plex_K:%sample_0%cmpd_15491
						ALNALNSDTLK	3	8.41265	6.333e-15	590.313	0	iTRAQ_8plex_Nterm:::::::::::iTRAQ_8plex_K:	5.3029	6.1492	6.1234	6.9896	2.2404	6.8512	16.1655	16.0856	ALNALNSDTLK%iTRAQ_8plex_Nterm:::::::::::iTRAQ_8plex_K:%sample_0%cmpd_18306
						ALNALNSDTLK	3	8.44872	4.653e-15	590.323	0	iTRAQ_8plex_Nterm:::::::::::iTRAQ_8plex_K:	7.8266	9.0027	9.2091	10.3189	2.992	9.9527	23.007	23.2147	ALNALNSDTLK%iTRAQ_8plex_Nterm:::::::::::iTRAQ_8plex_K:%sample_0%cmpd_19013
						KFGILGNK	3	6.35951	3.593e-08	597.031	1	iTRAQ_8plex_Nterm:iTRAQ_8plex_K:::::::iTRAQ_8plex_K:	17.8313	20.3117	20.4478	22.5468	7.8918	26.2483	40.9066	40.9022	KFGILGNK%iTRAQ_8plex_Nterm:iTRAQ_8plex_K:::::::iTRAQ_8plex_K:%sample_0%cmpd_30384
						KFGILGNK	3	6.03952	2.744e-07	597.035	1	iTRAQ_8plex_Nterm:iTRAQ_8plex_K:::::::iTRAQ_8plex_K:	35.2358	38.473	39.7917	41.1063	17.9272	44.7928	53.9321	53.8314	KFGILGNK%iTRAQ_8plex_Nterm:iTRAQ_8plex_K:::::::iTRAQ_8plex_K:%sample_0%cmpd_30219
						IVSNAPVAVK	3	8.33919	5.648e-15	535.979	0	iTRAQ_8plex_Nterm::::::::::iTRAQ_8plex_K:	0.2273	0.2473	0.2388	0.283	0.1734	0.3145	0.5102	0.4116	IVSNAPVAVK%iTRAQ_8plex_Nterm::::::::::iTRAQ_8plex_K:%sample_0%cmpd_18433
						IVSNAPVAVK	3	6.40374	5.14e-08	536	0	iTRAQ_8plex_Nterm::::::::::iTRAQ_8plex_K:	0.303	0.1617	0.3009	0.2878	0.1975	0.3581	0.4567	0.3038	IVSNAPVAVK%iTRAQ_8plex_Nterm::::::::::iTRAQ_8plex_K:%sample_0%cmpd_19466
						IVSNAPVAVK	3	8.52445	1.159e-15	535.984	0	iTRAQ_8plex_Nterm::::::::::iTRAQ_8plex_K:	0.1373	0.214	0.234	0.1823	0.1686	0.2758	0.4665	0.4802	IVSNAPVAVK%iTRAQ_8plex_Nterm::::::::::iTRAQ_8plex_K:%sample_0%cmpd_19156
						IVSNAPVAVK	3	7.77481	5.705e-13	535.972	0	iTRAQ_8plex_Nterm::::::::::iTRAQ_8plex_K:	0.4025	0.3852	0.5254	0.5277	0.2024	0.2516	0.4081	0.441	IVSNAPVAVK%iTRAQ_8plex_Nterm::::::::::iTRAQ_8plex_K:%sample_0%cmpd_18461
						IGLVNK	3	5.03202	5.169e-05	417.916	0	iTRAQ_8plex_Nterm::::::iTRAQ_8plex_K:	7.2348	10.1488	10.2551	12.1466	5.0396	13.0346	27.9436	26.0466	IGLVNK%iTRAQ_8plex_Nterm::::::iTRAQ_8plex_K:%sample_0%cmpd_15503
						DAMTAFIEK	3	5.46454	4.757e-06	545.289	0	iTRAQ_8plex_Nterm:::::::::iTRAQ_8plex_K:	11.2974	14.9569	16.0395	16.0372	10.4839	17.9215	23.2209	26.3498	DAMTAFIEK%iTRAQ_8plex_Nterm:::::::::iTRAQ_8plex_K:%sample_0%cmpd_14874
						DAMTAFIEK	3	5.57489	2.539e-06	545.287	0	iTRAQ_8plex_Nterm:::::::::iTRAQ_8plex_K:	15.5728	20.4496	20.8731	21.3044	12.9843	23.4274	33.3853	36.153	DAMTAFIEK%iTRAQ_8plex_Nterm:::::::::iTRAQ_8plex_K:%sample_0%cmpd_14216
						KFGILGNK	3	5.35735	1.499e-05	597.022	1	iTRAQ_8plex_Nterm:iTRAQ_8plex_K:::::::iTRAQ_8plex_K:	46.3052	47.3128	49.7022	49.5194	26.9313	51.8217	59.4166	60.5136	KFGILGNK%iTRAQ_8plex_Nterm:iTRAQ_8plex_K:::::::iTRAQ_8plex_K:%sample_0%cmpd_30069
						IVSNAPVAVK	3	7.43912	7.653e-12	535.972	0	iTRAQ_8plex_Nterm::::::::::iTRAQ_8plex_K:	0.2225	0.1236	0.2627	0.2447	0.1542	0.2564	0.4179	0.3528	IVSNAPVAVK%iTRAQ_8plex_Nterm::::::::::iTRAQ_8plex_K:%sample_0%cmpd_18449
						DAMTAFIEK	3	5.76722	8.26e-07	545.289	0	iTRAQ_8plex_Nterm:::::::::iTRAQ_8plex_K:	0.9233	1.3221	1.4043	1.3337	0.583	1.2967	2.1622	2.0187	DAMTAFIEK%iTRAQ_8plex_Nterm:::::::::iTRAQ_8plex_K:%sample_0%cmpd_16253
						IVSNAPVAVK	3	6.13324	6.501e-08	535.985	0	iTRAQ_8plex_Nterm::::::::::iTRAQ_8plex_K:	0.0568	0.1332	0.1863	0.1583	0.106	0.1935	0.2138	0.2548	IVSNAPVAVK%iTRAQ_8plex_Nterm::::::::::iTRAQ_8plex_K:%sample_0%cmpd_19209
						IVSNAPVAVK	3	7.8575	2.959e-13	535.969	0	iTRAQ_8plex_Nterm::::::::::iTRAQ_8plex_K:	0.0758	0.1522	0.1624	0.2399	0.1445	0.2274	0.3207	0.2646	IVSNAPVAVK%iTRAQ_8plex_Nterm::::::::::iTRAQ_8plex_K:%sample_0%cmpd_18500
						IVSNAPVAVK	3	7.37235	1.266e-11	535.981	0	iTRAQ_8plex_Nterm::::::::::iTRAQ_8plex_K:	0.2273	0.2616	0.1481	0.2495	0.1686	0.2177	0.3644	0.4459	IVSNAPVAVK%iTRAQ_8plex_Nterm::::::::::iTRAQ_8plex_K:%sample_0%cmpd_19177
						DAMTAFIEK	3	5.20278	2.012e-05	545.296	0	iTRAQ_8plex_Nterm:::::::::iTRAQ_8plex_K:	0.251	0.2521	0.2818	0.1727	0.1831	0.3435	0.5491	0.5978	DAMTAFIEK%iTRAQ_8plex_Nterm:::::::::iTRAQ_8plex_K:%sample_0%cmpd_15048
						IVSNAPVAVK	3	6.45436	8.205e-09	535.972	0	iTRAQ_8plex_Nterm::::::::::iTRAQ_8plex_K:	0.1373	0.2283	0.2436	0.2159	0.1542	0.1935	0.3401	0.392	IVSNAPVAVK%iTRAQ_8plex_Nterm::::::::::iTRAQ_8plex_K:%sample_0%cmpd_18490
						DAMTAFIEK	3	5.24134	1.634e-05	545.294	0	iTRAQ_8plex_Nterm:::::::::iTRAQ_8plex_K:	0.1989	0.3186	0.2866	0.2303	0.212	0.3193	0.5345	0.6076	DAMTAFIEK%iTRAQ_8plex_Nterm:::::::::iTRAQ_8plex_K:%sample_0%cmpd_15023
						IVSNAPVAVK	3	5.58916	1.723e-06	535.978	0	iTRAQ_8plex_Nterm::::::::::iTRAQ_8plex_K:	0.0663	0.1094	0.0955	0.072	0.1301	0.1161	0.1944	0.1274	IVSNAPVAVK%iTRAQ_8plex_Nterm::::::::::iTRAQ_8plex_K:%sample_0%cmpd_18658
						IVSNAPVAVK	3	5.64696	1.233e-06	535.969	0	iTRAQ_8plex_Nterm::::::::::iTRAQ_8plex_K:	0.1562	0.0761	0.1099	0.0959	0.0723	0.1693	0.1166	0.1666	IVSNAPVAVK%iTRAQ_8plex_Nterm::::::::::iTRAQ_8plex_K:%sample_0%cmpd_18673
18	O52633	Triosephosphate isomerase	52	62	9	ALEELGVSYVILGHSER	3	16.8364	2.981e-61	726.05	0	iTRAQ_8plex_Nterm::::::::::::::::::	12.2016	13.1497	14.2051	15.5477	11.3319	14.6604	7.8812	9.241	ALEELGVSYVILGHSER%iTRAQ_8plex_Nterm::::::::::::::::::%sample_0%cmpd_11515
						ALEELGVSYVILGHSER	3	16.4791	1.172e-58	726.061	0	iTRAQ_8plex_Nterm::::::::::::::::::	12.9544	14.4575	15.662	17.5097	12.3099	15.3379	8.5616	10.0299	ALEELGVSYVILGHSER%iTRAQ_8plex_Nterm::::::::::::::::::%sample_0%cmpd_12210
						TATDEQANETIGAIR	3	18.9339	8.121e-78	631.959	0	iTRAQ_8plex_Nterm::::::::::::::::	20.6385	23.1457	25.9687	25.8844	19.8685	19.3919	15.5774	16.9381	TATDEQANETIGAIR%iTRAQ_8plex_Nterm::::::::::::::::%sample_0%cmpd_21290
						EANVTNEVTGK	3	13.5524	1.013e-39	590.663	0	iTRAQ_8plex_Nterm:::::::::::iTRAQ_8plex_K:	27.0263	27.6784	26.8963	28.39	22.678	24.9953	18.4204	20.687	EANVTNEVTGK%iTRAQ_8plex_Nterm:::::::::::iTRAQ_8plex_K:%sample_0%cmpd_29215
						EANVTNEVTGK	3	12.9529	2.988e-36	590.653	0	iTRAQ_8plex_Nterm:::::::::::iTRAQ_8plex_K:	28.5411	28.5627	27.9755	29.1189	24.1136	25.4402	19.149	21.6374	EANVTNEVTGK%iTRAQ_8plex_Nterm:::::::::::iTRAQ_8plex_K:%sample_0%cmpd_28747
						EANVTNEVTGK	3	12.5658	4.296e-34	590.635	0	iTRAQ_8plex_Nterm:::::::::::iTRAQ_8plex_K:	30.638	31.1016	31.3088	32.5386	26.5653	28.7007	22.0542	23.788	EANVTNEVTGK%iTRAQ_8plex_Nterm:::::::::::iTRAQ_8plex_K:%sample_0%cmpd_29760
						LDLAGLSAEQAAK	3	12.8943	6.611e-36	632.354	0	iTRAQ_8plex_Nterm:::::::::::::iTRAQ_8plex_K:	33.4459	31.6299	33.6972	33.3209	27.4618	28.5317	21.5784	22.9896	LDLAGLSAEQAAK%iTRAQ_8plex_Nterm:::::::::::::iTRAQ_8plex_K:%sample_0%cmpd_16265
						VVIAYEPIWAIGTGK	3	12.0292	5.079e-31	742.441	0	iTRAQ_8plex_Nterm:::::::::::::::iTRAQ_8plex_K:	40.4724	41.1701	37.3992	40.6028	33.1611	37.6325	30.645	33.6074	VVIAYEPIWAIGTGK%iTRAQ_8plex_Nterm:::::::::::::::iTRAQ_8plex_K:%sample_0%cmpd_5259
						VVIAYEPIWAIGTGK	3	12.0614	3.438e-31	742.428	0	iTRAQ_8plex_Nterm:::::::::::::::iTRAQ_8plex_K:	36.7933	35.7381	31.8578	36.2513	27.8322	34.9417	28.1617	30.6475	VVIAYEPIWAIGTGK%iTRAQ_8plex_Nterm:::::::::::::::iTRAQ_8plex_K:%sample_0%cmpd_4718
						TPIIAGNWK	3	11.4768	1.924e-28	536.633	0	iTRAQ_8plex_Nterm:::::::::iTRAQ_8plex_K:	29.5683	28.3627	28.8444	30.6825	24.0314	19.276	18.4832	19.8194	TPIIAGNWK%iTRAQ_8plex_Nterm:::::::::iTRAQ_8plex_K:%sample_0%cmpd_12704
						TPIIAGNWK	3	11.0383	2.785e-26	536.636	0	iTRAQ_8plex_Nterm:::::::::iTRAQ_8plex_K:	36.2773	34.9586	35.3974	36.3141	30.3571	25.5609	24.4597	25.6354	TPIIAGNWK%iTRAQ_8plex_Nterm:::::::::iTRAQ_8plex_K:%sample_0%cmpd_13432
						LDLAGLSAEQAAK	3	10.9381	1.035e-25	632.338	0	iTRAQ_8plex_Nterm:::::::::::::iTRAQ_8plex_K:	29.2083	27.1595	29.4556	28.5284	23.458	24.1431	17.487	19.3685	LDLAGLSAEQAAK%iTRAQ_8plex_Nterm:::::::::::::iTRAQ_8plex_K:%sample_0%cmpd_15630
						TPIIAGNWK	3	10.2512	1.303e-22	536.647	0	iTRAQ_8plex_Nterm:::::::::iTRAQ_8plex_K:	3.4469	3.6477	3.635	3.5596	2.6836	2.2402	1.8367	1.8031	TPIIAGNWK%iTRAQ_8plex_Nterm:::::::::iTRAQ_8plex_K:%sample_0%cmpd_14840
						AADFAAIVNF	2	7.28297	2.368e-11	671.868	0	iTRAQ_8plex_Nterm:::::::::::	11.6195	11.9657	12.5815	12.5498	9.3855	7.3401	6.1418	6.5216	AADFAAIVNF%iTRAQ_8plex_Nterm:::::::::::%sample_0%cmpd_1560
						AADFAAIVNF	2	7.87383	2.459e-13	671.834	0	iTRAQ_8plex_Nterm:::::::::::	2.7936	2.9105	3.0474	3.0271	1.7393	1.8386	1.6666	1.7102	AADFAAIVNF%iTRAQ_8plex_Nterm:::::::::::%sample_0%cmpd_1125
						LIEELKPLVK	3	7.70517	1.751e-12	698.78	0	iTRAQ_8plex_Nterm::::::iTRAQ_8plex_K::::iTRAQ_8plex_K:	56.0789	52.8155	52.5203	53.6024	50.3458	50.5454	47.3154	48.8352	LIEELKPLVK%iTRAQ_8plex_Nterm::::::iTRAQ_8plex_K::::iTRAQ_8plex_K:%sample_0%cmpd_23751
						LIEELKPLVK	3	7.8942	3.915e-13	698.771	0	iTRAQ_8plex_Nterm::::::iTRAQ_8plex_K::::iTRAQ_8plex_K:	59.9092	57.3433	56.9767	56.7539	52.2288	52.1993	48.5584	51.0442	LIEELKPLVK%iTRAQ_8plex_Nterm::::::iTRAQ_8plex_K::::iTRAQ_8plex_K:%sample_0%cmpd_23016
						TPIIAGNWK	3	7.42361	1.271e-11	536.643	0	iTRAQ_8plex_Nterm:::::::::iTRAQ_8plex_K:	5.2557	5.3646	5.2829	5.0995	3.3822	3.1063	2.7551	2.6801	TPIIAGNWK%iTRAQ_8plex_Nterm:::::::::iTRAQ_8plex_K:%sample_0%cmpd_14181
						VVIAYEPIWAIGTGK	4	8.06694	2.044e-13	557.08	0	iTRAQ_8plex_Nterm:::::::::::::::iTRAQ_8plex_K:	2.5947	2.297	2.4647	2.5186	1.7345	2.0999	1.5208	1.4504	VVIAYEPIWAIGTGK%iTRAQ_8plex_Nterm:::::::::::::::iTRAQ_8plex_K:%sample_0%cmpd_5258
						AADFAAIVNF	2	6.24588	2.992e-08	671.854	0	iTRAQ_8plex_Nterm:::::::::::	4.8249	5.1981	4.9054	5.5985	3.9171	3.2128	2.7697	3.5082	AADFAAIVNF%iTRAQ_8plex_Nterm:::::::::::%sample_0%cmpd_1176
						AADFAAIVNF	2	6.01555	1.282e-07	671.835	0	iTRAQ_8plex_Nterm:::::::::::	19.7487	19.9881	20.6053	21.3858	15.899	12.7588	11.3114	11.1809	AADFAAIVNF%iTRAQ_8plex_Nterm:::::::::::%sample_0%cmpd_1128
						LIEELKPLVK	3	6.79657	1.436e-09	698.763	0	iTRAQ_8plex_Nterm::::::iTRAQ_8plex_K::::iTRAQ_8plex_K:	49.6055	46.6282	46.5305	47.8839	43.5957	44.4296	40.1969	42.9798	LIEELKPLVK%iTRAQ_8plex_Nterm::::::iTRAQ_8plex_K::::iTRAQ_8plex_K:%sample_0%cmpd_22313
						AADFAAIVNF	2	6.68161	1.69e-09	671.859	0	iTRAQ_8plex_Nterm:::::::::::	6.9934	8.0088	7.7332	7.4453	5.7238	4.2046	4.0524	4.498	AADFAAIVNF%iTRAQ_8plex_Nterm:::::::::::%sample_0%cmpd_1334
						AADFAAIVNF	2	5.66588	1.024e-06	671.848	0	iTRAQ_8plex_Nterm:::::::::::	12.0218	12.403	12.3568	13.1158	9.5347	6.6867	6.8852	7.477	AADFAAIVNF%iTRAQ_8plex_Nterm:::::::::::%sample_0%cmpd_1178
						AADFAAIVNF	2	8.70532	2.217e-16	671.853	0	iTRAQ_8plex_Nterm:::::::::::	0.0616	0.0476	0.0669	0.0768	0.0434	0.0581	0.0729	0.0588	AADFAAIVNF%iTRAQ_8plex_Nterm:::::::::::%sample_0%cmpd_1380
						LIEELKPLVK	3	6.7375	2.159e-09	698.75	0	iTRAQ_8plex_Nterm::::::iTRAQ_8plex_K::::iTRAQ_8plex_K:	56.9824	52.3484	53.5325	53.0833	49.8871	50.5783	46.5175	49.3437	LIEELKPLVK%iTRAQ_8plex_Nterm::::::iTRAQ_8plex_K::::iTRAQ_8plex_K:%sample_0%cmpd_21543
						AADFAAIVNF	2	5.45071	3.487e-06	671.85	0	iTRAQ_8plex_Nterm:::::::::::	1.4299	1.5837	1.6527	1.6023	1.0455	0.9145	0.8892	1.1907	AADFAAIVNF%iTRAQ_8plex_Nterm:::::::::::%sample_0%cmpd_1331
						AADFAAIVNF	2	8.48147	1.579e-15	671.855	0	iTRAQ_8plex_Nterm:::::::::::	0.1089	0.1094	0.043	0.1727	0.1445	0.0677	0.102	0.1568	AADFAAIVNF%iTRAQ_8plex_Nterm:::::::::::%sample_0%cmpd_1358
						AADFAAIVNF	2	5.62918	1.34e-06	671.874	0	iTRAQ_8plex_Nterm:::::::::::	1.4963	1.4315	2.0969	1.847	1.4792	1.1225	0.9475	1.1221	AADFAAIVNF%iTRAQ_8plex_Nterm:::::::::::%sample_0%cmpd_1553
						VVIAYEPIWAIGTGK	4	6.79275	3.543e-09	557.323	0	iTRAQ_8plex_Nterm:::::::::::::::iTRAQ_8plex_K:	1.8371	1.422	1.2944	1.4776	1.5177	1.5435	0.9475	0.9653	VVIAYEPIWAIGTGK%iTRAQ_8plex_Nterm:::::::::::::::iTRAQ_8plex_K:%sample_0%cmpd_4728
						AADFAAIVNF	2	7.04539	1.322e-10	671.858	0	iTRAQ_8plex_Nterm:::::::::::	0.1563	0.176	0.1576	0.1343	0.0385	0.0871	0.102	0.0784	AADFAAIVNF%iTRAQ_8plex_Nterm:::::::::::%sample_0%cmpd_1355
						LIEELKPLVK	4	6.55465	9.816e-09	524.335	0	iTRAQ_8plex_Nterm::::::iTRAQ_8plex_K::::iTRAQ_8plex_K:	57.1542	55.4418	54.145	53.3863	50.1578	50.4049	46.5913	48.2913	LIEELKPLVK%iTRAQ_8plex_Nterm::::::iTRAQ_8plex_K::::iTRAQ_8plex_K:%sample_0%cmpd_23755
						AAFAHNITPILCCGETLEER	4	7.41224	4.067e-11	646.787	0	iTRAQ_8plex_Nterm::::::::::::MMTS:MMTS::::::::	2.1212	2.5253	3.4056	2.413	1.6237	1.0354	1.7249	2.3862	AAFAHNITPILCCGETLEER%iTRAQ_8plex_Nterm::::::::::::MMTS:MMTS::::::::%sample_0%cmpd_10785
						AADFAAIVNF	2	6.59377	3.002e-09	671.852	0	iTRAQ_8plex_Nterm:::::::::::	0.0947	0.1474	0.0812	0.1343	0.1638	0.0823	0.0583	0.0931	AADFAAIVNF%iTRAQ_8plex_Nterm:::::::::::%sample_0%cmpd_1364
						AADFAAIVNF	2	7.20816	4.027e-11	671.856	0	iTRAQ_8plex_Nterm:::::::::::	0.0947	0.0999	0.1146	0.1487	0.1301	0.0823	0.0972	0.0588	AADFAAIVNF%iTRAQ_8plex_Nterm:::::::::::%sample_0%cmpd_1352
						LIEELKPLVK	4	6.63523	5.767e-09	524.312	0	iTRAQ_8plex_Nterm::::::iTRAQ_8plex_K::::iTRAQ_8plex_K:	37.4939	33.6983	33.9598	35.9782	29.0803	28.7879	23.5849	26.3064	LIEELKPLVK%iTRAQ_8plex_Nterm::::::iTRAQ_8plex_K::::iTRAQ_8plex_K:%sample_0%cmpd_21550
						LIEELKPLVK	4	5.91859	5.78e-07	524.321	0	iTRAQ_8plex_Nterm::::::iTRAQ_8plex_K::::iTRAQ_8plex_K:	29.4358	26.779	25.4629	27.5547	22.35	22.5853	17.9585	20.4955	LIEELKPLVK%iTRAQ_8plex_Nterm::::::iTRAQ_8plex_K::::iTRAQ_8plex_K:%sample_0%cmpd_22322
						LIEELKPLVK	4	6.00049	3.502e-07	524.323	0	iTRAQ_8plex_Nterm::::::iTRAQ_8plex_K::::iTRAQ_8plex_K:	1.321	1.1985	1.0986	1.0746	0.8865	0.8612	0.7094	0.784	LIEELKPLVK%iTRAQ_8plex_Nterm::::::iTRAQ_8plex_K::::iTRAQ_8plex_K:%sample_0%cmpd_22329
						LIEELKPLVK	4	5.88021	7.129e-07	524.341	0	iTRAQ_8plex_Nterm::::::iTRAQ_8plex_K::::iTRAQ_8plex_K:	4.0436	3.7381	3.6398	3.3677	2.568	2.6902	1.686	2.1902	LIEELKPLVK%iTRAQ_8plex_Nterm::::::iTRAQ_8plex_K::::iTRAQ_8plex_K:%sample_0%cmpd_23764
						TPIIAGNWK	3	6.60489	4.435e-09	536.64	0	iTRAQ_8plex_Nterm:::::::::iTRAQ_8plex_K:	0.2273	0.2425	0.1242	0.1967	0.2361	0.1258	0.1944	0.1715	TPIIAGNWK%iTRAQ_8plex_Nterm:::::::::iTRAQ_8plex_K:%sample_0%cmpd_13636
						LIEELKPLVK	4	6.34484	3.952e-08	524.322	0	iTRAQ_8plex_Nterm::::::iTRAQ_8plex_K::::iTRAQ_8plex_K:	51.8795	45.7811	48.5848	46.8279	44.4962	45.2852	42.514	43.7339	LIEELKPLVK%iTRAQ_8plex_Nterm::::::iTRAQ_8plex_K::::iTRAQ_8plex_K:%sample_0%cmpd_23018
						LIEELKPLVK	4	6.10175	1.862e-07	524.322	0	iTRAQ_8plex_Nterm::::::iTRAQ_8plex_K::::iTRAQ_8plex_K:	2.0927	10.0394	6.8304	9.3546	8.4362	0.9096	0.2672	0.4753	LIEELKPLVK%iTRAQ_8plex_Nterm::::::iTRAQ_8plex_K::::iTRAQ_8plex_K:%sample_0%cmpd_25431
						AADFAAIVNF	2	7.02862	1.544e-10	671.872	0	iTRAQ_8plex_Nterm:::::::::::	0.0758	0.0713	0.129	0.0672	0.0771	0.0484	0.0437	0.0637	AADFAAIVNF%iTRAQ_8plex_Nterm:::::::::::%sample_0%cmpd_1574
						AADFAAIVNF	2	7.23425	3.347e-11	671.859	0	iTRAQ_8plex_Nterm:::::::::::	0.0852	0.1236	0.1003	0.1151	0.1205	0.0484	0.0632	0.0686	AADFAAIVNF%iTRAQ_8plex_Nterm:::::::::::%sample_0%cmpd_1350
						AADFAAIVNF	2	5.87678	2.97e-07	671.853	0	iTRAQ_8plex_Nterm:::::::::::	0.1089	0.1237	0.0812	0.1055	0.0723	0.0387	0.0583	0.1127	AADFAAIVNF%iTRAQ_8plex_Nterm:::::::::::%sample_0%cmpd_1368
[truncated: 4,174 more rows]

## Sheet: Statistically quantified ID
			Fold-changes relative to 113 (log)								Fold-changes relative to 113 (Linear)
[truncated: 329 more rows]

## Sheet: Fold changes (ExpCL vs ExpC)
Fold changes of ExpCL (115, 116) versus ExpC( 113, 114)
			Log values (IC, MC)								Log diferences (IC, MC)							p-values
[truncated: 159 more rows]

## Sheet: Fold changes (StaCL vs StaC)
Fold changes of StaCL (119, 121) versus StaC( 117, 118)
[truncated: 136 more rows]

[truncated: 2 more sheets: Fold changes (StaC vs ExpC), Fold changes (StaCL vs ExpCL)]
