# Supplementary material for: Quantitative proteomic analysis of the influence of lignin on biofuel production by Clostridium acetobutylicum ATCC 824
Source: Biotechnol Biofuels. 2016 May 31;9:113. doi: 10.1186/s13068-016-0523-0 (PMC4886415; doi:10.1186/s13068-016-0523-0)
Supplement: Supplementary file 3 — 10.1186/s13068-016-0523-0 Alterations in relative abundance of protein expressions (iTRAQ ratio representing fold changes) in other metabolic pathways during growth on C and Cl. Table S1. Comparing protein regulations between C (control) and CL at exponential (Exp) and stationary (Sta) phases. Table includes identified proteins, fold change and p value for each comparison. [file 13068_2016_523_MOESM3_ESM.xlsx]

## Sheet: Metabolites concentration
Average values derived from 4 biological replicates, SD means standard deviation. CB -cellobiose and CB+L - cellobiose plus lignin.
	Cell biomass dry weight (mg/L)				Cellobiose consumption (g/L)
	Average	SD	Average	SD	Average	SD	Average	SD
Time (hrs)	CB	CB	CB+L	CB+L	CB	CB	CB+L	CB+L
0	0	0	0	0	5.46667	0.152753	5.63333	0.057735
8	0.2175	0.0221736	0.2175	0.0221736	5.63333	0.251661	5.7	0.360555
12	0.7375	0.110868	1	0.163299	4	1.4	5.03333	0.416333
16	2.1625	0.256174	2.875	1.76328	3.03333	0.750555	4.76667	0.585947
18	3.575	0.411299	4.2	0.668331	0.218667	0.330341	2.93333	0.208167
20	5.3	0.938083	4.625	0.727438	0.0826667	0.0386825	0.476667	0.345302
24	5.825	1.36717	4.85	0.613732	0.13	0.0433013	0.041	0.0117898
36	3.4	0.469042	4.75	0.264575	0.045	0.00264575	0.0623333	0.0134288
48	2.65	0.369685	4.45	0.264575	0.0403333	0.00321455	0.0656667	0.00416333
Time (hrs)	Ethanol (g/L culture)				Butanol (g/L culture)
	Average	SD	Average	SD	Average	SD	Average	SD
	CB	CB	CB+L	CB+L	CB	CB	CB+L	CB+L
0	0	0	0	0	0	0	0	0
8	0	0	0	0	0	0	0	0
12	0.165046	0.0349021	0	0	0	0	0	0
16	0.208838	0.0167342	0.203329	0.0183367	0	0	0	0
18	0.250392	0.0451895	0.16346	0.0158548	0	0	0	0
20	0.474168	0.0504395	0.271978	0.077591	0.117663	0.0153846	0	0
24	0.391151	0.0742631	0.313678	0.0670213	0.136472	0.00463433	0	0
36	0.23192	0.0294436	0.237735	0.0460612	0.133893	0.00592648	0.0401517	0.0218835
48	0.239114	0.0311673	0.256796	0.0306545	0.142543	0.00596511	0.0499086	0.0193685
60	0.254318	0.0213457	0.21392	0.0344751	0.129386	0.00642426	0.0392735	0.0208416
90	0.107955	0.00250435	0.0825674	0.024449	0.127392	0.00256488	0.0541598	0.00540611
120	0.109289	0.00395051	0.0810398	0.0226831	0.136787	0.000876831	0.0612266	0.00717246
Time (hrs)	Acetic acid (g/L culture)				Butyric acid (g/L culture)
	Average	SD	Average	SD	Average	SD	Average	SD
	CB	CB	CB+L	CB+L	CB	CB	CB+L	CB+L
0	0	0	0	0	0	0	0	0
8	0.482143	0.0124301	0.507715	0.0121256	0	0	0	0
12	0.789641	0.138262	0.977065	0.0274467	0.412722	0.0661053	0.317831	0.0533617
16	0.938737	0.124616	0.994694	0.0621958	0.583919	0.0557157	0.515274	0.0493168
18	1.02417	0.270907	1.25368	0.0687853	0.883593	0.064463	0.878571	0.0964562
20	0.949753	0.17182	1.03156	0.0268016	1.33599	0.221734	1.03084	0.0454962
24	1.24871	0.073313	1.24917	0.101708	1.35491	0.0527273	1.23522	0.0425552
36	1.4242	0.104466	1.37934	0.0664236	1.44132	0.0652601	1.55223	0.303315
48	0.89912	0.0691937	1.36268	0.217209	1.15946	0.133213	1.56156	0.167394
60	1.27688	0.285352	1.34611	0.0204655	1.25369	0.050164	1.35708	0.0343146
90	1.08668	0.0681654	1.26948	0.0195457	1.19769	0.0610133	1.37349	0.0193105
120	1.2639	0.0145568	1.33883	0.00418363	1.36365	0.0274455	1.49527	0.00738809
Time (hrs)	(% Hydrogen)				(Hydrogen mMol/L culture)				Total gas (mmol)		Pressure (kPa)		Temperature (kelvin)	Gas constant R
	Average	SD	Average	SD	Average	SD	Average	SD	Average	SD	Average	SD	310.15	8.3
	CB	CB	CB+L	CB+L	CB	CB	CB+L	CB+L	CB	CB+L	CB	CB+L	310.15	8.3
0	0	0	0	0	0	0	0	0	0	0	0	0	310.15	8.3
8	0	0	0	0	0	0	0	0	0	0	0	0	310.15	8.3
12	4.416	0.500954	8.13825	1.38286	0.0506843	0.467072	0.00574966	0.0793655	0.160684	0.80349	6.894	34.473	310.15	8.3
16	17.803	1.58041	24.8558	0.473467	2.52541	3.68612	0.224186	0.0702154	1.91502	2.00206	75.842	79.289	310.15	8.3
18	25.24	1.10927	29.1932	5.66752	5.09611	5.05228	0.223968	0.980838	2.62478	2.24982	96.526	82.737	310.15	8.3
20	38.1803	3.85369	29.3775	3.29159	11.0441	7.78964	1.11472	0.872786	3.61577	3.31446	124.105	113.763	310.15	8.3
24	51.1827	2.27357	53.842	5.53886	18.735	17.3049	0.832222	1.7802	4.3925	3.85682	141.342	124.105	310.15	8.3
36	49.1172	4.64419	50.9032	1.70819	23.8226	21.1618	2.2525	0.710137	5.57767	4.78084	168.921	144.789	310.15	8.3
48	50.8252	2.10846	49.1815	2.45126	26.1736	23.1717	1.0858	1.1549	5.66471	5.18262	162.026	148.237	310.15	8.3
